# Supplementary material for: Crystal structure, Hirshfeld surface analysis and DFT calculations of (E)-3-[1-(2-hy­droxy­phenyl­anilino)ethyl­idene]-6-methyl­pyran-2,4-dione
Source: Acta Crystallogr E Crystallogr Commun. 2022 Jul 29;78(Pt 8):864–70. doi: 10.1107/S2056989022007514 (PMC9361371; doi:10.1107/S2056989022007514)
Supplement: Supplementary file 1 [file e-78-00864-sup1.cif]

##############################################################################
#                                                                            #
# This CIF contains the data in a paper accepted for publication in          #
# Acta Crystallographica Section E. It conforms to the requirements of       #
# Notes for Authors for Acta Crystallographica Section E, and has been       #
# peer reviewed under the auspices of the IUCr Commission on Journals.       #
#                                                                            #
# Full details of the Crystallographic Information File format               #
# are given in the paper "The Crystallographic Information File (CIF):       #
# a New Standard Archive File for Crystallography" by S. R. Hall, F. H.      #
# Allen and I. D. Brown [Acta Cryst. (1991), A47, 655-685].                  #
#                                                                            #
# The current version of the core CIF dictionary is obtainable from          #
# ftp://ftp.iucr.org/pub/cif_core.dic.                                       #
#                                                                            #
# Software is freely available for graphical display of the structure(s)     #
# in this CIF. For information consult the CIF software page                 #
# http://www.iucr.org/resources/cif/software.                                #
#                                                                            #
# This file may be used for bona fide research purposes within the           #
# scientific community so long as proper attribution is given to the journal # 
# article from which it was obtained.                                        #
#                                                                            #
##############################################################################
data_I
_audit_creation_method     'SHELXL-2018/3'
_chemical_name_systematic
;
(<i>E</i>)-3-[1-(2-Hydroxyphenylanilino)ethylidene]-6-methylpyran-2,4-dione
;
_chemical_name_common     ?
_chemical_formula_moiety     'C14 H13 N O4'
_chemical_formula_sum     'C14 H13 N O4'
_chemical_formula_iupac     'C14 H13 N O4'
_chemical_formula_weight     259.25
_chemical_melting_point     ?
_space_group_crystal_system     monoclinic
_space_group_name_H-M_alt     'P 21/n'
_space_group_name_Hall     '-P 2yn'
loop_
    _space_group_symop_operation_xyz
    'x, y, z'
    '-x+1/2, y+1/2, -z+1/2'
    '-x, -y, -z'
    'x-1/2, -y-1/2, z-1/2'
_cell_length_a     11.6407(4)
_cell_length_b     7.4412(2)
_cell_length_c     42.2828(12)
_cell_angle_alpha     90
_cell_angle_beta     93.038(2)
_cell_angle_gamma     90
_cell_volume     3657.42(19)
_cell_formula_units_Z     12
_cell_measurement_reflns_used     9858
_cell_measurement_theta_min     3.9975
_cell_measurement_theta_max     72.3117
_cell_measurement_temperature     150.(2)
_exptl_crystal_description     plate
_exptl_crystal_colour     colourless
_exptl_crystal_size_max     0.266
_exptl_crystal_size_mid     0.069
_exptl_crystal_size_min     0.066
_exptl_crystal_density_diffrn     1.412
_exptl_crystal_density_meas     ?
_exptl_crystal_density_method     'not measured'
_exptl_crystal_F_000     1632
_exptl_absorpt_coefficient_mu     0.871
_exptl_absorpt_correction_type     multi-scan
_exptl_absorpt_process_details
;
(<i>SADABS</i>; Krause <i>et al.</i>, 2015)
;
_exptl_absorpt_correction_T_min     0.82
_exptl_absorpt_correction_T_max     0.94
_diffrn_ambient_temperature     150(2)
_diffrn_source     'INCOATEC I\mS micro--focus source'
_diffrn_radiation_type     CuK\a
_diffrn_radiation_wavelength     1.54178
_diffrn_radiation_monochromator     mirror
_diffrn_measurement_device_type     'Bruker D8 VENTURE PHOTON 100 CMOS'
_diffrn_measurement_method     '\w scans'
_diffrn_detector_area_resol_mean     10.4167
_diffrn_reflns_number     30476
_diffrn_reflns_av_R_equivalents     0.0699
_diffrn_reflns_av_unetI/netI     0.0520
_diffrn_reflns_theta_min     3.890
_diffrn_reflns_theta_max     72.384
_diffrn_reflns_theta_full     70.000
_diffrn_measured_fraction_theta_max     0.987
_diffrn_measured_fraction_theta_full     0.996
_diffrn_reflns_limit_h_min     -13
_diffrn_reflns_limit_h_max     14
_diffrn_reflns_limit_k_min     -8
_diffrn_reflns_limit_k_max     9
_diffrn_reflns_limit_l_min     -52
_diffrn_reflns_limit_l_max     51
_refine_special_details
;
Refinement of F^2^ against ALL reflections.  The weighted R-factor wR and
goodness of fit S are based on F^2^, conventional R-factors R are based
on F, with F set to zero for negative F^2^. The threshold expression of
F^2^ > 2sigma(F^2^) is used only for calculating R-factors(gt) etc. and is
not relevant to the choice of reflections for refinement.  R-factors based
on F^2^ are statistically about twice as large as those based on F, and R-
factors based on ALL data will be even larger. H-atoms attached to carbon
were placed in calculated positions (C---H = 0.95 - 0.98 \%A) while those
attached to nitrogen and to oxygen were placed in locations derived from
a difference map and their parameters adjusted to give N---H = 0.91 and
O---H = 0.87 \%A. All were included as riding contributions with isotropic
displacementparameters 1.2 - 1.5 times those of the attached atoms.
;
_reflns_number_total     7135
_reflns_number_gt     5024
_reflns_threshold_expression     'I > 2\s(I)'
_refine_ls_structure_factor_coef     Fsqd
_refine_ls_matrix_type     full
_refine_ls_R_factor_all     0.0857
_refine_ls_R_factor_gt     0.0561
_refine_ls_wR_factor_gt     0.1282
_refine_ls_wR_factor_ref     0.1460
_refine_ls_goodness_of_fit_ref     1.039
_refine_ls_restrained_S_all     1.039
_refine_ls_number_reflns     7135
_refine_ls_number_parameters     520
_refine_ls_number_restraints     0
_refine_ls_hydrogen_treatment     constr
_refine_ls_weighting_scheme     calc
_refine_ls_weighting_details
              'w=1/[\s^2^(Fo^2^)+(0.0569P)^2^+2.3750P] where P=(Fo^2^+2Fc^2^)/3'
_atom_sites_solution_hydrogens     mixed
_atom_sites_solution_primary     dual
_atom_sites_solution_secondary     difmap
_refine_ls_shift/su_max     0.000
_refine_ls_shift/su_mean     0.000
_refine_diff_density_max     0.489
_refine_diff_density_min     -0.430
_refine_ls_extinction_method     none
_refine_ls_extinction_coef     .
loop_
    _atom_type_symbol
    _atom_type_description
    _atom_type_scat_dispersion_real
    _atom_type_scat_dispersion_imag
    _atom_type_scat_source
    'C' 'C' 0.0181 0.0091
                         'International Tables Vol C Tables 4.2.6.8 and 6.1.1.4'
    'H' 'H' 0.0000 0.0000
                         'International Tables Vol C Tables 4.2.6.8 and 6.1.1.4'
    'N' 'N' 0.0311 0.0180
                         'International Tables Vol C Tables 4.2.6.8 and 6.1.1.4'
    'O' 'O' 0.0492 0.0322
                         'International Tables Vol C Tables 4.2.6.8 and 6.1.1.4'
_computing_data_collection
;
<i>APEX3</i> (Bruker, 2016)
;
_computing_cell_refinement
;
<i>SAINT</i> (Bruker, 2016)
;
_computing_data_reduction
;
<i>SAINT</i>  (Bruker, 2016)
;
_computing_structure_solution
;
<i>SHELXT5</i> (Sheldrick, 2015<i>a</i>)
;
_computing_structure_refinement
;
<i>SHELXL2018/3</i> (Sheldrick, 2015<i>b</i>)
;
_computing_molecular_graphics
;
<i>DIAMOND</i> (Brandenburg & Putz, 2012)
;
_computing_publication_material
;
<i>SHELXTL</i> (Sheldrick, 2008)
;
loop_
    _atom_site_type_symbol
    _atom_site_label
    _atom_site_fract_x
    _atom_site_fract_y
    _atom_site_fract_z
    _atom_site_U_iso_or_equiv
    _atom_site_adp_type
    _atom_site_calc_flag
    _atom_site_occupancy
    _atom_site_disorder_assembly
    _atom_site_disorder_group
    O O1 0.61999(14) 0.3312(2) 0.21067(4) 0.0333(4) Uani d 1 . .
    H H1B 0.582256 0.290388 0.193862 0.050 Uiso d 1 . .
    O O2 0.58889(14) 0.5447(2) 0.29280(4) 0.0341(4) Uani d 1 . .
    O O3 0.92249(14) 0.2912(2) 0.34495(4) 0.0357(4) Uani d 1 . .
    O O4 0.77660(15) 0.3859(2) 0.37143(4) 0.0383(4) Uani d 1 . .
    N N1 0.75437(16) 0.4599(3) 0.25901(5) 0.0266(4) Uani d 1 . .
    H H1A 0.682525 0.495459 0.263795 0.032 Uiso d 1 . .
    C C1 0.7928(2) 0.4732(3) 0.22776(6) 0.0265(5) Uani d 1 . .
    C C2 0.8949(2) 0.5605(3) 0.22159(6) 0.0297(5) Uani d 1 . .
    H H2 0.941384 0.610471 0.238523 0.036 Uiso calc 1 . .
    C C3 0.9286(2) 0.5746(3) 0.19105(6) 0.0352(6) Uani d 1 . .
    H H3 0.998909 0.632341 0.186842 0.042 Uiso calc 1 . .
    C C4 0.8590(2) 0.5037(4) 0.16627(6) 0.0361(6) Uani d 1 . .
    H H4 0.883123 0.511350 0.145199 0.043 Uiso calc 1 . .
    C C5 0.7553(2) 0.4223(3) 0.17201(6) 0.0329(6) Uani d 1 . .
    H H5 0.707586 0.377192 0.154888 0.040 Uiso calc 1 . .
    C C6 0.7211(2) 0.4068(3) 0.20290(6) 0.0279(5) Uani d 1 . .
    C C7 0.81395(19) 0.3983(3) 0.28431(6) 0.0254(5) Uani d 1 . .
    C C8 0.92598(19) 0.3054(3) 0.28010(6) 0.0300(5) Uani d 1 . .
    H H8A 0.935580 0.284869 0.257501 0.045 Uiso calc 1 . .
    H H8B 0.926635 0.189818 0.291232 0.045 Uiso calc 1 . .
    H H8C 0.989161 0.380487 0.288817 0.045 Uiso calc 1 . .
    C C9 0.76450(19) 0.4190(3) 0.31430(6) 0.0269(5) Uani d 1 . .
    C C10 0.6510(2) 0.4963(3) 0.31640(6) 0.0285(5) Uani d 1 . .
    C C11 0.6080(2) 0.5161(3) 0.34727(6) 0.0291(5) Uani d 1 . .
    H H11 0.534842 0.570016 0.349396 0.035 Uiso calc 1 . .
    C C12 0.6685(2) 0.4605(3) 0.37321(6) 0.0334(6) Uani d 1 . .
    C C13 0.8268(2) 0.3612(3) 0.34269(6) 0.0299(5) Uani d 1 . .
    C C14 0.6307(3) 0.4684(5) 0.40622(7) 0.0560(8) Uani d 1 . .
    H H14A 0.551287 0.512407 0.406083 0.084 Uiso calc 1 . .
    H H14B 0.681053 0.550015 0.418746 0.084 Uiso calc 1 . .
    H H14C 0.634724 0.347979 0.415605 0.084 Uiso calc 1 . .
    O O5 0.38904(14) 0.6512(2) 0.45296(4) 0.0318(4) Uani d 1 . .
    H H5B 0.442098 0.689109 0.466620 0.048 Uiso d 1 . .
    O O6 0.35346(14) 0.4346(3) 0.37210(4) 0.0377(4) Uani d 1 . .
    O O7 -0.00724(15) 0.6953(2) 0.34030(4) 0.0374(4) Uani d 1 . .
    O O8 0.12052(17) 0.6280(2) 0.30612(4) 0.0418(5) Uani d 1 . .
    N N2 0.21857(16) 0.5135(3) 0.41527(5) 0.0271(4) Uani d 1 . .
    H H2A 0.282524 0.476791 0.405602 0.033 Uiso d 1 . .
    C C15 0.21047(19) 0.5018(3) 0.44869(6) 0.0264(5) Uani d 1 . .
    C C16 0.1203(2) 0.4113(3) 0.46191(6) 0.0298(5) Uani d 1 . .
    H H16 0.061519 0.357723 0.448597 0.036 Uiso calc 1 . .
    C C17 0.1160(2) 0.3992(3) 0.49450(6) 0.0331(6) Uani d 1 . .
    H H17 0.054670 0.337409 0.503716 0.040 Uiso calc 1 . .
    C C18 0.2028(2) 0.4786(3) 0.51356(6) 0.0350(6) Uani d 1 . .
    H H18 0.198635 0.474495 0.535929 0.042 Uiso calc 1 . .
    C C19 0.2955(2) 0.5638(3) 0.50054(6) 0.0318(5) Uani d 1 . .
    H H19 0.355280 0.614281 0.513917 0.038 Uiso calc 1 . .
    C C20 0.30016(19) 0.5747(3) 0.46783(6) 0.0272(5) Uani d 1 . .
    C C21 0.14059(19) 0.5724(3) 0.39396(6) 0.0261(5) Uani d 1 . .
    C C22 0.0313(2) 0.6523(3) 0.40471(6) 0.0321(5) Uani d 1 . .
    H H22A 0.037677 0.669862 0.427702 0.048 Uiso calc 1 . .
    H H22B -0.032943 0.571023 0.399231 0.048 Uiso calc 1 . .
    H H22C 0.017599 0.768387 0.394222 0.048 Uiso calc 1 . .
    C C23 0.1680(2) 0.5631(3) 0.36137(6) 0.0283(5) Uani d 1 . .
    C C24 0.2774(2) 0.4919(3) 0.35259(6) 0.0320(5) Uani d 1 . .
    C C25 0.3014(2) 0.4926(3) 0.31974(6) 0.0346(6) Uani d 1 . .
    H H25 0.371930 0.444072 0.313268 0.042 Uiso calc 1 . .
    C C26 0.2256(3) 0.5610(3) 0.29800(7) 0.0407(6) Uani d 1 . .
    C C27 0.0887(2) 0.6317(3) 0.33735(6) 0.0321(5) Uani d 1 . .
    C C28 0.2375(4) 0.5756(5) 0.26316(7) 0.0691(11) Uani d 1 . .
    H H28A 0.316636 0.546088 0.258193 0.104 Uiso calc 1 . .
    H H28B 0.219602 0.698620 0.256236 0.104 Uiso calc 1 . .
    H H28C 0.184278 0.491755 0.252138 0.104 Uiso calc 1 . .
    O O9 0.06273(13) 0.1503(2) 0.39114(4) 0.0304(4) Uani d 1 . .
    H H9B 0.017440 0.197100 0.376319 0.046 Uiso d 1 . .
    O O10 0.10567(13) -0.0837(2) 0.47274(4) 0.0321(4) Uani d 1 . .
    O O11 0.46131(14) 0.1935(2) 0.50481(4) 0.0326(4) Uani d 1 . .
    O O12 0.33818(15) 0.1056(2) 0.53955(4) 0.0347(4) Uani d 1 . .
    N N3 0.23507(16) 0.0148(3) 0.42968(5) 0.0263(4) Uani d 1 . .
    H H3A 0.171281 -0.027001 0.438829 0.032 Uiso d 1 . .
    C C29 0.24459(19) 0.0095(3) 0.39632(6) 0.0260(5) Uani d 1 . .
    C C30 0.3378(2) -0.0727(3) 0.38300(6) 0.0304(5) Uani d 1 . .
    H H30 0.396873 -0.125418 0.396305 0.036 Uiso calc 1 . .
    C C31 0.3448(2) -0.0780(3) 0.35050(6) 0.0341(6) Uani d 1 . .
    H H31 0.408973 -0.132571 0.341388 0.041 Uiso calc 1 . .
    C C32 0.2569(2) -0.0025(3) 0.33125(6) 0.0356(6) Uani d 1 . .
    H H32 0.262212 -0.003532 0.308906 0.043 Uiso calc 1 . .
    C C33 0.1620(2) 0.0739(3) 0.34423(6) 0.0321(5) Uani d 1 . .
    H H33 0.101780 0.122515 0.330806 0.039 Uiso calc 1 . .
    C C34 0.1546(2) 0.0799(3) 0.37690(6) 0.0271(5) Uani d 1 . .
    C C35 0.31273(18) 0.0743(3) 0.45111(6) 0.0249(5) Uani d 1 . .
    C C36 0.41921(19) 0.1640(3) 0.44030(6) 0.0289(5) Uani d 1 . .
    H H36A 0.409477 0.190518 0.417614 0.043 Uiso calc 1 . .
    H H36B 0.485327 0.083918 0.444132 0.043 Uiso calc 1 . .
    H H36C 0.432381 0.276140 0.452092 0.043 Uiso calc 1 . .
    C C37 0.28864(18) 0.0540(3) 0.48381(5) 0.0241(5) Uani d 1 . .
    C C38 0.1816(2) -0.0267(3) 0.49249(6) 0.0278(5) Uani d 1 . .
    C C39 0.1615(2) -0.0380(3) 0.52530(6) 0.0296(5) Uani d 1 . .
    H H39 0.093225 -0.094292 0.531661 0.036 Uiso calc 1 . .
    C C40 0.2361(2) 0.0283(3) 0.54747(6) 0.0319(5) Uani d 1 . .
    C C41 0.36795(19) 0.1218(3) 0.50804(5) 0.0255(5) Uani d 1 . .
    C C42 0.2234(3) 0.0326(4) 0.58228(7) 0.0551(8) Uani d 1 . .
    H H42A 0.216740 0.157455 0.589305 0.083 Uiso calc 1 . .
    H H42B 0.290943 -0.023040 0.593099 0.083 Uiso calc 1 . .
    H H42C 0.154117 -0.033987 0.587386 0.083 Uiso calc 1 . .
loop_
    _atom_site_aniso_label
    _atom_site_aniso_U_11
    _atom_site_aniso_U_22
    _atom_site_aniso_U_33
    _atom_site_aniso_U_12
    _atom_site_aniso_U_13
    _atom_site_aniso_U_23
    O1 0.0348(9) 0.0391(10) 0.0249(9) -0.0058(7) -0.0089(7) -0.0014(7)
    O2 0.0313(9) 0.0448(10) 0.0255(9) 0.0051(7) -0.0051(7) 0.0043(7)
    O3 0.0324(9) 0.0441(10) 0.0293(10) 0.0025(8) -0.0107(7) 0.0057(8)
    O4 0.0406(10) 0.0476(11) 0.0258(9) -0.0066(8) -0.0063(8) 0.0060(8)
    N1 0.0270(10) 0.0296(10) 0.0227(10) 0.0011(8) -0.0041(8) -0.0006(8)
    C1 0.0312(12) 0.0259(12) 0.0218(12) 0.0054(9) -0.0043(9) -0.0002(9)
    C2 0.0303(12) 0.0316(13) 0.0270(13) 0.0023(9) -0.0004(10) -0.0009(10)
    C3 0.0352(13) 0.0358(14) 0.0349(15) 0.0053(10) 0.0039(11) 0.0033(11)
    C4 0.0443(14) 0.0404(14) 0.0242(13) 0.0105(11) 0.0056(11) 0.0008(11)
    C5 0.0425(14) 0.0345(13) 0.0210(12) 0.0063(10) -0.0051(11) -0.0045(10)
    C6 0.0336(12) 0.0263(12) 0.0233(12) 0.0025(9) -0.0039(10) 0.0002(9)
    C7 0.0246(11) 0.0260(11) 0.0247(12) -0.0041(9) -0.0067(9) 0.0025(9)
    C8 0.0283(12) 0.0327(13) 0.0280(13) 0.0007(9) -0.0063(10) 0.0017(10)
    C9 0.0266(11) 0.0300(12) 0.0232(12) -0.0029(9) -0.0068(9) 0.0012(9)
    C10 0.0306(12) 0.0284(12) 0.0259(13) -0.0046(9) -0.0057(10) 0.0024(10)
    C11 0.0266(11) 0.0381(13) 0.0224(12) -0.0026(10) 0.0001(9) -0.0011(10)
    C12 0.0345(13) 0.0413(14) 0.0241(13) -0.0081(11) -0.0009(10) 0.0002(10)
    C13 0.0341(13) 0.0309(12) 0.0238(12) -0.0073(10) -0.0056(10) 0.0016(10)
    C14 0.066(2) 0.073(2) 0.0297(16) -0.0211(17) 0.0054(15) -0.0052(15)
    O5 0.0311(9) 0.0378(9) 0.0255(9) -0.0043(7) -0.0069(7) 0.0001(7)
    O6 0.0313(9) 0.0514(11) 0.0301(10) 0.0049(8) -0.0010(8) 0.0032(8)
    O7 0.0354(10) 0.0425(10) 0.0328(10) 0.0009(8) -0.0125(8) 0.0065(8)
    O8 0.0585(12) 0.0394(10) 0.0262(10) -0.0038(9) -0.0102(9) 0.0012(8)
    N2 0.0243(9) 0.0356(11) 0.0206(10) -0.0007(8) -0.0055(8) 0.0013(8)
    C15 0.0291(12) 0.0282(12) 0.0214(12) 0.0063(9) -0.0036(9) 0.0008(9)
    C16 0.0260(11) 0.0308(13) 0.0320(14) 0.0050(9) -0.0030(10) 0.0022(10)
    C17 0.0340(13) 0.0326(13) 0.0330(14) 0.0084(10) 0.0049(11) 0.0049(10)
    C18 0.0433(14) 0.0375(14) 0.0238(13) 0.0132(11) 0.0002(11) 0.0016(10)
    C19 0.0354(13) 0.0334(13) 0.0256(13) 0.0080(10) -0.0069(10) -0.0025(10)
    C20 0.0270(11) 0.0291(12) 0.0248(12) 0.0050(9) -0.0043(9) 0.0010(9)
    C21 0.0266(11) 0.0250(11) 0.0258(13) -0.0042(9) -0.0071(10) 0.0018(9)
    C22 0.0307(12) 0.0352(13) 0.0295(13) 0.0046(10) -0.0063(10) 0.0018(10)
    C23 0.0309(12) 0.0301(12) 0.0231(12) -0.0040(9) -0.0057(10) 0.0009(9)
    C24 0.0361(13) 0.0328(13) 0.0265(13) -0.0045(10) -0.0032(10) 0.0018(10)
    C25 0.0436(14) 0.0335(13) 0.0273(13) -0.0027(11) 0.0070(11) -0.0030(10)
    C26 0.0639(18) 0.0306(14) 0.0277(14) -0.0055(12) 0.0029(13) -0.0008(11)
    C27 0.0395(14) 0.0300(13) 0.0256(13) -0.0072(10) -0.0092(10) 0.0016(10)
    C28 0.125(3) 0.053(2) 0.0296(17) 0.000(2) 0.013(2) 0.0006(14)
    O9 0.0282(8) 0.0377(9) 0.0247(9) 0.0051(7) -0.0046(7) 0.0013(7)
    O10 0.0250(8) 0.0416(10) 0.0293(9) -0.0021(7) -0.0033(7) -0.0011(7)
    O11 0.0274(8) 0.0390(9) 0.0303(9) -0.0009(7) -0.0085(7) -0.0040(7)
    O12 0.0383(9) 0.0399(10) 0.0253(9) 0.0056(7) -0.0055(7) -0.0012(7)
    N3 0.0243(9) 0.0305(10) 0.0235(10) 0.0006(8) -0.0028(8) 0.0004(8)
    C29 0.0285(11) 0.0270(12) 0.0220(12) -0.0020(9) -0.0033(9) 0.0005(9)
    C30 0.0308(12) 0.0292(12) 0.0308(14) -0.0035(9) -0.0014(10) 0.0001(10)
    C31 0.0349(13) 0.0326(13) 0.0354(15) -0.0036(10) 0.0067(11) -0.0028(11)
    C32 0.0462(15) 0.0381(14) 0.0227(13) -0.0071(11) 0.0028(11) -0.0011(10)
    C33 0.0354(13) 0.0366(13) 0.0236(13) -0.0038(10) -0.0064(10) 0.0042(10)
    C34 0.0291(12) 0.0276(12) 0.0243(12) -0.0047(9) -0.0024(10) 0.0005(9)
    C35 0.0231(11) 0.0253(11) 0.0257(12) 0.0045(8) -0.0055(9) -0.0004(9)
    C36 0.0255(11) 0.0332(13) 0.0276(13) 0.0010(9) -0.0031(10) -0.0004(10)
    C37 0.0244(11) 0.0265(11) 0.0207(12) 0.0055(9) -0.0042(9) -0.0018(9)
    C38 0.0286(12) 0.0261(12) 0.0281(13) 0.0044(9) -0.0029(10) 0.0000(9)
    C39 0.0283(12) 0.0333(13) 0.0274(13) 0.0043(9) 0.0035(10) 0.0046(10)
    C40 0.0365(13) 0.0344(13) 0.0246(13) 0.0107(10) 0.0010(10) 0.0039(10)
    C41 0.0274(12) 0.0265(12) 0.0221(12) 0.0065(9) -0.0041(9) 0.0001(9)
    C42 0.079(2) 0.0551(19) 0.0318(16) 0.0109(16) 0.0088(16) 0.0042(14)
_geom_special_details
;
 All esds (except the esd in the dihedral angle between two l.s. planes)
 are estimated using the full covariance matrix.  The cell esds are taken
 into account individually in the estimation of esds in distances, angles
 and torsion angles; correlations between esds in cell parameters are only
 used when they are defined by crystal symmetry.  An approximate (isotropic)
 treatment of cell esds is used for estimating esds involving l.s. planes.
;
loop_
    _geom_bond_atom_site_label_1
    _geom_bond_atom_site_label_2
    _geom_bond_site_symmetry_2
    _geom_bond_distance
    _geom_bond_publ_flag
    O1 C6 . 1.361(3) ?
    O1 H1B . 0.8700 ?
    O2 C10 . 1.253(3) ?
    O3 C13 . 1.228(3) ?
    O4 C12 . 1.381(3) ?
    O4 C13 . 1.389(3) ?
    N1 C7 . 1.326(3) ?
    N1 C1 . 1.420(3) ?
    N1 H1A . 0.9101 ?
    C1 C2 . 1.392(3) ?
    C1 C6 . 1.397(3) ?
    C2 C3 . 1.373(4) ?
    C2 H2 . 0.9500 ?
    C3 C4 . 1.393(4) ?
    C3 H3 . 0.9500 ?
    C4 C5 . 1.384(4) ?
    C4 H4 . 0.9500 ?
    C5 C6 . 1.390(3) ?
    C5 H5 . 0.9500 ?
    C7 C9 . 1.428(3) ?
    C7 C8 . 1.495(3) ?
    C8 H8A . 0.9800 ?
    C8 H8B . 0.9800 ?
    C8 H8C . 0.9800 ?
    C9 C13 . 1.435(3) ?
    C9 C10 . 1.448(3) ?
    C10 C11 . 1.430(3) ?
    C11 C12 . 1.337(3) ?
    C11 H11 . 0.9500 ?
    C12 C14 . 1.487(4) ?
    C14 H14A . 0.9800 ?
    C14 H14B . 0.9800 ?
    C14 H14C . 0.9800 ?
    O5 C20 . 1.363(3) ?
    O5 H5B . 0.8700 ?
    O6 C24 . 1.253(3) ?
    O7 C27 . 1.225(3) ?
    O8 C26 . 1.381(4) ?
    O8 C27 . 1.391(3) ?
    N2 C21 . 1.320(3) ?
    N2 C15 . 1.424(3) ?
    N2 H2A . 0.9101 ?
    C15 C16 . 1.390(3) ?
    C15 C20 . 1.396(3) ?
    C16 C17 . 1.384(4) ?
    C16 H16 . 0.9500 ?
    C17 C18 . 1.390(4) ?
    C17 H17 . 0.9500 ?
    C18 C19 . 1.391(4) ?
    C18 H18 . 0.9500 ?
    C19 C20 . 1.389(3) ?
    C19 H19 . 0.9500 ?
    C21 C23 . 1.432(3) ?
    C21 C22 . 1.497(3) ?
    C22 H22A . 0.9800 ?
    C22 H22B . 0.9800 ?
    C22 H22C . 0.9800 ?
    C23 C27 . 1.430(3) ?
    C23 C24 . 1.445(3) ?
    C24 C25 . 1.432(4) ?
    C25 C26 . 1.341(4) ?
    C25 H25 . 0.9500 ?
    C26 C28 . 1.491(4) ?
    C28 H28A . 0.9800 ?
    C28 H28B . 0.9800 ?
    C28 H28C . 0.9800 ?
    O9 C34 . 1.360(3) ?
    O9 H9B . 0.8701 ?
    O10 C38 . 1.257(3) ?
    O11 C41 . 1.225(3) ?
    O12 C40 . 1.377(3) ?
    O12 C41 . 1.400(3) ?
    N3 C35 . 1.322(3) ?
    N3 C29 . 1.422(3) ?
    N3 H3A . 0.9101 ?
    C29 C30 . 1.390(3) ?
    C29 C34 . 1.398(3) ?
    C30 C31 . 1.382(4) ?
    C30 H30 . 0.9500 ?
    C31 C32 . 1.392(4) ?
    C31 H31 . 0.9500 ?
    C32 C33 . 1.382(4) ?
    C32 H32 . 0.9500 ?
    C33 C34 . 1.389(3) ?
    C33 H33 . 0.9500 ?
    C35 C37 . 1.433(3) ?
    C35 C36 . 1.500(3) ?
    C36 H36A . 0.9800 ?
    C36 H36B . 0.9800 ?
    C36 H36C . 0.9800 ?
    C37 C41 . 1.434(3) ?
    C37 C38 . 1.448(3) ?
    C38 C39 . 1.422(3) ?
    C39 C40 . 1.338(4) ?
    C39 H39 . 0.9500 ?
    C40 C42 . 1.488(4) ?
    C42 H42A . 0.9800 ?
    C42 H42B . 0.9800 ?
    C42 H42C . 0.9800 ?
loop_
    _geom_angle_atom_site_label_1
    _geom_angle_atom_site_label_2
    _geom_angle_atom_site_label_3
    _geom_angle_site_symmetry_1
    _geom_angle_site_symmetry_3
    _geom_angle
    _geom_angle_publ_flag
    C6 O1 H1B . . 110.7 ?
    C12 O4 C13 . . 121.9(2) ?
    C7 N1 C1 . . 126.7(2) ?
    C7 N1 H1A . . 111.6 ?
    C1 N1 H1A . . 121.7 ?
    C2 C1 C6 . . 120.4(2) ?
    C2 C1 N1 . . 121.4(2) ?
    C6 C1 N1 . . 118.1(2) ?
    C3 C2 C1 . . 120.1(2) ?
    C3 C2 H2 . . 120.0 ?
    C1 C2 H2 . . 120.0 ?
    C2 C3 C4 . . 119.7(2) ?
    C2 C3 H3 . . 120.2 ?
    C4 C3 H3 . . 120.2 ?
    C5 C4 C3 . . 120.8(2) ?
    C5 C4 H4 . . 119.6 ?
    C3 C4 H4 . . 119.6 ?
    C4 C5 C6 . . 119.8(2) ?
    C4 C5 H5 . . 120.1 ?
    C6 C5 H5 . . 120.1 ?
    O1 C6 C5 . . 123.7(2) ?
    O1 C6 C1 . . 117.0(2) ?
    C5 C6 C1 . . 119.3(2) ?
    N1 C7 C9 . . 117.5(2) ?
    N1 C7 C8 . . 119.1(2) ?
    C9 C7 C8 . . 123.4(2) ?
    C7 C8 H8A . . 109.5 ?
    C7 C8 H8B . . 109.5 ?
    H8A C8 H8B . . 109.5 ?
    C7 C8 H8C . . 109.5 ?
    H8A C8 H8C . . 109.5 ?
    H8B C8 H8C . . 109.5 ?
    C7 C9 C13 . . 120.0(2) ?
    C7 C9 C10 . . 120.6(2) ?
    C13 C9 C10 . . 119.3(2) ?
    O2 C10 C11 . . 118.8(2) ?
    O2 C10 C9 . . 123.7(2) ?
    C11 C10 C9 . . 117.5(2) ?
    C12 C11 C10 . . 121.5(2) ?
    C12 C11 H11 . . 119.2 ?
    C10 C11 H11 . . 119.2 ?
    C11 C12 O4 . . 121.4(2) ?
    C11 C12 C14 . . 126.1(3) ?
    O4 C12 C14 . . 112.5(2) ?
    O3 C13 O4 . . 114.2(2) ?
    O3 C13 C9 . . 127.4(2) ?
    O4 C13 C9 . . 118.3(2) ?
    C12 C14 H14A . . 109.5 ?
    C12 C14 H14B . . 109.5 ?
    H14A C14 H14B . . 109.5 ?
    C12 C14 H14C . . 109.5 ?
    H14A C14 H14C . . 109.5 ?
    H14B C14 H14C . . 109.5 ?
    C20 O5 H5B . . 111.0 ?
    C26 O8 C27 . . 121.8(2) ?
    C21 N2 C15 . . 128.2(2) ?
    C21 N2 H2A . . 110.0 ?
    C15 N2 H2A . . 121.7 ?
    C16 C15 C20 . . 120.8(2) ?
    C16 C15 N2 . . 121.3(2) ?
    C20 C15 N2 . . 117.7(2) ?
    C17 C16 C15 . . 120.0(2) ?
    C17 C16 H16 . . 120.0 ?
    C15 C16 H16 . . 120.0 ?
    C16 C17 C18 . . 119.1(2) ?
    C16 C17 H17 . . 120.5 ?
    C18 C17 H17 . . 120.5 ?
    C17 C18 C19 . . 121.3(2) ?
    C17 C18 H18 . . 119.3 ?
    C19 C18 H18 . . 119.3 ?
    C20 C19 C18 . . 119.5(2) ?
    C20 C19 H19 . . 120.3 ?
    C18 C19 H19 . . 120.3 ?
    O5 C20 C19 . . 123.6(2) ?
    O5 C20 C15 . . 117.2(2) ?
    C19 C20 C15 . . 119.2(2) ?
    N2 C21 C23 . . 117.4(2) ?
    N2 C21 C22 . . 119.3(2) ?
    C23 C21 C22 . . 123.2(2) ?
    C21 C22 H22A . . 109.5 ?
    C21 C22 H22B . . 109.5 ?
    H22A C22 H22B . . 109.5 ?
    C21 C22 H22C . . 109.5 ?
    H22A C22 H22C . . 109.5 ?
    H22B C22 H22C . . 109.5 ?
    C27 C23 C21 . . 119.8(2) ?
    C27 C23 C24 . . 119.5(2) ?
    C21 C23 C24 . . 120.6(2) ?
    O6 C24 C25 . . 118.2(2) ?
    O6 C24 C23 . . 123.9(2) ?
    C25 C24 C23 . . 117.9(2) ?
    C26 C25 C24 . . 120.7(3) ?
    C26 C25 H25 . . 119.6 ?
    C24 C25 H25 . . 119.6 ?
    C25 C26 O8 . . 121.8(2) ?
    C25 C26 C28 . . 127.8(3) ?
    O8 C26 C28 . . 110.5(3) ?
    O7 C27 O8 . . 113.2(2) ?
    O7 C27 C23 . . 128.6(2) ?
    O8 C27 C23 . . 118.2(2) ?
    C26 C28 H28A . . 109.5 ?
    C26 C28 H28B . . 109.5 ?
    H28A C28 H28B . . 109.5 ?
    C26 C28 H28C . . 109.5 ?
    H28A C28 H28C . . 109.5 ?
    H28B C28 H28C . . 109.5 ?
    C34 O9 H9B . . 107.2 ?
    C40 O12 C41 . . 121.86(19) ?
    C35 N3 C29 . . 127.1(2) ?
    C35 N3 H3A . . 111.5 ?
    C29 N3 H3A . . 121.4 ?
    C30 C29 C34 . . 120.2(2) ?
    C30 C29 N3 . . 121.2(2) ?
    C34 C29 N3 . . 118.5(2) ?
    C31 C30 C29 . . 120.3(2) ?
    C31 C30 H30 . . 119.9 ?
    C29 C30 H30 . . 119.9 ?
    C30 C31 C32 . . 119.4(2) ?
    C30 C31 H31 . . 120.3 ?
    C32 C31 H31 . . 120.3 ?
    C33 C32 C31 . . 120.8(2) ?
    C33 C32 H32 . . 119.6 ?
    C31 C32 H32 . . 119.6 ?
    C32 C33 C34 . . 120.1(2) ?
    C32 C33 H33 . . 120.0 ?
    C34 C33 H33 . . 120.0 ?
    O9 C34 C33 . . 123.0(2) ?
    O9 C34 C29 . . 117.8(2) ?
    C33 C34 C29 . . 119.2(2) ?
    N3 C35 C37 . . 117.7(2) ?
    N3 C35 C36 . . 119.1(2) ?
    C37 C35 C36 . . 123.2(2) ?
    C35 C36 H36A . . 109.5 ?
    C35 C36 H36B . . 109.5 ?
    H36A C36 H36B . . 109.5 ?
    C35 C36 H36C . . 109.5 ?
    H36A C36 H36C . . 109.5 ?
    H36B C36 H36C . . 109.5 ?
    C35 C37 C41 . . 120.0(2) ?
    C35 C37 C38 . . 120.2(2) ?
    C41 C37 C38 . . 119.7(2) ?
    O10 C38 C39 . . 118.8(2) ?
    O10 C38 C37 . . 123.8(2) ?
    C39 C38 C37 . . 117.4(2) ?
    C40 C39 C38 . . 121.9(2) ?
    C40 C39 H39 . . 119.1 ?
    C38 C39 H39 . . 119.1 ?
    C39 C40 O12 . . 121.3(2) ?
    C39 C40 C42 . . 127.3(3) ?
    O12 C40 C42 . . 111.4(2) ?
    O11 C41 O12 . . 114.2(2) ?
    O11 C41 C37 . . 128.0(2) ?
    O12 C41 C37 . . 117.8(2) ?
    C40 C42 H42A . . 109.5 ?
    C40 C42 H42B . . 109.5 ?
    H42A C42 H42B . . 109.5 ?
    C40 C42 H42C . . 109.5 ?
    H42A C42 H42C . . 109.5 ?
    H42B C42 H42C . . 109.5 ?
loop_
    _geom_torsion_atom_site_label_1
    _geom_torsion_atom_site_label_2
    _geom_torsion_atom_site_label_3
    _geom_torsion_atom_site_label_4
    _geom_torsion_site_symmetry_1
    _geom_torsion_site_symmetry_2
    _geom_torsion_site_symmetry_3
    _geom_torsion_site_symmetry_4
    _geom_torsion
    _geom_torsion_publ_flag
    C7 N1 C1 C2 . . . . -52.8(3) ?
    C7 N1 C1 C6 . . . . 131.6(2) ?
    C6 C1 C2 C3 . . . . -3.1(4) ?
    N1 C1 C2 C3 . . . . -178.6(2) ?
    C1 C2 C3 C4 . . . . 1.1(4) ?
    C2 C3 C4 C5 . . . . 1.3(4) ?
    C3 C4 C5 C6 . . . . -1.6(4) ?
    C4 C5 C6 O1 . . . . 179.0(2) ?
    C4 C5 C6 C1 . . . . -0.3(4) ?
    C2 C1 C6 O1 . . . . -176.7(2) ?
    N1 C1 C6 O1 . . . . -1.1(3) ?
    C2 C1 C6 C5 . . . . 2.7(3) ?
    N1 C1 C6 C5 . . . . 178.3(2) ?
    C1 N1 C7 C9 . . . . 171.8(2) ?
    C1 N1 C7 C8 . . . . -10.5(3) ?
    N1 C7 C9 C13 . . . . -177.6(2) ?
    C8 C7 C9 C13 . . . . 4.8(3) ?
    N1 C7 C9 C10 . . . . 3.0(3) ?
    C8 C7 C9 C10 . . . . -174.5(2) ?
    C7 C9 C10 O2 . . . . 1.9(4) ?
    C13 C9 C10 O2 . . . . -177.5(2) ?
    C7 C9 C10 C11 . . . . -178.8(2) ?
    C13 C9 C10 C11 . . . . 1.9(3) ?
    O2 C10 C11 C12 . . . . 177.4(2) ?
    C9 C10 C11 C12 . . . . -2.0(4) ?
    C10 C11 C12 O4 . . . . 1.9(4) ?
    C10 C11 C12 C14 . . . . -177.7(3) ?
    C13 O4 C12 C11 . . . . -1.5(4) ?
    C13 O4 C12 C14 . . . . 178.1(2) ?
    C12 O4 C13 O3 . . . . -179.1(2) ?
    C12 O4 C13 C9 . . . . 1.3(3) ?
    C7 C9 C13 O3 . . . . -0.4(4) ?
    C10 C9 C13 O3 . . . . 178.9(2) ?
    C7 C9 C13 O4 . . . . 179.1(2) ?
    C10 C9 C13 O4 . . . . -1.6(3) ?
    C21 N2 C15 C16 . . . . 54.1(3) ?
    C21 N2 C15 C20 . . . . -129.8(2) ?
    C20 C15 C16 C17 . . . . 2.8(3) ?
    N2 C15 C16 C17 . . . . 178.7(2) ?
    C15 C16 C17 C18 . . . . 0.1(3) ?
    C16 C17 C18 C19 . . . . -2.4(4) ?
    C17 C18 C19 C20 . . . . 1.9(4) ?
    C18 C19 C20 O5 . . . . -178.1(2) ?
    C18 C19 C20 C15 . . . . 0.9(3) ?
    C16 C15 C20 O5 . . . . 175.9(2) ?
    N2 C15 C20 O5 . . . . -0.2(3) ?
    C16 C15 C20 C19 . . . . -3.2(3) ?
    N2 C15 C20 C19 . . . . -179.3(2) ?
    C15 N2 C21 C23 . . . . -177.3(2) ?
    C15 N2 C21 C22 . . . . 5.3(4) ?
    N2 C21 C23 C27 . . . . -177.5(2) ?
    C22 C21 C23 C27 . . . . -0.2(3) ?
    N2 C21 C23 C24 . . . . -0.2(3) ?
    C22 C21 C23 C24 . . . . 177.1(2) ?
    C27 C23 C24 O6 . . . . 177.6(2) ?
    C21 C23 C24 O6 . . . . 0.2(4) ?
    C27 C23 C24 C25 . . . . -0.3(3) ?
    C21 C23 C24 C25 . . . . -177.6(2) ?
    O6 C24 C25 C26 . . . . -176.5(2) ?
    C23 C24 C25 C26 . . . . 1.5(4) ?
    C24 C25 C26 O8 . . . . -2.0(4) ?
    C24 C25 C26 C28 . . . . 178.8(3) ?
    C27 O8 C26 C25 . . . . 1.4(4) ?
    C27 O8 C26 C28 . . . . -179.3(2) ?
    C26 O8 C27 O7 . . . . -180.0(2) ?
    C26 O8 C27 C23 . . . . -0.2(3) ?
    C21 C23 C27 O7 . . . . -3.3(4) ?
    C24 C23 C27 O7 . . . . 179.4(2) ?
    C21 C23 C27 O8 . . . . 177.0(2) ?
    C24 C23 C27 O8 . . . . -0.3(3) ?
    C35 N3 C29 C30 . . . . 53.3(3) ?
    C35 N3 C29 C34 . . . . -130.3(2) ?
    C34 C29 C30 C31 . . . . 3.0(4) ?
    N3 C29 C30 C31 . . . . 179.4(2) ?
    C29 C30 C31 C32 . . . . -0.9(4) ?
    C30 C31 C32 C33 . . . . -1.4(4) ?
    C31 C32 C33 C34 . . . . 1.5(4) ?
    C32 C33 C34 O9 . . . . -178.8(2) ?
    C32 C33 C34 C29 . . . . 0.7(4) ?
    C30 C29 C34 O9 . . . . 176.6(2) ?
    N3 C29 C34 O9 . . . . 0.2(3) ?
    C30 C29 C34 C33 . . . . -2.9(3) ?
    N3 C29 C34 C33 . . . . -179.3(2) ?
    C29 N3 C35 C37 . . . . -175.2(2) ?
    C29 N3 C35 C36 . . . . 6.7(3) ?
    N3 C35 C37 C41 . . . . -177.8(2) ?
    C36 C35 C37 C41 . . . . 0.3(3) ?
    N3 C35 C37 C38 . . . . -0.9(3) ?
    C36 C35 C37 C38 . . . . 177.2(2) ?
    C35 C37 C38 O10 . . . . 0.6(3) ?
    C41 C37 C38 O10 . . . . 177.4(2) ?
    C35 C37 C38 C39 . . . . -178.2(2) ?
    C41 C37 C38 C39 . . . . -1.3(3) ?
    O10 C38 C39 C40 . . . . -176.6(2) ?
    C37 C38 C39 C40 . . . . 2.2(3) ?
    C38 C39 C40 O12 . . . . -2.3(4) ?
    C38 C39 C40 C42 . . . . 177.1(2) ?
    C41 O12 C40 C39 . . . . 1.3(3) ?
    C41 O12 C40 C42 . . . . -178.2(2) ?
    C40 O12 C41 O11 . . . . 179.9(2) ?
    C40 O12 C41 C37 . . . . -0.4(3) ?
    C35 C37 C41 O11 . . . . -3.1(4) ?
    C38 C37 C41 O11 . . . . -179.9(2) ?
    C35 C37 C41 O12 . . . . 177.30(19) ?
    C38 C37 C41 O12 . . . . 0.4(3) ?
loop_
    _geom_hbond_atom_site_label_D
    _geom_hbond_atom_site_label_H
    _geom_hbond_atom_site_label_A
    _geom_hbond_site_symmetry_A
    _geom_hbond_distance_DH
    _geom_hbond_distance_HA
    _geom_hbond_distance_DA
    _geom_hbond_angle_DHA
    _geom_hbond_publ_flag
    O1 H1B O7 2_545 0.87 1.79 2.662(2) 177 yes
    N1 H1A O2 . 0.91 1.72 2.538(3) 148 yes
    C8 H8C O8 1_655 0.98 2.48 3.441(3) 167 yes
    C11 H11 O6 . 0.95 2.57 3.253(3) 129 yes
    O5 H5B O11 3_666 0.87 1.83 2.689(2) 170 yes
    N2 H2A O6 . 0.91 1.71 2.539(3) 151 yes
    O9 H9B O3 1_455 0.87 1.82 2.691(2) 179 yes
    N3 H3A O10 . 0.91 1.71 2.532(3) 148 yes
    C33 H33 O3 1_455 0.95 2.53 3.225(3) 130 yes
    C36 H36B O12 3_656 0.98 2.56 3.531(3) 173 yes
_shelx_space_group_comment
;
The symmetry employed for this shelxl refinement is uniquely defined
by the following loop, which should always be used as a source of
symmetry information in preference to the above space-group names.
They are only intended as comments.
;
_shelx_estimated_absorpt_T_min     0.801
_shelx_estimated_absorpt_T_max     0.945
_shelx_hkl_file
;
   1   0   0   -0.20    0.20
  -1   0   0    0.30    0.20
   2   0   0 5523.55  207.88
  -3   0   0    0.80    0.50
   3   0   0   -0.20    0.70
  -4   0   0  269.37   10.40
   4   0   0  243.58   10.60
   5   0   0    0.00    0.60
  -5   0   0    1.10    1.00
  -6   0   0  131.69    6.30
   6   0   0  133.59    5.60
  -7   0   0   -1.40    2.50
   7   0   0   -0.10    0.60
   8   0   0   38.40    2.50
   8   0   0   30.70    3.10
   9   0   0   -0.90    1.30
   9   0   0    0.60    0.90
   9   0   0    2.70    2.10
  10   0   0    1.70    1.40
  10   0   0    0.40    1.10
  10   0   0    0.40    1.90
  11   0   0    3.20    2.00
  11   0   0    0.30    1.30
  11   0   0    0.00    1.30
  12   0   0    7.90    2.00
  12   0   0   13.20    3.20
  12   0   0    3.70    1.50
  13   0   0   -0.60    1.00
  13   0   0   -0.50    1.70
  14   0   0    1.90    0.90
   0  -1   0    1.30    0.40
   0   1   0    0.20    0.30
  -1  -1   0  105.29    4.30
   1  -1   0  101.99    4.00
   1   1   0  101.69    4.40
  -1   1   0  101.59    4.10
  -2  -1   0  220.18    8.70
   2  -1   0  216.98    8.30
   2   1   0  216.58    8.80
  -2   1   0  210.58    8.30
  -3  -1   0   12.40    1.30
  -3   1   0   13.10    1.00
  -3   1   0   13.50    1.00
  -4  -1   0   13.70    1.60
  -4   1   0   13.40    1.40
  -4   1   0   10.90    1.30
   5  -1   0  112.49    4.60
  -5  -1   0  107.09    5.20
  -5   1   0  106.99    5.10
   5   1   0  104.79    4.60
   6  -1   0   81.89    3.70
  -6  -1   0   78.49    4.70
   6   1   0   81.79    3.70
  -6   1   0   79.79    4.60
   7  -1   0   16.90    1.50
  -7  -1   0   15.90    4.10
   7  -1   0   13.80    4.00
   7   1   0   17.00    1.50
   8  -1   0    0.50    1.10
   8  -1   0   -0.40    2.60
   8  -1   0    7.70    2.60
   8   1   0    2.60    1.50
   8   1   0    1.00    0.90
   9  -1   0    5.30    1.70
   9  -1   0    6.60    1.40
   9  -1   0   10.60    3.00
   9   1   0    3.10    1.30
   9   1   0    6.80    1.50
  10  -1   0   12.50    3.10
  10  -1   0    7.60    2.80
  10  -1   0    8.00    2.40
  10   1   0    7.70    1.60
  10   1   0   10.50    2.20
  10   1   0   11.10    2.80
  10   1   0   11.30    2.10
  11  -1   0    6.80    2.20
  11  -1   0    4.50    1.60
  11  -1   0    5.00    1.90
  11   1   0    3.50    1.70
  11   1   0    3.50    2.20
  11   1   0    3.00    1.20
  12  -1   0   -0.60    1.60
  12  -1   0    1.30    1.60
 -12  -1   0    1.00    2.80
  12  -1   0    2.50    1.50
  12   1   0   -0.20    1.40
  12   1   0    0.70    1.30
  13  -1   0    0.60    1.00
  13  -1   0    1.20    1.60
  13   1   0    1.70    1.00
  13   1   0    9.70    3.30
  14  -1   0    7.90    1.40
  14   1   0    7.40    1.30
   0  -2   0 8443.66  347.27
   0   2   0 9999.00  347.27
  -1  -2   0 3548.04  127.59
  -1   2   0 3202.78  127.39
  -2  -2   0 6200.98  243.38
  -2   2   0 6706.83  242.98
  -3  -2   0  223.68    9.70
   3  -2   0  244.88    9.10
  -3   2   0  224.78    9.20
   4  -2   0   17.70    1.50
  -4  -2   0   14.00    2.10
   4   2   0   16.60    1.30
  -4   2   0   19.70    1.80
  -4   2   0   17.80    1.70
  -5  -2   0  137.09    6.70
   5  -2   0  127.39    5.50
   5   2   0  128.49    5.40
  -5   2   0  122.39    5.70
  -6  -2   0    5.70    2.10
   6  -2   0    1.70    1.20
   6  -2   0    1.70    0.90
   6   2   0    3.10    0.80
  -7  -2   0    8.90    2.90
   7  -2   0   10.40    2.40
   7  -2   0    8.60    1.60
   7   2   0   12.90    1.30
   8  -2   0   26.40    3.00
   8  -2   0   30.30    2.20
   8  -2   0   28.20    3.40
   8   2   0   24.80    2.80
   8   2   0   29.40    2.00
   8   2   0   25.90    5.00
   8   2   0   27.20    2.70
   9  -2   0    0.20    1.40
   9  -2   0    4.10    1.80
   9  -2   0   -1.30    1.80
   9  -2   0    0.10    1.20
   9   2   0    0.20    1.40
   9   2   0    3.30    2.50
   9   2   0    2.10    1.10
   9   2   0    7.20    2.30
  10  -2   0    4.80    1.40
  10  -2   0    2.40    1.60
  10  -2   0    3.70    1.40
  10   2   0    4.30    1.50
  10   2   0    2.20    1.20
  10   2   0    6.60    2.30
  11  -2   0    1.60    1.50
  11  -2   0    1.00    1.60
  11  -2   0    3.60    1.30
  11   2   0    1.30    1.10
  11   2   0    3.70    1.40
  11   2   0    1.90    1.10
  12  -2   0    0.40    1.50
  12  -2   0   -0.30    1.10
 -12  -2   0    1.30    1.60
  12  -2   0    2.30    1.60
  12   2   0    0.20    1.40
  12   2   0   -0.30    1.10
 -13  -2   0    1.80    1.50
  13  -2   0    4.90    1.60
  13  -2   0    2.10    1.70
  13   2   0    1.00    1.00
  14  -2   0   -0.20    0.90
  14   2   0    0.60    0.80
   0  -3   0   -0.60    0.80
   0   3   0   -0.40    0.80
   1  -3   0  613.74   23.00
  -1  -3   0  617.04   23.30
   1   3   0  562.14   22.70
  -1   3   0  568.34   22.70
  -2  -3   0   11.70    2.40
   2  -3   0   14.30    1.40
   2  -3   0   15.90    1.40
   2   3   0   12.90    1.20
   3  -3   0    6.00    1.50
  -3  -3   0    6.10    1.80
   3   3   0    4.10    1.00
  -4  -3   0  142.69    7.00
   4  -3   0  144.59    6.10
   4   3   0  140.39    6.00
   5  -3   0    6.00    1.90
  -5  -3   0    2.40    1.80
   5  -3   0    5.30    1.40
   5   3   0    3.30    1.10
   6  -3   0   -0.30    1.10
  -6  -3   0   -2.60    2.40
   6  -3   0    1.70    1.00
   6   3   0    1.30    0.70
   7  -3   0    5.00    1.80
   7  -3   0    3.20    1.20
   7  -3   0    4.00    1.80
   7  -3   0    2.10    1.90
   7   3   0    2.10    1.40
   7   3   0    3.90    1.20
   7   3   0    6.50    1.50
   8  -3   0    2.50    1.30
   8  -3   0    1.30    1.70
   8  -3   0    1.00    1.40
   8  -3   0    1.10    1.70
   8   3   0    2.10    1.00
   8   3   0    1.80    1.30
   8   3   0    6.60    2.30
   9  -3   0   14.70    2.70
   9  -3   0   16.40    2.90
   9  -3   0   21.80    2.60
   9  -3   0   15.10    2.20
   9   3   0   17.40    2.30
   9   3   0   14.50    2.30
   9   3   0   13.60    1.80
  10  -3   0    2.60    1.60
  10  -3   0    7.80    2.40
  10  -3   0    4.70    1.60
  10   3   0    2.90    1.20
  10   3   0    3.90    1.20
  10   3   0    7.00    2.00
  11  -3   0    9.40    2.30
  11  -3   0   13.70    2.40
  11  -3   0    6.60    2.20
  11   3   0    7.30    1.90
  11   3   0    9.30    1.80
  11   3   0   10.90    1.90
  12  -3   0   -0.40    1.30
 -12  -3   0    1.60    1.20
  12  -3   0    0.30    1.70
  12   3   0    1.20    1.40
  12   3   0    2.30    1.00
 -13  -3   0    9.20    1.70
  13  -3   0    9.70    1.70
  13  -3   0    9.90    2.00
   0  -4   0    1.50    1.30
   0   4   0    2.30    0.80
   1  -4   0   81.39    4.40
  -1  -4   0   87.89    4.90
   1   4   0   85.69    3.90
  -1   4   0   84.39    4.00
  -2  -4   0  286.57   12.10
   2  -4   0  271.57   11.20
   2  -4   0  266.37   11.30
  -2   4   0  274.57   11.10
   2   4   0  273.97   11.00
   3  -4   0 1751.22   68.39
   3  -4   0 1852.31   68.29
  -3  -4   0 1843.82   69.39
   3   4   0 1765.22   68.19
  -3   4   0 1762.02   68.29
   4  -4   0  324.07   12.90
   4  -4   0  322.57   13.00
  -4  -4   0  307.77   14.20
   4   4   0  321.07   12.80
   5  -4   0   14.00    3.40
   5  -4   0   19.50    2.20
   5  -4   0   14.00    1.90
   5   4   0   15.60    1.50
   6  -4   0   13.60    3.60
   6  -4   0   11.10    1.90
   6  -4   0    8.60    3.00
   6  -4   0    9.10    2.10
   6  -4   0   15.70    3.60
   6   4   0   15.30    2.60
   6   4   0   11.00    1.50
   6   4   0   10.90    2.60
   7  -4   0   12.20    2.00
   7  -4   0   11.90    3.50
   7  -4   0   14.40    2.20
   7  -4   0   10.50    2.30
   7  -4   0   13.80    2.90
   7   4   0   11.50    2.40
   7   4   0   14.70    2.50
   7   4   0   14.50    1.90
   8  -4   0    0.50    1.40
   8  -4   0   -2.70    2.10
   8  -4   0    1.40    1.60
   8  -4   0    1.10    2.00
   8  -4   0    0.00    1.20
   8   4   0   -0.30    1.00
   8   4   0    1.40    1.20
   8   4   0    0.10    1.30
   9  -4   0   17.40    2.40
   9  -4   0   18.20    2.80
   9  -4   0   13.80    2.70
   9  -4   0   14.30    2.30
   9   4   0   15.90    1.80
   9   4   0   17.30    2.30
   9   4   0   15.90    2.20
  10  -4   0   -1.20    1.30
 -10  -4   0    2.20    1.40
  10  -4   0   -3.00    2.90
  10  -4   0   -1.80    1.50
  10  -4   0    0.10    1.40
  10   4   0   -0.20    1.10
  10   4   0    0.90    1.30
  10   4   0    1.80    1.10
  11  -4   0    2.70    1.20
  11  -4   0   -3.00    1.90
  11  -4   0    0.00    1.40
  11  -4   0    1.20    1.60
 -11  -4   0    0.60    1.10
  11   4   0    0.50    1.20
  11   4   0   -0.70    1.10
  12  -4   0    0.60    1.10
 -12  -4   0    0.40    0.90
  12   4   0   -0.60    1.00
   0  -5   0    1.60    1.60
   0  -5   0   -1.70    2.60
   0   5   0    0.60    0.90
   1  -5   0    9.60    2.30
  -1  -5   0    7.40    2.80
   1   5   0   12.90    1.80
  -1   5   0    7.90    1.60
  -2  -5   0    4.40    3.20
   2  -5   0    4.30    2.20
   2  -5   0    6.70    2.00
   2  -5   0    1.90    2.10
   2   5   0    2.50    0.90
  -2   5   0    2.40    1.10
   3  -5   0  198.88    9.20
   3  -5   0  199.08    9.20
   3   5   0  213.08    8.70
  -3   5   0  213.78    8.80
  -4  -5   0   -1.00    2.30
   4  -5   0    3.80    2.70
   4  -5   0    0.60    1.00
   4  -5   0    4.60    1.70
   4  -5   0    2.50    1.70
   4   5   0   -0.50    1.80
   4   5   0    3.20    1.20
  -4   5   0    2.90    1.20
   4   5   0    9.40    3.10
   4   5   0    3.60    2.30
   5  -5   0    3.00    1.40
   5  -5   0    3.40    1.60
   5  -5   0    3.80    2.40
   5  -5   0    1.40    1.70
  -5   5   0    2.80    1.40
   5   5   0    5.40    1.60
   5   5   0    4.50    1.60
   6  -5   0   -3.90    2.30
   6  -5   0    1.30    2.60
   6  -5   0    0.90    1.10
   6  -5   0    0.00    2.60
  -6   5   0    1.20    1.50
   6   5   0    0.20    1.60
   6   5   0    0.40    1.50
   6   5   0    0.00    0.90
   7  -5   0   19.50    2.80
   7  -5   0   20.80    2.70
   7  -5   0   17.10    2.30
   7  -5   0   19.70    2.20
   7  -5   0   18.30    3.60
   7   5   0   19.80    2.50
   7   5   0   15.80    2.50
   7   5   0   18.40    1.90
  -7   5   0   18.10    2.60
   8  -5   0   13.20    2.40
   8  -5   0   12.30    3.30
   8  -5   0   17.00    2.10
   8  -5   0   13.50    2.80
  -8  -5   0   15.50    2.40
   8  -5   0    8.90    2.70
   8   5   0   13.60    1.80
   8   5   0   13.80    2.20
  -8   5   0   11.60    2.60
   8   5   0   12.00    2.10
   9  -5   0    1.80    1.80
  -9  -5   0    1.40    1.30
   9  -5   0    0.20    1.40
   9  -5   0    0.90    1.20
   9  -5   0    1.00    1.70
   9  -5   0    1.00    2.70
  -9   5   0   -2.20    1.80
   9   5   0    0.50    1.30
   9   5   0   -0.40    1.20
  10  -5   0    0.50    1.20
 -10  -5   0    1.40    1.20
  10  -5   0    0.40    1.60
  10  -5   0   -0.50    1.20
 -10   5   0   -1.30    2.00
  10   5   0    0.10    1.40
  10   5   0    0.10    1.10
 -11  -5   0    1.50    0.90
  11  -5   0    0.60    1.50
  11  -5   0    0.90    1.00
  11  -5   0   -0.30    1.50
  11   5   0    4.60    1.70
 -12  -5   0   -0.30    0.80
  12  -5   0    0.00    1.00
   0  -6   0    0.60    2.10
   0  -6   0    1.00    1.80
   0  -6   0    1.40    1.80
   0   6   0    0.10    1.10
   1  -6   0   -1.60    1.60
  -1  -6   0   -1.70    2.00
   1  -6   0   -1.50    1.50
   1  -6   0    1.50    1.90
   1   6   0   -1.90    1.10
  -1   6   0   -0.40    1.20
  -2  -6   0   19.70    3.60
   2  -6   0   19.70    2.60
   2  -6   0   22.00    3.10
   2  -6   0   19.60    2.90
   2   6   0   20.00    2.90
   3  -6   0   85.09    4.40
   3  -6   0   78.79    5.90
  -3  -6   0   82.19    5.30
   3  -6   0   70.39    6.00
   3   6   0   85.69    4.20
   3   6   0   79.59    5.00
  -3   6   0   84.99    4.40
   4  -6   0   36.10    3.30
   4  -6   0   45.40    3.20
   4  -6   0   41.80    2.90
  -4   6   0   41.80    3.00
  -4   6   0   28.40    4.50
   4   6   0   36.80    2.50
   4   6   0   39.50    3.90
   4   6   0   32.30    3.70
   5  -6   0   66.39    3.90
   5  -6   0   68.39    3.90
  -5  -6   0   65.89    3.90
   5  -6   0   56.19    5.40
   5  -6   0   66.39    4.00
  -5   6   0   65.49    4.00
   5   6   0   61.49    4.00
   5   6   0   64.89    3.50
   6  -6   0   35.80    2.90
   6  -6   0   43.00    2.90
   6  -6   0   37.50    3.00
   6  -6   0   29.80    4.20
  -6  -6   0   33.50    2.80
   6   6   0   36.90    2.50
  -6   6   0   39.30    3.20
   6   6   0   35.30    3.10
  -7  -6   0    1.90    1.20
   7  -6   0    4.40    2.50
   7  -6   0    3.30    1.30
   7  -6   0    0.70    1.10
   7  -6   0    1.00    1.40
   7   6   0    3.80    1.50
  -7   6   0    3.00    1.80
   7   6   0    3.40    1.20
   8  -6   0    0.40    1.30
   8  -6   0    1.70    2.00
  -8  -6   0   -0.80    1.10
   8  -6   0   -0.40    1.10
   8  -6   0    1.10    1.20
  -8   6   0   -0.60    2.00
   8   6   0    1.80    1.30
   8   6   0    0.00    1.30
   9  -6   0    2.60    1.20
  -9  -6   0    0.60    1.00
   9  -6   0    2.80    1.30
   9  -6   0    1.70    1.10
   9   6   0    0.10    1.40
   9   6   0   -1.00    1.80
 -10  -6   0    0.20    0.90
  10  -6   0    2.10    1.20
  10  -6   0    1.30    1.20
   0  -7   0   -2.80    1.70
   0  -7   0    8.90    3.10
   0   7   0    1.20    1.20
   1  -7   0   14.60    2.60
   1  -7   0   13.40    2.70
  -1  -7   0    9.80    2.80
   1  -7   0    9.50    3.30
  -1   7   0   10.40    1.90
   1   7   0   13.50    1.90
   2  -7   0   -1.60    1.50
  -2  -7   0   -2.90    1.80
   2  -7   0   -0.70    1.50
   2  -7   0   -0.60    1.50
   2   7   0   -1.40    1.20
  -2   7   0    0.00    1.40
   3  -7   0    0.30    1.40
   3  -7   0    0.70    1.40
   3  -7   0   -0.70    1.40
   3   7   0    2.60    1.80
  -3   7   0    1.10    1.50
   3   7   0   -0.10    1.20
   4  -7   0    4.00    1.40
   4  -7   0    8.60    2.10
   4  -7   0    6.20    1.50
  -4   7   0    4.40    1.70
   4   7   0    3.60    1.30
   5  -7   0    2.30    1.40
   5  -7   0    0.80    1.30
   5  -7   0    1.60    1.30
   5   7   0    0.30    1.30
  -5   7   0    0.50    2.00
   6  -7   0   10.00    1.90
   6  -7   0    7.50    2.00
   6  -7   0    7.90    1.80
   6   7   0    6.50    2.10
  -6   7   0    8.00    2.20
   7  -7   0   -1.00    1.00
   7  -7   0    0.90    1.00
  -7  -7   0    3.10    1.50
   7  -7   0   -0.40    1.40
   8  -7   0    0.80    1.10
  -8  -7   0    3.90    1.40
   8  -7   0    2.20    1.00
   8  -7   0    0.50    1.00
   9  -7   0    0.70    0.90
   0  -8   0    9.10    2.40
   0   8   0   11.90    2.50
   1  -8   0    1.20    1.50
   1   8   0    2.80    1.50
   1   8   0    4.10    1.70
  -1   8   0    4.70    1.70
   2  -8   0    6.50    2.00
   2  -8   0    8.70    2.20
  -2   8   0    7.60    2.70
   2   8   0    4.20    1.60
   3  -8   0    6.10    2.20
   3  -8   0    6.20    1.90
   3  -8   0    5.80    1.80
   3   8   0   12.90    4.20
   4  -8   0    0.70    1.50
   4  -8   0    0.30    1.30
   4  -8   0    0.30    1.00
   5  -8   0    6.00    1.70
   5  -8   0    2.90    1.40
   5  -8   0    5.90    1.50
   6  -8   0    1.90    1.00
   6  -8   0    2.10    1.20
   7  -8   0   15.10    1.60
   7  -8   0   15.70    1.50
  14   0  -1    1.50    0.90
  13   0  -1   21.70    1.80
  13   0  -1   14.10    2.40
  12   0  -1    1.60    1.90
  12   0  -1    0.00    1.20
  12   0  -1    3.70    1.50
  11   0  -1    1.70    1.30
  11   0  -1    2.60    2.00
  11   0  -1    1.20    1.80
  10   0  -1   -3.50    1.80
  10   0  -1    0.10    1.30
  10   0  -1   -1.50    1.10
   9   0  -1    5.60    1.50
   9   0  -1    6.70    2.00
   9   0  -1    6.10    2.20
   8   0  -1   -1.50    1.50
  -6   0   1    2.40    1.40
   6   0  -1    0.10    0.60
  -5   0   1  234.98    9.60
   5   0  -1  228.88    9.20
   4   0  -1   -0.10    1.20
  -3   0   1  261.37    9.80
   3   0  -1  235.28    9.90
  -2   0   1    0.00    0.30
   1   0  -1  125.09    4.90
  -1   0   1  128.19    4.90
   1   0   1    1.70    0.40
  -1   0  -1    2.40    0.40
   2   0   1    0.00    0.40
  -2   0  -1   -0.40    0.30
   3   0   1   47.50    2.70
  -3   0  -1   57.39    2.60
  -4   0  -1    0.20    0.70
  -4   0  -1    0.90    1.10
   5   0   1   16.30    1.30
  -5   0  -1   17.30    1.90
   6   0   1   -0.20    0.60
  -6   0  -1    0.00    1.50
  -7   0  -1    1.60    2.30
   7   0   1    0.30    0.60
   8   0   1   -0.30    1.50
   8   0   1    1.40    0.80
   9   0   1  121.99    5.50
   9   0   1  125.09    6.30
   9   0   1  109.09    5.60
  10   0   1    1.50    1.30
  10   0   1   -0.80    1.30
  10   0   1   -3.90    2.00
  11   0   1    3.80    2.00
  11   0   1    7.40    1.80
  11   0   1    3.40    1.20
  12   0   1    1.00    1.30
  12   0   1    2.50    2.30
  12   0   1    0.40    1.50
  13   0   1   -1.20    1.80
  13   0   1    0.60    1.00
  14   0   1    1.10    0.90
  14  -1  -1    4.10    1.30
  13  -1  -1   -0.40    1.00
  13  -1  -1    3.20    1.50
  13  -1  -1    4.20    2.70
  13   1  -1   -0.40    2.00
  13   1  -1   -0.50    1.00
  12  -1  -1   70.09    3.90
  12  -1  -1   71.09    3.80
  12  -1  -1   73.89    4.20
  12   1  -1   74.79    4.10
  12   1  -1   68.19    4.50
  12   1  -1   67.69    3.70
  11  -1  -1   -2.50    1.30
  11  -1  -1    0.20    1.40
  11  -1  -1   -1.20    1.80
  11   1  -1   -1.70    1.80
  11   1  -1    2.50    1.30
  11   1  -1   -3.30    2.00
  11   1  -1   -0.40    1.40
  10  -1  -1   46.90    3.70
  10  -1  -1   46.40    3.40
  10  -1  -1   50.09    3.30
  10   1  -1   46.30    3.70
  10   1  -1   51.19    4.10
  10   1  -1   47.80    2.90
  10   1  -1   55.19    3.30
   9  -1  -1    5.10    1.90
   9  -1  -1   12.30    1.80
   9  -1  -1    9.90    2.30
   9   1  -1    7.70    2.20
   9   1  -1    9.90    1.50
   9   1  -1   12.40    3.00
   9   1  -1    7.40    2.30
   8  -1  -1    1.40    2.00
   8  -1  -1    0.80    0.90
   8  -1  -1    0.90    1.50
   8  -1  -1   -1.80    1.90
   8   1  -1   -1.50    1.30
   8   1  -1   -1.30    1.40
   7  -1  -1   22.30    3.30
  -7  -1   1   21.80    4.00
   7  -1  -1   21.40    1.60
   7   1  -1   20.50    1.60
   6  -1  -1  115.89    4.90
  -6  -1   1  115.19    5.90
  -6   1   1  103.09    5.80
   6   1  -1  109.39    4.80
   5  -1  -1   13.50    1.20
  -5  -1   1   13.10    1.90
  -5   1   1   11.20    2.10
   5   1  -1   10.50    1.10
  -5   1   1   13.30    1.70
  -4  -1   1   59.99    3.30
  -4   1   1   62.89    2.90
  -4   1   1   64.49    2.90
  -3  -1   1    1.60    0.70
  -3   1   1    1.80    0.40
  -3   1   1    2.90    0.80
   3   1  -1    2.10    1.20
  -2  -1   1    2.80    0.90
   2  -1  -1    2.60    0.40
   2   1  -1    2.20    0.70
  -2   1   1    2.80    0.40
   1  -1  -1   18.40    0.90
  -1  -1   1   20.50    1.20
   1   1  -1   19.40    1.30
  -1   1   1   19.00    1.00
   0  -1   1    0.90    0.30
   0  -1  -1    0.80    0.30
   0   1   1    0.70    0.30
   0   1  -1    1.00    0.30
   1  -1   1    3.30    0.40
  -1  -1  -1    4.00    0.60
   1   1   1    2.70    0.80
  -1   1  -1    3.50    0.50
  -2  -1  -1  102.49    4.40
   2  -1   1  102.99    4.00
  -2   1  -1   95.49    4.00
   2   1   1  100.19    4.50
  -3  -1  -1   50.99    2.80
  -3   1  -1   55.39    2.50
  -3   1  -1   51.29    2.40
  -4  -1  -1    1.50    0.80
  -4   1  -1    0.80    0.80
  -4   1  -1    2.50    0.90
   5  -1   1   12.90    1.20
  -5  -1  -1   16.10    2.10
  -5   1  -1   16.90    1.90
  -5   1  -1   11.30    3.00
   5   1   1   14.40    1.20
  -6  -1  -1   60.59    4.10
   6  -1   1   65.89    3.00
  -6   1  -1   58.29    3.90
   6   1   1   63.39    3.00
  -7  -1  -1  120.69    7.20
   7  -1   1  121.59    6.70
   7  -1   1  134.19    5.60
   7   1   1  128.99    5.50
   8  -1   1    1.20    1.60
   8  -1   1    0.50    0.90
   8  -1   1    0.70    3.20
   8   1   1    0.90    0.80
   8   1   1    1.50    1.40
   9  -1   1   89.59    4.90
   9  -1   1   95.79    5.30
   9   1   1  100.89    4.60
   9   1   1   91.59    5.10
   9   1   1   94.69    4.80
   9   1   1   94.49    6.00
  10  -1   1   82.49    4.80
  10  -1   1   86.59    4.80
  10  -1   1   86.19    4.50
  10   1   1   88.29    4.40
  10   1   1   82.49    5.50
  10   1   1   80.19    4.20
  10   1   1   82.89    4.60
  11  -1   1    2.30    1.90
  11  -1   1    7.80    2.00
  11  -1   1    3.50    1.60
  11   1   1    2.90    1.30
  11   1   1    4.70    1.60
  11   1   1    1.20    1.20
  12  -1   1   34.90    2.70
  12  -1   1   36.70    3.20
  12  -1   1   40.60    4.20
 -12  -1  -1   35.20    3.80
  12   1   1   33.40    2.50
  12   1   1   37.50    3.10
  13  -1   1   13.10    1.80
  13   1   1   16.60    1.60
  14  -1   1   12.60    1.40
  14   1   1   12.70    1.30
  14  -2  -1   17.30    1.50
  14   2  -1   16.10    1.50
  13  -2  -1    2.30    1.30
  13  -2  -1    1.90    1.10
 -13  -2   1    3.90    1.50
  13   2  -1    1.80    1.00
  12  -2  -1   38.90    2.80
  12  -2  -1   41.20    2.80
 -12  -2   1   38.80    2.90
  12  -2  -1   34.70    2.50
  12   2  -1   38.90    2.60
  12   2  -1   36.50    2.60
  11  -2  -1    3.80    1.30
  11  -2  -1    2.80    1.60
  11  -2  -1   -0.60    1.50
  11   2  -1    3.70    1.30
  11   2  -1    2.00    1.40
  11   2  -1    1.40    1.10
  10  -2  -1    1.60    1.50
  10  -2  -1    1.90    1.40
  10  -2  -1   -0.40    2.10
  10  -2  -1    0.00    1.70
  10   2  -1    0.90    1.10
  10   2  -1    0.10    1.20
  10   2  -1    1.80    1.40
  10   2  -1    1.10    2.30
   9  -2  -1    2.40    1.80
   9  -2  -1    9.60    2.50
   9  -2  -1    2.90    1.20
   9  -2  -1    9.90    3.10
   9   2  -1    3.60    2.20
   9   2  -1    6.40    1.40
   9   2  -1    7.60    2.20
   9   2  -1    5.90    1.50
   8  -2  -1    2.60    1.90
   8  -2  -1    1.10    1.10
   8  -2  -1    0.80    1.60
   8   2  -1    1.00    0.90
   8   2  -1    0.80    1.40
   8   2  -1    1.20    2.40
   8   2  -1   -0.70    1.60
   7  -2  -1   71.09    3.90
   7  -2  -1   71.59    3.50
  -7  -2   1   60.39    5.80
   7   2  -1   67.79    3.60
   6  -2  -1   10.00    1.50
   6  -2  -1   12.60    2.20
   6   2  -1    9.90    1.20
   5  -2  -1   18.20    1.50
  -5  -2   1   18.60    2.60
   5   2  -1   17.70    1.30
   4  -2  -1   21.00    1.60
  -4  -2   1   24.20    2.20
   4   2  -1   22.70    1.40
  -4   2   1   21.60    1.70
  -4   2   1   22.10    1.70
  -3  -2   1   30.30    2.20
   3  -2  -1   32.70    1.60
  -3   2   1   30.40    1.80
  -2  -2   1  232.88    9.60
   2  -2  -1  235.18    9.10
  -2   2   1  230.78    9.20
   1  -2  -1  104.79    4.20
  -1  -2   1   97.89    4.40
  -1   2   1   92.49    4.30
   0  -2   1    1.20    0.60
   0   2   1    2.20    0.90
   1  -2   1    2.10    0.70
  -1  -2  -1    4.50    1.00
  -1   2  -1    3.00    0.80
  -2  -2  -1 1102.49   42.40
   2  -2   1 1147.39   41.90
  -2   2  -1 1062.89   42.00
  -3  -2  -1  149.49    6.70
   3  -2   1  152.88    6.00
  -3   2  -1  144.09    6.20
   4  -2   1   47.40    2.40
  -4  -2  -1   52.49    3.20
  -4   2  -1   52.49    2.80
  -4   2  -1   44.00    2.80
   4   2   1   42.00    2.30
  -5  -2  -1   11.70    2.80
   5  -2   1   12.80    1.40
  -5   2  -1   10.70    2.50
   5   2   1   11.70    1.10
   6  -2   1   52.79    2.80
   6  -2   1   47.20    3.30
  -6  -2  -1   49.60    4.30
   6   2   1   48.10    2.50
   7  -2   1   -2.70    1.30
   7  -2   1    2.20    1.10
  -7  -2  -1   -0.60    2.90
   7   2   1   -0.60    0.70
   8  -2   1    7.60    2.00
   8  -2   1   10.70    1.70
   8  -2   1    8.80    1.70
   8   2   1    6.40    1.40
   8   2   1    8.40    2.50
   8   2   1    5.70    1.40
   9  -2   1    7.20    2.50
   9  -2   1   11.80    1.90
   9  -2   1   10.80    3.30
   9  -2   1   10.60    3.30
   9   2   1   10.90    1.80
   9   2   1    8.00    2.10
   9   2   1    7.70    2.40
  10  -2   1   23.70    2.90
  10  -2   1   21.80    2.50
  10  -2   1   17.30    2.20
  10   2   1   17.10    1.80
  10   2   1   21.20    2.50
  10   2   1   20.20    2.30
  11  -2   1   12.50    2.40
  11  -2   1   13.90    2.20
  11  -2   1   17.50    2.70
  11   2   1   16.00    2.00
  11   2   1   17.40    2.10
  11   2   1   19.50    2.20
  12  -2   1   44.40    3.00
 -12  -2  -1   47.40    3.10
  12  -2   1   38.20    2.70
  12  -2   1   39.50    3.00
  12   2   1   43.60    2.70
  12   2   1   42.20    2.70
  13  -2   1   -2.60    1.50
 -13  -2  -1   -1.60    1.50
  13  -2   1    1.60    1.00
  13   2   1    1.40    1.00
  13  -3  -1    3.70    1.20
 -13  -3   1    5.60    1.70
  13   3  -1    1.80    1.00
  12  -3  -1   10.70    2.00
  12  -3  -1   13.60    2.50
  12  -3  -1   11.40    2.00
 -12  -3   1   11.50    1.90
  12   3  -1   10.20    2.00
  12   3  -1    9.40    1.70
  11  -3  -1    0.90    1.40
  11  -3  -1   -0.60    1.40
 -11  -3   1    1.90    1.50
  11  -3  -1    1.90    1.90
  11  -3  -1    4.70    1.60
  11   3  -1    1.70    1.10
  11   3  -1    1.00    1.10
  11   3  -1    0.10    1.30
  10  -3  -1   24.30    2.90
  10  -3  -1   32.90    2.80
  10  -3  -1   35.60    3.00
  10  -3  -1   25.90    2.80
  10   3  -1   32.40    2.50
  10   3  -1   32.00    2.60
  10   3  -1   29.80    2.30
   9  -3  -1    1.20    1.60
   9  -3  -1   -2.20    1.60
   9  -3  -1   -1.00    1.50
   9   3  -1    0.00    1.30
   9   3  -1    0.00    1.10
   9   3  -1   -1.80    1.30
   8  -3  -1   49.90    3.40
   8  -3  -1   49.50    3.80
   8  -3  -1   52.59    3.10
   8  -3  -1   43.40    3.70
   8   3  -1   48.70    3.30
   8   3  -1   50.29    4.70
   8   3  -1   51.49    3.00
   8   3  -1   47.30    3.20
   7  -3  -1    0.00    1.20
   7  -3  -1    2.00    1.70
   7  -3  -1   -1.00    1.10
   7  -3  -1    1.90    1.90
   7   3  -1    0.30    0.80
   7   3  -1    1.50    1.40
   7   3  -1   -1.20    1.40
   7   3  -1    8.40    4.10
   6  -3  -1    3.00    1.00
   6  -3  -1    2.40    1.10
  -6  -3   1    2.30    2.50
   6   3  -1    2.10    0.70
   5  -3  -1   61.59    3.50
  -5  -3   1   63.19    4.50
   5  -3  -1   61.19    3.20
   5   3  -1   66.49    3.10
   4  -3  -1   45.00    2.50
  -4  -3   1   47.90    3.40
   4   3  -1   45.20    2.40
   3  -3  -1    6.40    1.50
   3  -3  -1    7.50    1.20
  -3  -3   1    6.30    1.90
   3   3  -1    7.20    1.00
  -2  -3   1    1.20    1.00
   2  -3  -1    2.00    0.80
   2  -3  -1    2.40    0.70
   2   3  -1    0.90    0.60
  -1  -3   1   26.20    2.10
   1  -3  -1   26.60    1.80
   1   3  -1   24.30    1.60
  -1   3   1   24.80    1.70
   0  -3   1    2.80    0.80
   0  -3  -1    2.00    0.80
   0   3   1    4.60    1.20
   0   3  -1    1.00    0.80
  -1  -3  -1    7.00    1.60
   1  -3   1    9.20    1.20
  -1   3  -1    8.00    1.30
   1   3   1    7.80    1.20
   2  -3   1   47.50    2.50
   2  -3   1   49.40    2.50
  -2  -3  -1   47.70    3.00
   2   3   1   49.40    2.40
   3  -3   1   -0.30    0.90
   3  -3   1    0.10    0.70
  -3  -3  -1    2.10    1.20
   3   3   1    0.50    0.60
  -4  -3  -1    3.10    1.40
   4  -3   1    3.40    0.90
   4   3   1    3.80    1.00
  -5  -3  -1   56.99    4.50
   5  -3   1   56.39    3.40
   5  -3   1   62.99    3.10
   5   3   1   62.79    3.00
  -6  -3  -1   28.40    4.60
   6  -3   1   27.70    2.10
   6  -3   1   26.90    2.50
   6   3   1   29.90    2.10
   7  -3   1   27.50    2.30
   7  -3   1   33.40    3.60
   7  -3   1   27.10    3.30
   7  -3   1   28.20    2.60
   7   3   1   28.60    2.80
   7   3   1   29.00    2.00
   7   3   1   26.60    2.80
   8  -3   1    7.00    1.70
   8  -3   1    7.60    2.50
   8  -3   1   13.10    3.20
   8  -3   1    6.40    2.00
   8   3   1   11.50    1.80
   8   3   1    8.30    2.30
   8   3   1   10.40    2.20
   9  -3   1    9.40    2.90
   9  -3   1   14.80    2.80
   9  -3   1    7.30    2.20
   9  -3   1   13.70    2.50
   9   3   1   13.00    2.20
   9   3   1   10.30    1.70
   9   3   1   11.60    2.10
  10  -3   1   17.70    2.40
  10  -3   1   22.50    2.70
  10  -3   1   17.00    2.90
  10  -3   1   16.40    2.60
  10   3   1   19.00    2.20
  10   3   1   20.70    2.20
  10   3   1   19.80    2.30
  11  -3   1    7.60    2.30
  11  -3   1    6.40    1.70
  11  -3   1    8.30    2.50
  11   3   1    8.50    1.80
  11   3   1    9.70    1.90
  11   3   1    5.10    1.80
  12  -3   1   27.00    2.30
 -12  -3  -1   27.80    2.20
  12  -3   1   24.30    2.30
  12   3   1   23.50    2.30
  12   3   1   27.00    2.00
  13  -3   1    2.20    1.10
  13  -3   1    1.90    1.30
 -13  -3  -1    4.10    1.10
  13   3   1    6.50    1.40
  12  -4  -1   18.90    1.90
  12  -4  -1   16.50    2.00
 -12  -4   1   19.10    1.60
  12   4  -1   23.40    2.00
  11  -4  -1   -1.40    1.30
  11  -4  -1    0.00    1.60
  11  -4  -1    0.00    1.90
 -11  -4   1    0.60    1.20
  11   4  -1   -0.80    1.20
  11   4  -1    0.30    1.10
 -10  -4   1   19.20    2.30
  10  -4  -1   17.70    2.40
  10  -4  -1   20.70    2.50
  10  -4  -1   22.50    2.40
  10   4  -1   16.20    2.10
  10   4  -1   15.00    2.10
  10   4  -1   20.80    2.10
   9  -4  -1    0.60    1.70
   9  -4  -1    1.50    1.50
   9  -4  -1   -0.90    1.60
   9  -4  -1   -1.80    1.30
   9   4  -1   -0.80    1.30
   9   4  -1   -1.20    1.30
   8  -4  -1    1.10    2.10
   8  -4  -1   -0.50    1.90
   8  -4  -1    0.00    1.60
   8  -4  -1    1.40    1.30
   8   4  -1    1.90    1.30
   8   4  -1    0.80    1.10
   8   4  -1    1.30    1.30
   7  -4  -1    8.80    2.20
   7  -4  -1    8.90    2.10
   7  -4  -1   11.20    2.80
   7  -4  -1   10.00    2.10
   7  -4  -1   13.10    2.00
   7   4  -1   10.20    2.40
   7   4  -1   10.40    1.70
   7   4  -1   11.70    2.50
   6  -4  -1   37.20    2.60
   6  -4  -1   39.80    3.80
   6  -4  -1   37.30    3.30
   6  -4  -1   33.60    4.00
   6  -4  -1   38.10    2.80
   6   4  -1   39.00    2.40
   6   4  -1   33.50    3.10
   6   4  -1   31.80    3.30
   6   4  -1   37.40    4.90
   5  -4  -1    0.70    2.00
   5  -4  -1    2.50    1.10
   5  -4  -1   -0.90    1.10
   5   4  -1    0.10    0.80
  -4  -4   1   52.39    4.70
   4  -4  -1   51.99    2.90
   4  -4  -1   46.80    3.10
   4   4  -1   54.29    2.70
   3  -4  -1  261.47   10.80
  -3  -4   1  260.57   11.70
   3  -4  -1  263.67   10.60
   3   4  -1  256.37   10.50
  -3   4   1  261.37   10.70
   2  -4  -1   14.00    2.30
  -2  -4   1   15.90    2.80
   2  -4  -1   15.00    2.10
   2   4  -1   14.50    1.40
  -2   4   1   15.10    1.50
   1  -4  -1   18.30    2.30
  -1  -4   1   20.00    2.60
   1   4  -1   22.70    1.60
  -1   4   1   19.60    1.70
   0  -4   1    0.80    1.40
   0  -4  -1    0.10    1.30
   0   4  -1    2.40    0.80
   0   4   1    1.80    0.70
   1  -4   1    7.20    2.10
  -1   4  -1    9.80    1.40
   1   4   1    6.90    1.20
  -2  -4  -1   72.79    4.60
   2  -4   1   71.19    4.00
   2  -4   1   73.59    3.90
   2   4   1   74.79    3.50
  -2   4  -1   74.99    3.60
   3  -4   1  608.34   24.40
  -3  -4  -1  635.34   25.50
   3  -4   1  632.64   24.30
   3   4   1  633.34   24.30
  -3   4  -1  621.04   24.40
   4  -4   1  233.78    9.80
   4  -4   1  239.78    9.70
  -4  -4  -1  232.38   11.20
   4   4   1  236.68    9.70
   5  -4   1  165.48    8.50
   5  -4   1  195.18    8.00
   5   4   1  196.68    8.00
   6  -4   1    3.60    1.20
   6  -4   1   13.20    4.10
   6  -4   1    7.10    2.00
   6  -4   1    4.20    2.10
   6  -4   1    5.10    1.80
   6   4   1    4.50    1.50
   6   4   1    4.60    1.30
   6   4   1    3.60    1.40
   7  -4   1    2.70    1.90
   7  -4   1   -1.00    2.30
   7  -4   1    0.60    1.70
   7  -4   1    1.10    1.10
   7  -4   1   -1.40    1.20
   7   4   1   -1.80    1.30
   7   4   1    0.90    1.40
   7   4   1    1.90    1.10
   8  -4   1   39.40    4.00
   8  -4   1   42.40    3.90
   8  -4   1   41.40    2.90
   8  -4   1   43.50    3.40
   8  -4   1   47.00    3.10
   8   4   1   45.70    3.10
   8   4   1   40.90    2.70
   8   4   1   43.90    3.00
   9  -4   1   -0.10    1.30
   9  -4   1    0.90    1.50
   9  -4   1    2.10    1.60
   9  -4   1    2.00    1.80
   9   4   1   -0.80    1.40
   9   4   1    2.00    1.20
   9   4   1    1.00    1.10
  10  -4   1    0.20    1.40
  10  -4   1   -0.70    1.40
  10  -4   1    2.40    1.50
  10  -4   1    1.10    1.80
  10   4   1    1.00    1.10
  10   4   1   -0.50    1.10
  10   4   1    1.20    1.30
  11  -4   1    3.20    1.40
  11  -4   1    2.20    1.30
 -11  -4  -1    2.20    1.10
  11  -4   1    2.30    2.00
  11  -4   1    2.50    1.60
  11   4   1    0.90    1.00
  11   4   1    1.40    1.20
 -12  -4  -1   19.60    1.60
  12  -4   1   15.40    2.20
  12  -4   1   16.20    1.90
  12   4   1   21.60    1.70
 -12  -5   1    0.80    0.80
  12  -5  -1   -0.60    0.90
  11  -5  -1    7.30    2.20
  11  -5  -1   11.60    2.10
 -11  -5   1   11.60    1.40
  11   5  -1   10.70    1.90
  10  -5  -1    2.70    1.20
  10  -5  -1    5.20    1.60
 -10  -5   1    5.50    1.50
  10  -5  -1    5.30    1.80
  10   5  -1    6.60    2.10
 -10   5   1    4.60    1.90
  10   5  -1    4.80    1.20
   9  -5  -1    5.30    1.80
   9  -5  -1   10.00    2.50
   9  -5  -1    8.20    2.00
   9  -5  -1   10.80    2.30
  -9  -5   1    8.10    2.00
   9   5  -1    7.80    1.90
   9   5  -1   10.20    3.10
   8  -5  -1   16.80    2.50
   8  -5  -1   17.40    2.80
   8  -5  -1   15.60    2.10
   8  -5  -1   17.90    2.40
  -8  -5   1   18.90    2.70
   8  -5  -1   11.10    3.20
   8   5  -1   12.90    1.90
  -8   5   1   17.30    2.70
   8   5  -1   15.50    2.30
   7  -5  -1    8.10    2.60
   7  -5  -1    5.20    2.10
   7  -5  -1   10.20    2.00
  -7  -5   1    7.90    2.50
   7  -5  -1   12.00    2.60
   7  -5  -1    9.70    2.20
   7   5  -1    6.60    1.70
  -7   5   1    8.30    2.40
   7   5  -1    6.10    2.20
   7   5  -1    8.90    2.40
   6  -5  -1   32.70    2.60
   6  -5  -1   26.70    3.70
   6  -5  -1   24.00    2.50
  -6  -5   1   23.00    4.40
   6   5  -1   23.90    3.10
  -6   5   1   29.90    2.80
   6   5  -1   30.50    2.20
   6   5  -1   29.70    2.90
   5  -5  -1   -0.60    1.50
   5  -5  -1    4.60    2.30
   5  -5  -1   -0.80    1.70
  -5  -5   1   -1.00    1.90
   5  -5  -1   -0.60    1.70
   5   5  -1    0.70    2.10
  -5   5   1    1.50    1.30
   5   5  -1    1.30    1.00
   5   5  -1   -2.30    1.50
   5   5  -1    1.90    1.70
   4  -5  -1    5.80    1.70
   4  -5  -1    5.50    1.90
   4  -5  -1    4.10    1.60
   4  -5  -1    4.20    2.50
  -4  -5   1    2.70    2.10
  -4   5   1    7.10    1.80
   4   5  -1    6.40    2.10
   4   5  -1    2.20    1.90
   3  -5  -1    6.80    1.80
  -3  -5   1   15.70    4.60
   3   5  -1   10.20    1.50
  -3   5   1    8.20    1.70
   2  -5  -1    1.20    1.20
   2  -5  -1    1.30    2.10
  -2  -5   1    1.50    3.30
   2   5  -1    1.00    0.80
  -2   5   1    0.50    1.00
   1  -5  -1   -0.40    1.30
  -1  -5   1   -1.90    2.80
  -1   5   1    2.40    0.90
   1   5  -1    1.40    0.90
   0  -5   1    0.50    1.50
   0  -5  -1    2.00    2.60
   0  -5  -1    1.40    1.60
   0  -5   1    1.10    2.70
   0   5   1    0.00    0.80
   0   5  -1    1.80    0.90
   1  -5   1    3.20    1.30
  -1  -5  -1    2.20    2.80
   1   5   1    1.80    0.90
  -1   5  -1    1.50    1.00
   2  -5   1    2.80    2.00
  -2  -5  -1    5.40    3.40
   2  -5   1    3.90    2.10
   2  -5   1    1.40    1.20
   2   5   1    4.30    1.30
  -2   5  -1    3.50    1.10
   3  -5   1   41.40    3.50
   3  -5   1   36.90    3.70
   3  -5   1   34.60    3.50
  -3   5  -1   41.70    2.60
   3   5   1   44.70    3.10
   4  -5   1   29.60    3.40
   4  -5   1   31.40    3.30
   4  -5   1   33.60    2.60
   4  -5   1   22.80    8.40
   4   5   1   28.10    3.60
   4   5   1   31.90    3.50
   4   5   1   34.20    2.20
  -4   5  -1   34.20    2.60
   5  -5   1   38.90    3.40
   5  -5   1   38.50    3.40
   5  -5   1   38.60    2.80
   5  -5   1   32.00    4.60
  -5   5  -1   40.30    3.00
   5   5   1   42.10    2.70
   5   5   1   37.70    3.60
   5   5   1   37.40    3.30
   6  -5   1    3.10    2.50
   6  -5   1    0.60    1.10
   6  -5   1    8.60    3.10
   6  -5   1    6.00    2.20
   6   5   1    7.70    2.40
  -6   5  -1    3.50    1.50
   6   5   1    4.30    1.50
   6   5   1    2.30    1.70
   7  -5   1   13.00    2.30
   7  -5   1   10.00    2.70
   7  -5   1   11.50    2.10
   7  -5   1   11.10    2.60
   7  -5   1   16.20    3.50
   7   5   1   10.90    1.70
  -7   5  -1   10.10    2.50
   7   5   1   13.40    2.40
   7   5   1   12.60    2.40
   8  -5   1   -1.00    1.50
   8  -5   1    2.50    1.60
  -8  -5  -1    0.90    1.50
   8  -5   1   -0.90    2.00
   8  -5   1    2.10    1.20
   8  -5   1    0.30    1.70
   8   5   1   -0.10    1.20
   8   5   1    0.10    1.20
  -8   5  -1    1.50    1.70
  -9  -5  -1    2.50    1.20
   9  -5   1    2.40    1.20
   9  -5   1    1.30    1.80
   9  -5   1    2.40    1.40
   9  -5   1   -0.40    1.90
   9   5   1    1.40    1.20
  -9   5  -1    0.10    1.90
   9   5   1    0.70    1.30
  10  -5   1    1.60    1.20
  10  -5   1    0.90    1.70
 -10  -5  -1    0.80    1.00
  10  -5   1    1.60    1.30
 -10   5  -1    4.50    2.10
  10   5   1   -0.70    1.40
  10   5   1    0.10    1.10
 -11  -5  -1    3.50    1.00
  11  -5   1    2.80    1.00
  11  -5   1    1.50    1.60
  11  -5   1    2.00    1.70
  11   5   1    2.50    1.20
  12  -5   1    1.50    1.10
 -12  -5  -1    0.30    0.80
  10  -6  -1   11.90    1.60
  10  -6  -1    6.00    2.00
 -10  -6   1    9.40    1.40
   9  -6  -1    0.20    1.20
   9  -6  -1    1.30    1.10
  -9  -6   1    1.50    1.00
   9  -6  -1    0.10    1.80
   8  -6  -1    3.20    1.30
  -8  -6   1    3.40    1.10
   8  -6  -1    3.10    1.10
   8  -6  -1    2.80    1.30
   8  -6  -1    1.80    1.90
   8   6  -1    0.20    2.00
   8   6  -1    3.00    1.30
  -8   6   1    1.90    1.90
   7  -6  -1    1.70    1.40
   7  -6  -1    1.50    1.20
   7  -6  -1   -0.10    2.20
   7  -6  -1    3.70    1.40
  -7  -6   1    1.80    1.20
   7   6  -1    0.20    1.20
   7   6  -1    0.50    1.60
  -7   6   1    2.60    1.80
   6  -6  -1   13.50    2.50
  -6  -6   1   10.80    2.30
   6  -6  -1   14.50    2.20
   6  -6  -1   12.50    2.30
   6  -6  -1   10.00    3.50
   6   6  -1   10.70    3.20
   6   6  -1   11.20    1.80
  -6   6   1    8.10    1.80
   5  -6  -1    6.80    1.60
  -5  -6   1    9.40    2.60
   5  -6  -1    9.80    2.50
   5  -6  -1   11.90    2.10
   5  -6  -1    4.90    2.40
   5   6  -1    7.80    1.90
  -5   6   1    4.60    1.70
   5   6  -1    7.80    2.10
   4  -6  -1   11.00    2.10
   4  -6  -1   11.90    2.60
   4  -6  -1   13.20    2.80
   4   6  -1   13.10    3.10
  -4   6   1   14.00    2.40
   4   6  -1   11.70    1.80
   3  -6  -1   18.70    3.40
  -3  -6   1   19.00    3.80
   3  -6  -1   25.00    4.10
   3  -6  -1   19.80    2.50
  -3   6   1   26.40    2.50
   3   6  -1   25.10    2.10
  -3   6   1   17.80    4.00
   2  -6  -1    0.40    1.40
  -2  -6   1   -0.20    2.00
   2  -6  -1    0.10    1.60
   2  -6  -1    1.00    1.70
  -2   6   1   -2.70    2.20
  -2   6   1    2.50    2.00
  -1  -6   1   -0.40    2.00
   1  -6  -1    1.90    1.60
   1  -6  -1   -0.70    1.90
   1  -6  -1    0.80    1.50
  -1   6   1   -0.60    1.20
   1   6  -1   -0.90    1.10
  -1   6   1    1.00    2.20
   0  -6  -1   -0.70    1.90
   0  -6  -1    1.70    2.20
   0  -6   1    3.30    1.80
   0  -6   1    0.40    1.70
   0  -6   1   -1.10    2.10
   0   6   1    3.40    2.50
   0   6   1    0.80    1.10
   0   6  -1    2.80    1.20
  -1  -6  -1    4.40    2.10
   1  -6   1    2.40    1.90
   1  -6   1    1.70    1.60
   1  -6   1    2.50    1.50
   1   6   1    2.60    1.20
  -1   6  -1    1.50    1.20
   1   6   1    2.30    2.40
   2  -6   1    3.30    1.60
   2  -6   1    2.50    1.40
  -2  -6  -1    1.10    2.20
   2  -6   1    3.30    1.80
   2   6   1    1.90    2.20
   2   6   1    3.20    1.20
   3  -6   1   51.39    3.30
   3  -6   1   39.20    4.90
  -3  -6  -1   48.40    4.60
  -3   6  -1   50.59    3.20
   3   6   1   47.30    4.20
   3   6   1   50.49    4.10
   3   6   1   48.00    3.00
   4  -6   1    2.60    1.50
   4  -6   1    1.60    1.20
   4  -6   1    2.70    1.50
   4   6   1    0.60    1.00
   4   6   1    2.90    1.60
  -4   6  -1    2.10    1.60
  -5  -6  -1  471.45   19.30
   5  -6   1  479.45   19.60
   5  -6   1  508.15   19.60
   5  -6   1  483.15   19.60
  -5   6  -1  508.65   19.70
   5   6   1  463.15   19.30
   5   6   1  487.65   19.40
  -6  -6  -1   84.89    4.30
   6  -6   1   84.29    4.50
   6  -6   1   73.89    4.40
   6  -6   1   80.59    4.80
   6   6   1   81.79    4.30
   6   6   1   72.99    4.00
  -6   6  -1   74.99    4.50
   7  -6   1   72.99    4.00
   7  -6   1   66.99    3.90
   7  -6   1   75.09    4.10
  -7  -6  -1   76.69    3.80
   7   6   1   66.59    3.70
   7   6   1   70.59    3.90
  -7   6  -1   73.99    4.60
   8  -6   1    3.30    1.30
   8  -6   1    5.50    2.00
   8  -6   1    5.10    1.80
  -8  -6  -1    1.70    1.10
  -8   6  -1    2.60    2.10
   8   6   1    1.60    1.20
   8   6   1    1.70    1.30
  -9  -6  -1   20.70    1.80
   9  -6   1   19.20    2.10
   9  -6   1   19.70    2.10
   9  -6   1   19.90    2.20
   9   6   1   21.50    2.70
   9   6   1   20.10    2.20
  10  -6   1   -0.40    1.00
 -10  -6  -1    1.70    1.10
  10  -6   1   -1.10    1.30
   9  -7  -1    0.30    0.90
   9  -7  -1    2.20    1.30
   8  -7  -1   -0.80    1.10
   8  -7  -1   -0.90    1.00
   8  -7  -1    0.70    1.00
  -8  -7   1   -0.20    1.30
   7  -7  -1   18.10    1.90
  -7  -7   1   20.50    2.30
   7  -7  -1   20.70    2.50
   7  -7  -1   19.90    1.90
   6  -7  -1   11.30    1.80
   6  -7  -1   12.10    2.00
   6  -7  -1   11.80    2.00
  -6   7   1   16.80    3.10
   6   7  -1   13.80    2.20
   5  -7  -1   14.30    2.20
   5  -7  -1   18.40    2.40
   5  -7  -1   13.60    2.40
   5   7  -1   11.50    2.20
  -5   7   1   20.30    2.90
   4  -7  -1   31.40    2.70
   4  -7  -1   32.00    2.70
   4  -7  -1   31.90    2.80
  -4   7   1   34.40    2.80
   4   7  -1   35.00    3.70
   4   7  -1   29.90    2.60
   3  -7  -1    1.50    1.50
   3  -7  -1   -1.30    1.40
   3  -7  -1    0.00    1.40
   3   7  -1    0.80    1.20
   3   7  -1   -0.40    1.60
  -3   7   1    0.80    1.50
   2  -7  -1    4.90    1.60
   2  -7  -1    4.70    1.60
   2  -7  -1    5.30    1.60
  -2  -7   1    6.80    1.80
  -2   7   1    3.70    1.40
   2   7  -1    6.80    2.00
   1  -7  -1   -0.30    1.60
  -1  -7   1    2.40    1.70
   1  -7  -1   -0.80    3.80
   1  -7  -1   -0.10    1.70
  -1   7   1    0.30    1.40
   1   7  -1    0.10    1.30
   0  -7  -1    3.30    2.00
   0  -7   1    3.20    1.70
   0  -7  -1    1.60    1.70
   0   7  -1    5.30    1.90
   0   7   1    0.50    1.20
   1  -7   1    0.40    1.50
   1  -7   1    0.10    1.70
  -1  -7  -1    2.10    1.80
   1  -7   1    2.20    1.70
   1   7   1    1.20    1.20
  -1   7  -1   -0.50    1.20
  -2  -7  -1    3.30    2.00
   2  -7   1    5.10    1.60
   2  -7   1    7.00    2.40
   2  -7   1    7.40    2.60
   2   7   1    1.80    1.80
   2   7   1    2.50    1.20
  -2   7  -1    0.50    1.50
   3  -7   1   22.10    2.50
   3  -7   1   21.10    2.50
   3  -7   1   24.50    2.50
   3   7   1   21.50    2.10
  -3   7  -1   20.70    2.50
   4  -7   1   18.90    2.20
   4  -7   1   18.50    2.30
   4  -7   1   18.40    2.40
  -4   7  -1   20.70    2.70
   4   7   1   17.10    2.10
   5  -7   1   94.69    4.80
   5  -7   1   81.09    4.40
   5  -7   1   95.79    4.80
   5   7   1   82.19    4.30
  -5   7  -1   91.79    4.90
   6  -7   1   -0.80    1.10
   6  -7   1    1.20    1.20
   6  -7   1    0.20    1.20
   6   7   1   -0.90    1.30
  -6   7  -1   -1.80    2.30
   7  -7   1    1.20    1.10
  -7  -7  -1    1.40    1.60
   7  -7   1    0.90    1.30
   7  -7   1   -1.10    1.10
   8  -7   1    7.30    1.50
  -8  -7  -1    8.60    2.00
   8  -7   1    7.30    1.50
   8  -7   1    4.80    1.70
   9  -7   1    0.90    0.90
   9  -7   1    0.60    1.40
   7  -8  -1    1.80    1.00
   7  -8  -1    1.30    0.90
   6  -8  -1    7.50    2.10
   6  -8  -1    4.50    1.60
   5  -8  -1    3.20    1.00
   5  -8  -1    6.00    1.80
   5  -8  -1    8.90    2.20
   4  -8  -1    1.40    1.50
   4  -8  -1    1.40    1.30
   4  -8  -1    2.50    1.10
   3  -8  -1    3.40    1.20
   3  -8  -1    2.80    1.40
   3  -8  -1    5.20    2.60
  -3   8   1    4.50    3.30
   2  -8  -1    0.00    1.40
   2  -8  -1    2.60    1.30
   2   8  -1   -0.30    1.70
   2   8  -1    0.00    1.50
  -2   8   1    0.10    1.70
   1  -8  -1    0.90    1.50
   1  -8  -1    0.00    1.50
   1   8  -1    1.40    1.80
   1   8  -1    0.40    1.40
   0  -8  -1    6.30    1.60
   0  -8   1    4.40    1.50
   0   8   1    1.10    1.60
   0   8  -1    3.00    1.80
   1  -8   1   -0.30    1.50
   1  -8   1    5.80    2.10
  -1   8  -1    1.60    1.80
   1   8   1    2.00    1.60
   1   8   1    2.50    1.60
   2  -8   1    6.10    1.90
  -2   8  -1    3.90    2.10
   2   8   1    0.60    1.60
   3  -8   1    0.30    1.30
   3  -8   1   -0.90    1.10
   3  -8   1    2.50    1.70
   3   8   1    2.30    2.00
   4  -8   1    1.60    1.00
   4  -8   1    3.20    1.50
   4  -8   1    7.10    1.90
   5  -8   1  103.39    4.80
   5  -8   1  106.69    5.10
   6  -8   1    8.00    1.60
   6  -8   1   10.50    1.70
   7  -8   1   91.39    4.00
   7  -8   1   94.19    4.10
  14   0  -2    1.30    0.90
  13   0  -2   -2.00    1.60
  13   0  -2   -1.20    1.00
  13   0  -2   -2.20    1.60
  12   0  -2   40.90    3.30
  12   0  -2   40.60    3.30
  12   0  -2   41.90    2.80
  11   0  -2    1.70    1.30
  11   0  -2   -0.20    1.80
  11   0  -2    1.90    1.60
  10   0  -2    2.00    1.10
  10   0  -2    1.50    1.40
  10   0  -2    2.40    1.80
   9   0  -2    5.30    1.90
   9   0  -2    0.30    1.30
   9   0  -2   -0.20    0.90
   8   0  -2  104.89    5.50
   7   0  -2    0.90    0.70
  -6   0   2  589.84   23.40
   6   0  -2  597.34   22.90
   5   0  -2   -1.10    0.60
  -5   0   2    1.40    0.90
  -4   0   2  314.47   11.70
   4   0  -2  272.97   11.80
   3   0  -2    0.60    0.70
  -3   0   2    0.20    0.50
  -2   0   2  462.95   17.40
   2   0  -2  446.26   17.40
  -1   0   2    0.30    0.10
   1   0  -2    0.00    0.20
   0   0  -2    0.00    0.10
  -1   0  -2   -0.20    0.20
  -1   0  -2   -0.20    0.20
  -2   0  -2  289.67   11.00
   2   0   2  268.67   11.00
  -3   0  -2    0.20    0.60
   3   0   2   -0.30    0.80
  -4   0  -2   34.70    2.20
  -5   0  -2   -0.30    1.00
   5   0   2    0.70    0.60
  -6   0  -2    1.60    1.50
   6   0   2    3.70    1.00
   7   0   2   -0.10    0.60
  -7   0  -2    1.30    2.40
   8   0   2    2.20    0.80
   8   0   2    1.70    1.50
   9   0   2    1.40    1.00
   9   0   2   -0.50    2.20
   9   0   2   -1.10    1.30
  10   0   2    7.40    1.60
  10   0   2    9.60    2.20
  10   0   2   11.70    3.50
  11   0   2    0.20    2.30
  11   0   2    3.80    1.90
  11   0   2    1.50    1.30
  12   0   2   59.29    3.60
  12   0   2   70.49    4.40
  13   0   2   -2.80    1.80
  13   0   2    0.60    1.00
  14   0   2    0.30    0.90
  14  -1  -2    1.60    0.90
  14   1  -2    1.00    0.90
  13  -1  -2   14.60    2.20
  13  -1  -2   15.10    1.70
  13  -1  -2    8.40    2.90
  13   1  -2   18.80    2.60
  13   1  -2   16.30    1.70
  12  -1  -2    2.80    1.40
  12  -1  -2    3.60    1.50
  12  -1  -2    1.40    1.50
  12   1  -2    2.50    1.90
  12   1  -2    1.60    1.40
  12   1  -2    6.60    2.00
  11  -1  -2   54.99    3.50
  11  -1  -2   71.29    4.00
  11  -1  -2   63.59    3.80
  11   1  -2   66.39    3.70
  11   1  -2   64.79    4.00
  11   1  -2   59.39    3.40
  11   1  -2   64.09    4.20
  10  -1  -2   18.50    3.10
  10  -1  -2   18.60    2.40
  10  -1  -2   16.90    2.10
  10   1  -2   16.40    2.30
  10   1  -2   15.40    1.90
  10   1  -2   16.80    3.00
  10   1  -2   23.80    3.20
   9  -1  -2    3.60    1.90
   9  -1  -2    6.20    2.40
   9  -1  -2    5.80    1.70
   9   1  -2    4.20    2.00
   9   1  -2    6.40    1.50
   9   1  -2   12.90    3.00
   8  -1  -2  268.67   11.10
   8  -1  -2  274.97   10.70
   8  -1  -2  248.78   11.20
   8  -1  -2  246.08   11.00
   8   1  -2  252.07   11.00
   8   1  -2  273.77   10.90
   7  -1  -2   35.50    3.40
   7  -1  -2   40.10    2.30
   7   1  -2   40.10    2.20
  -6  -1   2   42.90    3.40
   6  -1  -2   37.80    2.20
   6   1  -2   39.10    2.10
  -5  -1   2    0.70    1.10
   5  -1  -2    1.50    0.60
  -5   1   2    0.20    1.10
  -5   1   2   -1.10    0.90
   5   1  -2    0.90    0.60
  -4  -1   2   15.30    1.60
  -4   1   2   13.50    1.20
  -4   1   2   13.10    1.20
  -3  -1   2   75.19    3.60
   3   1  -2   68.99    4.00
  -3   1   2   78.49    3.10
  -3   1   2   75.59    3.00
  -2  -1   2    8.90    1.10
  -2   1   2    6.10    0.50
   2   1  -2    7.10    1.20
   1  -1  -2   10.20    0.60
  -1  -1   2   12.70    0.90
   1   1  -2   11.00    1.00
   0  -1   2    0.30    0.30
   0  -1  -2    0.50    0.40
   0   1  -2    0.70    0.30
   0   1   2    0.20    0.30
  -1  -1  -2    5.40    1.00
   1  -1   2    6.70    0.50
   1   1   2    6.10    0.90
  -1   1  -2    6.30    0.60
  -2  -1  -2   16.80    1.40
   2  -1   2   16.70    0.90
  -2   1  -2   15.20    1.00
   2   1   2   14.50    1.60
  -3  -1  -2    3.40    1.00
  -3   1  -2    5.00    1.00
  -3   1  -2    4.30    1.00
  -4  -1  -2    1.40    0.80
  -4   1  -2    0.60    1.00
  -4   1  -2    1.60    1.00
   4   1   2    0.40    0.70
  -5  -1  -2    8.00    2.10
   5  -1   2   10.20    1.10
   5   1   2    9.20    1.00
  -5   1  -2    9.70    1.90
  -6  -1  -2   34.10    3.30
   6  -1   2   36.40    2.00
  -6   1  -2   29.40    3.10
   6   1   2   36.20    2.00
   7  -1   2    7.20    1.30
  -7  -1  -2    4.70    2.40
   7   1   2    5.00    1.20
   8  -1   2    4.10    1.40
   8  -1   2    3.90    1.60
   8   1   2    7.20    2.20
   8   1   2    7.50    1.40
   8   1   2    8.40    2.40
   9  -1   2    4.30    2.20
   9  -1   2    3.10    1.20
   9  -1   2    1.60    1.40
   9   1   2   -0.60    1.60
   9   1   2    0.10    1.20
   9   1   2    1.80    0.90
  10  -1   2    3.00    1.60
  10  -1   2    2.90    1.40
  10  -1   2    4.00    2.00
  10   1   2    0.70    1.00
  10   1   2    1.10    1.60
  10   1   2    0.20    1.20
  11  -1   2   24.10    2.30
  11  -1   2   25.30    3.20
  11  -1   2   23.50    2.40
  11   1   2   25.50    2.80
  11   1   2   29.50    3.30
  11   1   2   21.70    2.10
  12  -1   2    1.90    1.80
  12  -1   2    1.90    1.70
  12  -1   2    6.10    2.20
  12   1   2    0.90    1.90
  12   1   2    5.20    1.40
  12   1   2    0.60    2.60
  13  -1   2   42.60    2.70
  13   1   2   44.80    2.80
  14   1   2    4.50    1.20
  14  -2  -2    1.30    0.90
  14   2  -2    0.50    0.90
  13  -2  -2    1.50    1.00
 -13  -2   2    3.30    1.60
  13  -2  -2    1.10    1.30
  13   2  -2    2.90    1.10
  12  -2  -2    0.80    1.40
  12  -2  -2    1.10    1.20
 -12  -2   2    1.80    1.60
  12  -2  -2   -0.70    1.60
  12   2  -2    2.70    1.40
  12   2  -2    0.50    1.10
  11  -2  -2    7.20    1.50
  11  -2  -2    5.80    2.00
  11  -2  -2    7.90    2.40
  11   2  -2    7.80    2.30
  11   2  -2    4.20    1.20
  11   2  -2    7.30    2.20
  11   2  -2    6.70    2.20
  10  -2  -2   27.60    3.00
  10  -2  -2   18.70    2.60
  10  -2  -2   21.30    2.20
  10  -2  -2   21.80    3.80
  10   2  -2   21.70    2.00
  10   2  -2   21.30    2.60
  10   2  -2   24.20    3.50
  10   2  -2   22.80    2.30
   9  -2  -2   97.39    4.90
   9  -2  -2   98.09    5.10
   9  -2  -2   89.69    5.10
   9  -2  -2  100.79    5.10
   9   2  -2   91.29    5.40
   9   2  -2   96.69    4.90
   9   2  -2   95.09    4.90
   9   2  -2   95.69    5.00
   8  -2  -2    0.00    1.60
   8  -2  -2   -0.90    1.60
   8  -2  -2   -0.10    1.80
   8  -2  -2    1.70    1.10
   8   2  -2    1.50    0.90
   8   2  -2    0.40    1.50
   8   2  -2    0.10    1.40
   8   2  -2   -1.50    2.00
   7  -2  -2  514.45   20.10
   7  -2  -2  519.65   20.00
  -7  -2   2  481.75   21.20
   7   2  -2  512.95   19.90
  -6  -2   2  210.48    9.80
   6  -2  -2  208.38    8.90
   6  -2  -2  215.38    8.70
   6   2  -2  209.48    8.60
   5  -2  -2   22.40    1.70
  -5  -2   2   20.60    2.60
   5   2  -2   24.30    1.50
   4  -2  -2   48.20    2.50
  -4  -2   2   51.09    3.20
   4   2  -2   52.69    2.50
   3  -2  -2    0.20    0.50
  -3  -2   2   -0.80    0.70
  -3   2   2    0.00    0.70
   2  -2  -2 1145.19   42.00
  -2  -2   2 1064.09   42.50
  -2   2   2 1115.39   42.10
  -1  -2   2    6.50    1.10
   1  -2  -2    7.30    0.80
  -1   2   2    9.00    1.30
   0  -2   2   28.80    1.70
   0  -2  -2   26.70    1.80
   0   2   2   27.30    2.00
   0   2  -2   25.60    2.10
  -1  -2  -2  507.05   19.20
   1  -2   2  499.15   19.30
  -1   2  -2  469.45   19.10
  -2  -2  -2  218.58    9.40
   2  -2   2  245.08    9.00
  -2   2  -2  216.58    9.10
  -3  -2  -2  152.58    7.10
   3  -2   2  161.28    6.30
   3   2   2  150.08    6.30
  -3   2  -2  151.58    6.40
  -4  -2  -2   16.30    2.10
   4  -2   2   18.40    1.50
  -4   2  -2   19.60    2.40
  -4   2  -2   20.30    2.80
   4   2   2   16.70    1.20
   5  -2   2    5.00    1.40
  -5  -2  -2    4.80    1.60
  -5   2  -2    2.50    1.70
   5   2   2    6.40    1.00
   6  -2   2    1.90    1.30
   6  -2   2    5.90    1.50
  -6  -2  -2    3.80    2.10
   6   2   2    3.60    1.00
  -7  -2  -2   32.90    5.20
   7  -2   2   34.30    2.30
   7  -2   2   33.30    2.90
   7   2   2   32.00    2.00
   8  -2   2   17.40    4.30
   8  -2   2   19.90    1.90
   8  -2   2   20.70    2.80
   8  -2   2   20.30    3.60
   8   2   2   18.70    2.70
   8   2   2   17.00    2.40
   8   2   2   16.90    1.70
   9  -2   2   55.49    4.20
   9  -2   2   52.59    3.20
   9  -2   2   56.39    3.70
   9  -2   2   54.69    4.20
   9   2   2   59.29    3.50
   9   2   2   55.39    3.30
   9   2   2   60.89    3.60
  10  -2   2   11.50    2.40
  10  -2   2   13.50    2.90
  10  -2   2   13.00    2.10
  10   2   2   14.40    2.00
  10   2   2   13.90    2.30
  10   2   2    9.50    1.60
  11  -2   2    5.40    1.60
  11  -2   2   10.00    2.10
  11  -2   2    4.00    1.70
  11   2   2    8.50    1.70
  11   2   2    9.10    1.90
  11   2   2    7.40    2.00
 -12  -2  -2    3.50    1.60
  12  -2   2    4.10    1.60
  12  -2   2    8.90    2.40
  12  -2   2    3.50    1.20
  12   2   2    3.30    1.30
  12   2   2    3.00    1.40
  12   2   2    7.00    1.60
 -13  -2  -2   24.90    2.30
  13  -2   2   23.20    2.80
  13  -2   2   24.10    1.90
  13   2   2   22.80    1.80
  13  -3  -2   16.70    1.70
  13  -3  -2   17.60    1.90
 -13  -3   2   24.70    1.90
  13   3  -2   21.50    1.80
  12  -3  -2   -1.00    1.20
 -12  -3   2   -0.10    1.20
  12  -3  -2    2.50    1.60
  12  -3  -2   -0.90    1.20
  12   3  -2   -0.10    1.10
  12   3  -2    0.80    1.40
 -11  -3   2   19.80    2.50
  11  -3  -2   12.30    2.80
  11  -3  -2   15.90    2.30
  11  -3  -2   16.40    2.40
  11   3  -2   14.80    2.10
  11   3  -2   15.60    2.00
  10  -3  -2   10.50    2.60
  10  -3  -2   11.90    2.40
  10  -3  -2   13.50    2.30
  10  -3  -2   10.30    2.50
  10   3  -2   10.50    1.80
  10   3  -2   13.60    2.10
   9  -3  -2   49.99    3.50
   9  -3  -2   48.20    3.60
   9  -3  -2   45.50    3.40
   9  -3  -2   42.40    2.90
   9   3  -2   49.10    4.10
   9   3  -2   46.60    3.20
   9   3  -2   45.80    3.20
   9   3  -2   44.40    2.70
   8  -3  -2   21.00    3.00
   8  -3  -2   21.40    2.10
   8  -3  -2   21.00    2.60
   8  -3  -2   23.70    2.90
   8   3  -2   19.60    1.90
   8   3  -2   20.80    2.60
   8   3  -2   17.90    3.60
   8   3  -2   14.70    2.60
   7  -3  -2   73.69    4.10
   7  -3  -2   76.39    4.70
   7  -3  -2   76.99    4.60
   7  -3  -2   78.79    3.90
   7   3  -2   83.29    3.90
   7   3  -2   71.39    5.50
   7   3  -2   76.99    4.30
   7   3  -2   70.19    4.30
   6  -3  -2  104.09    5.00
   6  -3  -2  106.59    4.90
  -6  -3   2  104.09    6.90
   6   3  -2  103.19    4.70
   5  -3  -2   43.90    2.50
  -5  -3   2   43.00    3.80
   5  -3  -2   41.60    2.90
   5   3  -2   40.50    2.30
  -4  -3   2    1.40    1.30
   4  -3  -2    3.90    0.90
   4   3  -2    2.80    0.70
  -3  -3   2   40.50    3.00
   3  -3  -2   40.50    2.30
   3  -3  -2   36.40    2.10
   3   3  -2   38.10    2.10
  -2  -3   2    4.10    1.10
   2  -3  -2    3.70    1.20
   2  -3  -2    1.90    0.70
  -2   3   2    3.50    2.60
   2   3  -2    3.00    1.00
   1  -3  -2   19.30    1.60
  -1  -3   2   18.60    1.80
   1   3  -2   19.50    1.40
  -1   3   2   16.40    1.50
   0  -3   2    3.60    0.90
   0  -3  -2    3.90    1.30
   0   3  -2    6.00    2.10
   0   3   2    3.80    1.20
   1  -3   2   10.90    1.30
  -1  -3  -2   11.80    1.60
   1   3   2    8.80    1.20
  -1   3  -2    8.70    1.40
  -2  -3  -2   -0.30    0.90
   2  -3   2    2.40    0.80
   2  -3   2    0.70    0.80
   2   3   2    0.10    0.60
   3  -3   2   14.20    1.40
  -3  -3  -2   16.20    2.30
   3  -3   2   15.10    1.70
   3   3   2   17.50    1.30
   4  -3   2   21.10    2.60
   4  -3   2   26.60    1.90
  -4  -3  -2   29.00    3.00
   4   3   2   26.30    1.60
  -5  -3  -2   12.40    3.40
   5  -3   2   11.40    2.10
   5  -3   2   15.50    1.60
   5   3   2   10.20    1.30
   6  -3   2    3.10    1.20
   6  -3   2    4.30    1.00
  -6  -3  -2    0.30    2.70
   6   3   2    4.20    1.10
   7  -3   2    8.90    3.30
   7  -3   2    9.70    2.40
   7  -3   2   10.60    3.10
   7  -3   2    8.70    1.80
   7   3   2    7.90    2.40
   7   3   2    5.20    1.40
   7   3   2    7.10    1.30
   8  -3   2   15.20    3.10
   8  -3   2   14.10    2.40
   8  -3   2   17.50    3.10
   8  -3   2   12.90    2.10
   8   3   2   11.90    2.20
   8   3   2   14.90    2.40
   8   3   2   14.80    1.90
   9  -3   2   21.90    3.00
   9  -3   2   21.40    3.10
   9  -3   2   29.00    2.50
   9  -3   2   25.30    2.80
   9   3   2   26.40    2.40
   9   3   2   26.60    2.10
   9   3   2   23.80    2.40
  10  -3   2   32.50    2.80
  10  -3   2   29.70    3.20
  10  -3   2   38.80    3.00
  10  -3   2   41.80    3.20
  10   3   2   35.90    2.70
  10   3   2   38.00    2.60
  10   3   2   30.80    2.40
  11  -3   2   11.50    2.50
  11  -3   2   12.10    3.20
  11   3   2   16.00    1.90
  11   3   2   11.00    1.80
  11   3   2   10.50    1.90
  12  -3   2    0.20    2.50
 -12  -3  -2    1.90    1.30
  12  -3   2    3.40    1.40
  12  -3   2    3.00    1.40
  12   3   2    4.10    1.40
  12   3   2    1.50    1.00
  13  -3   2   14.10    1.80
 -13  -3  -2   12.80    1.70
  13  -3   2   12.50    2.30
  13   3   2   14.60    1.50
  12  -4  -2    1.10    1.10
  12  -4  -2    2.20    1.10
 -12  -4   2   -0.10    0.90
  12   4  -2    0.00    1.50
 -11  -4   2    1.20    1.10
  11  -4  -2    2.40    1.20
  11  -4  -2    2.30    1.30
  11  -4  -2    1.50    1.70
  11   4  -2    3.00    1.10
  11   4  -2    1.60    1.40
  10  -4  -2    3.80    1.30
  10  -4  -2    7.70    2.30
  10  -4  -2    1.20    2.10
  10  -4  -2    2.80    1.40
 -10  -4   2    2.20    1.40
  10   4  -2    4.10    1.40
  10   4  -2    2.50    1.20
   9  -4  -2  155.98    7.00
   9  -4  -2  148.89    7.00
   9  -4  -2  148.79    6.90
   9  -4  -2  147.59    7.10
   9   4  -2  141.29    6.60
   9   4  -2  149.39    6.80
   9   4  -2  156.98    6.90
   8  -4  -2    3.10    1.90
   8  -4  -2    2.20    1.30
   8  -4  -2   -1.80    2.10
   8  -4  -2    0.70    1.30
   8  -4  -2    2.10    1.60
   8   4  -2    1.50    1.40
   8   4  -2    2.50    1.40
   8   4  -2   -0.10    2.20
   8   4  -2    1.60    1.10
   7  -4  -2   50.49    4.30
   7  -4  -2   56.89    3.30
   7  -4  -2   54.19    3.40
   7  -4  -2   53.09    3.90
   7  -4  -2   54.99    4.20
   7   4  -2   55.69    3.20
   7   4  -2   53.79    4.30
   7   4  -2   48.30    3.50
   7   4  -2   57.59    3.60
   6  -4  -2   -0.50    1.90
   6  -4  -2   -0.20    1.60
   6  -4  -2    0.50    1.20
   6  -4  -2   -0.20    2.10
   6  -4  -2   -1.40    1.20
   6   4  -2   -0.90    1.60
   6   4  -2    3.00    1.50
   6   4  -2    0.50    0.90
   5  -4  -2   11.50    3.40
   5  -4  -2   10.00    2.10
   5  -4  -2   10.90    1.70
   5   4  -2   10.00    1.40
   4  -4  -2  394.46   15.60
   4  -4  -2  393.76   15.50
  -4  -4   2  382.86   16.80
   4   4  -2  384.26   15.40
   3  -4  -2  192.08    8.60
  -3  -4   2  210.68    9.60
   3  -4  -2  209.98    8.50
   3   4  -2  201.38    8.30
  -3   4   2  203.88    8.60
  -2  -4   2  109.89    5.90
   2  -4  -2  112.99    5.30
   2  -4  -2  102.59    5.20
   2   4  -2  114.39    4.90
  -2   4   2  113.29    5.00
  -1  -4   2    1.00    1.50
   1  -4  -2    1.20    1.40
  -1   4   2    2.80    0.80
   1   4  -2    1.30    0.70
   0  -4   2    6.00    1.50
   0  -4  -2    7.00    1.50
   0   4   2    7.00    1.20
   0   4  -2    7.30    1.30
   1  -4   2   42.60    3.10
  -1   4  -2   45.60    2.50
   1   4   2   46.30    2.40
   2  -4   2   24.70    2.30
   2  -4   2   27.30    2.60
  -2  -4  -2   24.30    3.30
   2   4   2   26.40    2.50
  -2   4  -2   27.70    2.00
   3  -4   2  485.85   19.90
  -3  -4  -2  506.65   21.00
   3  -4   2  520.85   19.80
   3   4   2  511.65   19.80
  -3   4  -2  508.25   19.90
  -4  -4  -2    0.30    2.20
   4  -4   2    2.90    1.00
   4  -4   2    2.30    1.10
   4   4   2    1.20    0.70
   5  -4   2    2.90    1.80
   5  -4   2    5.60    1.70
   5  -4   2    4.10    1.10
   5  -4   2    4.30    2.60
   5   4   2    3.00    0.80
   6  -4   2    1.00    1.70
   6  -4   2    0.70    1.10
   6  -4   2   -1.90    1.90
   6  -4   2   -2.10    1.20
   6  -4   2    3.10    2.60
   6   4   2    0.50    1.30
   6   4   2    0.30    1.40
   6   4   2   -0.70    0.80
   7  -4   2   61.89    4.20
   7  -4   2   60.09    4.00
   7  -4   2   54.29    3.40
   7  -4   2   62.19    4.80
   7  -4   2   56.29    4.00
   7   4   2   58.79    3.70
   7   4   2   57.89    3.60
   7   4   2   56.39    3.60
   8  -4   2   17.70    2.40
   8  -4   2   16.00    2.30
   8  -4   2   21.10    2.80
   8  -4   2   19.50    3.70
   8  -4   2   14.10    3.50
   8   4   2   20.10    2.30
   8   4   2   15.90    1.80
   8   4   2   17.60    2.30
   9  -4   2   -0.80    1.60
   9  -4   2    1.50    1.30
   9  -4   2    4.40    1.80
   9  -4   2    0.20    1.50
   9   4   2    0.50    1.20
   9   4   2    1.60    1.20
   9   4   2    2.70    1.10
  10  -4   2    4.90    1.60
  10  -4   2    6.40    2.20
  10  -4   2    3.20    1.40
  10  -4   2    2.30    1.90
  10   4   2    4.90    1.80
  10   4   2    4.10    1.10
  10   4   2    2.30    1.50
  11  -4   2    2.30    1.50
  11  -4   2    3.00    1.30
 -11  -4  -2    5.00    1.70
  11  -4   2    2.50    2.10
  11  -4   2    7.60    2.80
  11   4   2    0.40    1.20
  11   4   2    1.80    1.00
 -12  -4  -2   -1.00    0.90
  12  -4   2    0.30    1.40
  12  -4   2   -0.30    1.60
  12   4   2   -0.60    0.90
 -12  -5   2    8.80    1.20
  12  -5  -2    5.40    1.40
  11  -5  -2    5.70    1.60
  11  -5  -2    1.00    1.80
  11  -5  -2    2.10    1.40
 -11  -5   2    4.40    1.30
  11   5  -2    4.60    1.40
  10  -5  -2   10.90    2.30
 -10  -5   2   11.90    1.60
  10  -5  -2   14.20    2.00
  10  -5  -2   11.30    2.00
  10   5  -2    6.00    2.20
 -10   5   2   12.70    2.90
  10   5  -2   10.60    1.90
   9  -5  -2    6.10    2.30
   9  -5  -2    9.00    1.90
   9  -5  -2    4.40    1.70
  -9  -5   2    8.30    1.90
   9  -5  -2    3.00    1.80
   9   5  -2    5.80    1.40
  -9   5   2    4.60    1.70
   8  -5  -2    1.00    1.50
   8  -5  -2    2.10    1.20
   8  -5  -2    0.30    1.50
   8  -5  -2    1.80    1.90
  -8  -5   2    0.90    1.40
   8  -5  -2    0.90    1.70
  -8   5   2    1.60    1.60
   8   5  -2   -0.60    1.20
   8   5  -2    2.70    1.40
   7  -5  -2   78.59    4.80
   7  -5  -2   89.19    4.40
   7  -5  -2   79.39    4.60
   7  -5  -2   76.29    4.30
  -7  -5   2   78.79    4.40
   7  -5  -2   78.49    4.50
  -7   5   2   83.99    4.60
   7   5  -2   64.99    5.50
   7   5  -2   81.89    4.40
   7   5  -2   75.69    4.00
   6  -5  -2   27.10    2.70
   6  -5  -2   21.70    3.90
   6  -5  -2   28.60    2.50
   6  -5  -2   17.20    5.10
   6  -5  -2   22.00    5.00
   6   5  -2   27.40    3.40
   6   5  -2   30.40    3.20
   6   5  -2   31.20    2.20
  -6   5   2   29.60    2.80
   6   5  -2   30.60    3.60
  -5  -5   2   14.30    3.00
   5  -5  -2   13.50    3.00
   5  -5  -2   15.80    2.20
   5  -5  -2   17.30    2.90
   5  -5  -2   11.90    3.50
   5   5  -2   19.10    1.80
  -5   5   2   15.40    2.40
   5   5  -2   12.50    2.20
   5   5  -2   13.60    3.50
   4  -5  -2   25.70    3.20
   4  -5  -2   28.80    2.50
   4  -5  -2   31.30    4.20
   4  -5  -2   26.70    3.30
  -4  -5   2   33.40    3.60
   4   5  -2   27.60    2.10
  -4   5   2   35.60    2.50
   4   5  -2   32.60    3.40
   3  -5  -2   52.09    5.40
   3  -5  -2   53.99    4.10
  -3  -5   2   56.59    4.80
   3  -5  -2   60.39    4.30
   3  -5  -2   58.99    4.20
  -3   5   2   64.89    3.60
   3   5  -2   64.49    3.20
  -2  -5   2   -0.40    3.70
   2  -5  -2   -0.20    1.10
   2  -5  -2   -0.80    2.00
   2   5  -2    1.10    0.80
  -2   5   2    1.90    1.00
  -1  -5   2   -0.40    2.90
  -1  -5   2   -0.10    1.90
   1  -5  -2    2.70    1.30
  -1   5   2    1.20    0.90
   1   5  -2   -0.30    0.90
   0  -5   2    0.20    1.50
   0  -5  -2   -0.50    2.90
   0  -5   2    2.60    2.50
   0  -5  -2    1.00    1.70
   0   5   2    1.80    0.90
   0   5  -2    0.30    0.90
  -1  -5  -2    4.20    2.90
   1  -5   2    2.80    3.20
   1  -5   2    6.60    2.30
   1   5   2    4.90    1.40
  -1   5  -2    3.80    1.10
  -2  -5  -2   17.20    5.50
   2  -5   2   18.70    2.20
   2  -5   2   15.10    3.30
   2  -5   2   19.80    3.60
   2   5   2   20.90    1.70
  -2   5  -2   18.40    2.00
   3  -5   2   39.40    2.80
   3  -5   2   40.50    3.50
   3  -5   2   38.70    3.70
  -3   5  -2   41.00    2.70
   3   5   2   44.00    2.50
   3   5   2   35.60    4.20
   4  -5   2   13.60    2.00
   4  -5   2   13.20    2.90
   4  -5   2   11.70    3.00
   4   5   2   12.30    3.40
   4   5   2   13.30    3.10
  -4   5  -2   16.80    2.10
   4   5   2   12.50    2.00
   5  -5   2    3.40    1.20
   5  -5   2    5.20    1.70
   5  -5   2    4.30    1.70
   5  -5   2   -1.30    4.70
  -5   5  -2    3.80    1.40
   5   5   2    4.70    1.10
   5   5   2    3.90    1.40
   5   5   2    2.40    1.60
   6  -5   2    2.50    1.10
   6  -5   2    1.90    2.60
   6  -5   2    3.20    1.60
   6  -5   2    1.60    1.70
  -6   5  -2    1.60    1.60
   6   5   2    3.30    0.90
   6   5   2    3.60    1.30
   6   5   2    2.40    2.20
   7  -5   2    1.50    1.60
   7  -5   2    2.60    1.50
   7  -5   2    0.60    1.60
   7  -5   2   -0.50    2.30
   7  -5   2    5.50    2.00
   7   5   2    0.70    1.30
  -7   5  -2   -1.80    1.60
   7   5   2    1.60    1.20
   7   5   2   -0.10    1.40
   8  -5   2   28.20    3.00
   8  -5   2   31.20    2.50
   8  -5   2   27.20    2.90
   8  -5   2   36.30    3.60
   8  -5   2   34.20    3.20
   8   5   2   29.40    2.30
   8   5   2   35.10    2.60
  -8   5  -2   31.20    3.10
   8   5   2   32.00    2.50
   9  -5   2   -0.20    2.00
   9  -5   2   -0.60    1.20
  -9  -5  -2   -0.40    1.30
   9  -5   2    1.20    1.30
   9  -5   2    0.20    1.70
   9   5   2    1.60    1.20
   9   5   2   -0.10    1.20
  -9   5  -2    2.10    2.00
  10  -5   2    8.70    1.90
 -10  -5  -2    8.20    1.70
  10  -5   2   11.90    2.60
  10  -5   2   11.50    3.10
  10   5   2    9.70    1.70
  10   5   2   10.50    2.00
 -10   5  -2    5.40    2.30
  11  -5   2    4.00    2.80
 -11  -5  -2    6.10    1.30
  11  -5   2    7.50    1.60
  11  -5   2    6.00    3.20
  11   5   2    5.90    1.40
 -12  -5  -2    1.00    0.80
 -10  -6   2    9.70    1.40
  10  -6  -2    7.20    1.50
  10  -6  -2   13.50    1.90
   9  -6  -2   -0.20    1.20
   9  -6  -2    1.80    1.10
  -9  -6   2    1.50    1.00
   9  -6  -2    1.00    1.30
   9  -6  -2    7.60    2.60
  -9   6   2   -1.40    3.40
   8  -6  -2    0.70    1.20
  -8  -6   2    1.50    1.10
   8  -6  -2   -1.30    1.30
   8  -6  -2   -0.30    1.10
   8  -6  -2    1.30    1.80
   8   6  -2    2.20    1.40
  -8   6   2    0.90    1.80
   7  -6  -2    0.80    1.40
  -7  -6   2    1.60    1.30
   7  -6  -2   -0.60    1.30
   7  -6  -2   -0.10    2.00
   7  -6  -2    0.50    1.10
  -7   6   2    0.70    1.70
   7   6  -2    0.80    1.20
  -6  -6   2   59.59    3.60
   6  -6  -2   66.99    3.80
   6  -6  -2   56.49    4.30
   6  -6  -2   57.59    3.60
   6  -6  -2   62.29    3.70
  -6   6   2   59.09    3.80
   6   6  -2   59.19    3.30
   5  -6  -2  122.19    5.80
  -5  -6   2  112.49    5.70
   5  -6  -2  116.89    5.90
   5  -6  -2  123.09    6.00
   5  -6  -2  110.79    6.20
  -5   6   2  119.29    5.80
   5   6  -2  113.89    5.80
   5   6  -2  120.39    5.50
   4  -6  -2   83.19    4.30
   4  -6  -2   81.19    4.70
   4  -6  -2   81.99    5.30
   4  -6  -2   85.69    4.70
  -4   6   2   79.29    4.40
   4   6  -2   79.49    4.10
   4   6  -2   75.49    4.70
  -4   6   2   80.39    5.30
   3  -6  -2   13.30    3.30
  -3  -6   2   16.10    3.40
   3  -6  -2   11.80    2.40
  -3   6   2   18.20    2.20
  -3   6   2   18.20    3.60
   3   6  -2   15.20    1.90
   2  -6  -2    8.20    2.40
   2  -6  -2    3.60    1.80
   2  -6  -2    0.80    1.70
  -2  -6   2    3.90    1.90
  -2   6   2    4.30    2.00
  -2   6   2    2.30    1.60
   1  -6  -2   -3.20    1.90
   1  -6  -2   -1.80    1.60
   1  -6  -2    0.70    1.80
  -1  -6   2   -2.00    2.00
  -1   6   2    0.80    1.30
   1   6  -2    0.20    1.10
  -1   6   2   -0.50    2.00
   0  -6   2    1.00    1.60
   0  -6  -2   -2.00    1.90
   0  -6   2    0.40    1.70
   0  -6   2   -0.50    2.20
   0  -6  -2    4.10    2.30
   0   6  -2    0.50    1.20
   0   6   2    3.70    2.00
   0   6   2   -0.70    1.10
  -1  -6  -2    3.10    2.20
   1  -6   2    2.40    1.90
   1  -6   2    1.70    1.40
   1  -6   2    2.50    1.50
   1   6   2    1.50    1.10
   1   6   2   -0.30    2.00
  -1   6  -2    2.60    1.20
   2  -6   2    3.80    1.40
   2  -6   2    4.20    1.70
   2  -6   2    1.30    1.60
   2   6   2    4.70    2.00
   2   6   2    1.90    1.10
  -3  -6  -2   48.70    4.80
   3  -6   2   50.59    3.30
  -3   6  -2   50.29    3.30
   3   6   2   57.49    4.00
   3   6   2   49.50    3.00
   4  -6   2   33.00    3.10
   4  -6   2   40.80    2.90
   4  -6   2   38.80    3.10
   4   6   2   39.40    2.60
  -4   6  -2   40.60    3.00
   4   6   2   38.00    3.10
   5  -6   2   36.00    3.20
   5  -6   2   39.00    2.90
   5  -6   2   42.80    3.00
  -5  -6  -2   31.30    3.40
  -5   6  -2   39.00    3.20
   5   6   2   33.80    2.90
   5   6   2   36.60    2.50
   6  -6   2    2.50    1.50
   6  -6   2    2.00    1.40
  -6  -6  -2    0.00    1.50
   6  -6   2    0.40    1.20
   6   6   2    0.00    1.10
   6   6   2    0.80    1.30
  -6   6  -2   -0.20    1.80
   7  -6   2   27.20    2.50
  -7  -6  -2   31.30    2.50
   7  -6   2   26.40    2.30
   7  -6   2   29.90    2.60
   7   6   2   25.00    2.20
   7   6   2   28.20    2.50
  -7   6  -2   27.70    5.50
  -8  -6  -2   -0.30    1.10
   8  -6   2   -0.30    1.20
   8  -6   2    2.00    1.30
   8  -6   2    0.80    1.20
  -8   6  -2   -2.80    2.20
   8   6   2    0.20    1.30
   8   6   2    0.10    1.20
   9  -6   2    1.10    1.30
  -9  -6  -2    0.70    1.00
   9  -6   2   -0.50    1.20
   9  -6   2    0.90    1.20
   9   6   2    0.00    1.60
   9   6   2    0.20    1.10
  10  -6   2    0.20    1.00
  10  -6   2   -0.40    1.30
 -10  -6  -2   -0.80    1.50
  10   6   2   -1.80    1.60
   9  -7  -2    9.90    1.80
  -9  -7   2    5.70    1.50
   9  -7  -2    9.50    1.40
   8  -7  -2    8.50    1.50
  -8  -7   2    8.50    1.90
   8  -7  -2    6.70    1.80
   7  -7  -2   18.60    2.30
   7  -7  -2   18.80    2.00
   7  -7  -2   19.90    1.80
  -7  -7   2   21.70    2.40
   6  -7  -2    1.50    1.20
   6  -7  -2    0.60    1.30
   6  -7  -2    0.40    1.20
  -6  -7   2    0.60    2.00
   6   7  -2    1.60    1.50
  -6   7   2    3.00    2.00
   5  -7  -2    3.60    1.30
   5  -7  -2    3.00    1.40
   5  -7  -2    2.10    1.50
   5   7  -2    6.10    2.10
  -5   7   2    4.30    1.90
   4  -7  -2   10.40    2.40
   4  -7  -2   13.10    2.30
   4  -7  -2   10.60    2.20
   4   7  -2    8.80    2.30
   4   7  -2   16.60    3.10
  -4   7   2   11.20    2.40
   3  -7  -2    2.90    1.40
   3  -7  -2    3.40    1.40
   3  -7  -2    3.10    1.50
   3   7  -2    4.30    1.60
  -3   7   2    7.80    2.10
   2  -7  -2    1.20    1.50
   2  -7  -2   -1.00    1.60
  -2  -7   2    1.30    1.70
   2  -7  -2   -0.60    1.60
  -2   7   2    0.30    1.40
   2   7  -2    0.00    1.30
   1  -7  -2    0.50    1.60
  -1  -7   2   -0.80    1.70
   1   7  -2    2.10    1.30
  -1   7   2    3.30    1.30
   0  -7  -2   -2.20    1.80
   0  -7   2    1.30    1.60
   0  -7  -2   -1.10    1.90
   0   7  -2    0.70    1.30
   0   7   2   -1.80    1.20
   1  -7   2    1.50    1.70
   1  -7   2   10.30    2.60
   1  -7   2    4.10    1.50
  -1  -7  -2    4.80    1.90
  -1   7  -2    9.20    2.10
   1   7   2    3.10    1.20
   2  -7   2    2.80    1.50
   2  -7   2    1.60    1.50
  -2  -7  -2   -1.80    2.00
   2  -7   2    1.70    1.50
  -2   7  -2    1.20    1.50
   2   7   2   -0.60    1.90
   2   7   2    1.80    1.20
   3  -7   2    2.30    1.30
   3  -7   2    2.00    1.40
  -3   7  -2    2.20    1.60
   3   7   2    1.90    1.20
   4  -7   2    6.80    2.10
   4  -7   2    3.00    1.40
   4  -7   2    2.80    1.40
   4   7   2    2.50    1.20
  -4   7  -2    3.60    1.90
   5  -7   2    1.80    1.40
   5  -7   2    1.10    1.20
   5  -7   2    3.50    1.60
   5   7   2    2.30    1.20
  -5   7  -2    2.80    2.00
   6  -7   2    2.10    1.20
   6  -7   2    2.60    1.20
   6  -7   2    2.50    1.20
  -6   7  -2   -1.30    2.50
   6   7   2    1.50    1.30
   7  -7   2    1.40    1.10
  -7  -7  -2   -0.50    1.70
   7  -7   2    2.10    1.10
   7  -7   2    0.90    1.00
   7   7   2    3.40    2.20
  -8  -7  -2    1.80    1.40
   8  -7   2    3.10    1.10
   8  -7   2    0.00    1.10
   8  -7   2    0.90    1.00
   9  -7   2   -0.20    0.80
   9  -7   2    0.30    1.90
   7  -8  -2   67.09    3.10
   6  -8  -2    4.40    1.60
   6  -8  -2    1.80    1.10
   5  -8  -2   17.00    2.40
   5  -8  -2   21.40    2.00
   5  -8  -2   22.00    1.80
   4  -8  -2    0.50    1.50
   4  -8  -2   -0.20    1.30
   4  -8  -2    1.00    1.10
   3  -8  -2    7.30    2.20
   3  -8  -2    4.90    1.20
  -3   8   2    3.30    2.10
   2  -8  -2    2.90    1.50
   2  -8  -2    1.50    1.40
   2   8  -2    3.90    1.40
  -2   8   2    8.30    2.50
   1  -8  -2    6.10    1.60
   1  -8  -2    3.40    1.60
   1   8  -2    1.00    1.90
   1   8  -2    4.40    1.30
  -1   8   2    2.30    1.50
   0  -8   2    1.50    1.40
   0  -8  -2   -0.70    1.70
   0   8   2    1.70    1.60
   0   8  -2    2.20    2.00
   1  -8   2   -0.30    1.50
   1  -8   2    0.60    1.40
  -1   8  -2    0.50    2.30
   1   8   2   -1.10    1.50
   2  -8   2    2.40    1.30
   2  -8   2    3.80    1.30
   2   8   2    3.90    1.50
   3  -8   2   -1.80    1.30
   3  -8   2    1.20    1.70
   3  -8   2   -0.20    1.10
   3   8   2   -2.50    1.70
   4  -8   2    2.70    1.00
   4  -8   2    5.30    1.80
   4  -8   2    1.70    1.40
   5  -8   2    5.30    1.70
   5  -8   2    1.80    1.30
   5  -8   2    1.40    1.00
   6  -8   2   15.50    1.70
   6  -8   2   13.40    1.60
   7  -8   2    0.20    1.00
  14   0  -3   -0.60    0.90
  13   0  -3    0.10    1.60
  13   0  -3    0.90    1.00
  13   0  -3   -1.40    1.50
  12   0  -3   -1.60    1.60
  12   0  -3    0.60    1.50
  12   0  -3    1.80    1.30
  11   0  -3   -2.30    1.70
  11   0  -3    1.60    1.40
  11   0  -3   -0.40    1.30
  10   0  -3   -0.20    1.70
  10   0  -3   -2.10    1.30
  10   0  -3   -1.00    1.20
   9   0  -3   11.30    1.60
   9   0  -3    6.30    2.40
   9   0  -3    8.70    1.90
   8   0  -3   -0.10    0.70
   8   0  -3    2.40    1.60
  -6   0   3   -0.20    1.40
   6   0  -3    0.80    0.60
   5   0  -3  461.15   18.70
  -5   0   3  507.05   19.00
  -4   0   3    1.10    0.60
   4   0  -3    1.20    1.10
  -3   0   3 1274.27   47.10
   3   0  -3 1210.98   47.20
   2   0  -3    0.00    0.30
   0   0   3    0.00    0.10
   0   0  -3    0.00    0.10
  -1   0  -3 1114.49   42.60
  -1   0  -3 1132.99   42.50
  -2   0  -3    0.10    0.40
  -2   0  -3    0.30    0.40
  -3   0  -3   45.50    2.50
  -3   0  -3   40.60    2.30
  -4   0  -3   -0.80    0.80
   5   0   3    3.80    1.00
  -5   0  -3    5.30    1.70
   6   0   3    0.50    0.70
  -6   0  -3    0.50    1.60
   7   0   3    0.70    0.70
  -7   0  -3    0.30    2.40
   8   0   3    0.30    0.90
   8   0   3   -0.50    1.40
   9   0   3    2.50    1.40
   9   0   3    4.60    1.50
   9   0   3   -0.60    2.40
  10   0   3    1.70    1.20
  10   0   3    2.70    2.30
  10   0   3    0.00    1.30
  11   0   3    0.90    1.20
  11   0   3    1.70    1.40
  11   0   3   -1.50    4.00
  12   0   3    1.20    1.30
  12   0   3   -0.20    1.60
  13   0   3    2.60    0.90
  14   0   3    0.70    0.90
  14   1  -3    6.80    1.30
  13  -1  -3    1.30    1.90
  13  -1  -3    0.70    1.30
  13  -1  -3   -1.60    1.40
  13   1  -3    1.80    1.90
  13   1  -3   -0.20    1.00
  12  -1  -3   28.10    2.60
  12  -1  -3   26.80    2.70
  12  -1  -3   23.10    2.40
  12   1  -3   25.20    2.70
  12   1  -3   26.00    2.30
  12   1  -3   27.70    2.80
  11  -1  -3   18.20    2.20
  11  -1  -3   24.30    2.40
  11  -1  -3   21.60    2.80
  11   1  -3   21.40    2.60
  11   1  -3   27.70    3.40
  11   1  -3   21.20    2.10
  11   1  -3   23.90    3.10
  10  -1  -3   -0.50    1.70
  10  -1  -3    0.10    1.40
  10  -1  -3   -1.90    1.30
  10   1  -3   -1.50    1.80
  10   1  -3   -0.40    1.00
  10   1  -3    0.70    1.30
  10   1  -3   -0.80    1.80
   9  -1  -3   -0.30    1.30
   9  -1  -3    2.10    1.40
   9  -1  -3    2.30    1.80
   9   1  -3    1.00    1.80
   9   1  -3    1.30    1.00
   9   1  -3    2.60    1.90
   9   1  -3    2.00    1.40
   8  -1  -3    2.20    0.90
   8  -1  -3    0.00    1.90
   8  -1  -3    1.20    1.50
   8  -1  -3    0.60    1.70
   8   1  -3   -0.90    1.50
   8   1  -3    0.90    0.90
  -7  -1   3   17.40    3.80
   7  -1  -3   22.00    1.60
   7  -1  -3   24.10    2.90
   7   1  -3   19.00    1.60
   6  -1  -3  124.49    5.30
  -6  -1   3  123.89    6.10
   6   1  -3  118.49    5.20
  -5  -1   3    2.40    1.10
   5  -1  -3    1.90    0.60
  -5   1   3    1.30    0.80
  -5   1   3    2.80    1.00
   5   1  -3    1.30    0.60
  -4  -1   3  192.98    8.20
  -4   1   3  204.68    7.60
  -4   1   3  188.28    7.60
  -3  -1   3    1.00    0.60
   3   1  -3    1.50    1.20
  -2  -1   3   38.30    2.00
   2   1  -3   33.10    2.10
   1  -1  -3  414.16   15.70
  -1  -1   3  431.26   16.00
  -1   1   3  405.26   15.70
   1   1  -3  403.86   16.00
   0  -1   3 1096.29   40.70
   0  -1  -3 1107.89   40.70
   0   1   3 1035.90   40.70
   0   1  -3 1058.79   40.70
  -1  -1  -3  244.08    9.10
   1  -1   3  224.88    8.80
  -1   1  -3  221.78    8.90
   1   1   3  219.88    9.10
   2  -1   3  203.78    7.70
  -2   1  -3  194.88    7.80
   2   1   3  189.88    8.20
  -3  -1  -3  376.56   15.30
  -3   1  -3  370.56   14.90
  -3   1  -3  405.46   15.10
  -4  -1  -3    7.90    1.50
   4   1   3    9.40    1.10
  -4   1  -3    9.50    1.50
  -4   1  -3    7.40    1.80
  -5  -1  -3  101.49    5.20
   5   1   3   98.19    4.30
  -5   1  -3  105.69    5.00
   6  -1   3    0.30    0.70
  -6  -1  -3    0.60    1.70
   6   1   3   -0.60    0.60
  -6   1  -3   -1.00    1.70
   7  -1   3    3.00    0.80
  -7  -1  -3    5.70    2.50
   7   1   3    3.40    0.80
   8  -1   3    9.50    2.60
   8  -1   3    4.90    1.50
   8   1   3    5.90    1.50
   8   1   3    2.90    1.40
   8   1   3   10.10    3.20
   9  -1   3   12.40    1.70
   9  -1   3    6.40    2.50
   9  -1   3   12.80    3.40
   9   1   3    9.50    1.60
   9   1   3    9.00    2.80
   9   1   3   10.80    2.20
  10  -1   3    4.00    1.40
  10  -1   3    0.70    1.40
  10  -1   3    3.70    2.10
  10   1   3    2.20    1.50
  10   1   3    1.80    1.20
  10   1   3    5.00    1.50
  11  -1   3   -1.40    1.30
  11  -1   3    1.40    1.50
  11  -1   3    1.50    1.90
  11   1   3    2.10    1.20
  11   1   3    1.50    1.60
  11   1   3    1.20    1.10
  12  -1   3    1.20    1.10
  12  -1   3    1.10    2.00
  12  -1   3    3.70    1.70
  12   1   3    0.50    1.30
  12   1   3    4.00    1.70
  12   1   3    4.00    2.00
  13  -1   3   -0.40    1.00
  13   1   3    1.30    1.10
  14  -1   3    1.30    0.90
  14  -2  -3   -1.30    0.90
  14   2  -3    0.20    0.90
  13  -2  -3    1.20    1.30
 -13  -2   3   -1.10    2.00
  13  -2  -3   -0.80    1.40
  13   2  -3    4.80    1.60
 -12  -2   3    0.60    1.60
  12  -2  -3    1.00    1.40
  12  -2  -3    1.60    1.60
  12  -2  -3   -1.40    1.10
  12   2  -3    0.80    1.10
  12   2  -3    0.60    1.40
 -11  -2   3    2.80    1.70
  11  -2  -3    1.00    1.40
  11  -2  -3   -1.20    1.30
  11  -2  -3   -0.70    1.40
  11   2  -3    0.50    1.20
  11   2  -3    0.80    1.90
  11   2  -3    0.30    1.50
  11   2  -3   -0.60    1.10
  10  -2  -3    0.80    1.40
  10  -2  -3    1.50    1.30
  10  -2  -3    0.90    1.70
  10  -2  -3   -1.20    2.00
  10   2  -3    1.50    1.30
  10   2  -3    0.80    1.20
  10   2  -3    2.10    1.90
  10   2  -3    0.70    1.40
   9  -2  -3    0.60    1.30
   9  -2  -3    2.20    1.60
   9  -2  -3    1.10    1.40
   9  -2  -3    1.20    1.70
   9   2  -3    0.80    1.90
   9   2  -3    0.40    1.60
   9   2  -3    1.80    1.40
   9   2  -3    0.70    1.30
   8  -2  -3   -0.70    1.60
   8  -2  -3   -1.10    1.10
   8  -2  -3   -2.40    1.80
   8  -2  -3    1.20    1.40
   8   2  -3    0.60    1.50
   8   2  -3    1.00    1.00
   8   2  -3    0.70    1.90
   8   2  -3    2.10    1.50
   7  -2  -3    7.50    1.50
   7  -2  -3    9.50    2.30
  -7  -2   3   12.00    4.50
   7   2  -3   10.60    1.30
  -6  -2   3    4.60    1.90
   6  -2  -3    5.80    2.10
   5  -2  -3   78.69    3.60
  -5  -2   3   73.09    4.30
   5   2  -3   76.69    3.50
   4  -2  -3  224.78    9.10
  -4  -2   3  230.88    9.80
   4   2  -3  225.48    9.00
  -3  -2   3    6.00    1.30
   3  -2  -3    7.90    1.20
  -2  -2   3 3917.81  157.28
  -2   2   3 4409.46  156.88
  -1  -2   3  563.14   22.10
   1  -2  -3  610.04   21.80
  -1   2   3  530.15   21.90
   0  -2   3   86.89    3.70
   0  -2  -3   82.59    3.90
   0   2  -3   78.49    4.00
   0   2   3   80.49    4.00
   1  -2   3 3554.54  131.79
  -1  -2  -3 3465.55  131.99
  -1   2  -3 3462.35  131.99
  -2  -2  -3 5324.07  204.48
   2  -2   3 5513.75  204.08
  -2   2  -3 5413.56  204.18
  -3  -2  -3  723.73   28.40
   3  -2   3  756.82   27.40
  -3   2  -3  693.93   27.50
   3   2   3  681.93   27.30
   4  -2   3    4.60    1.30
  -4  -2  -3    3.50    1.10
  -4   2  -3    0.90    2.20
   4   2   3    3.60    0.90
   5  -2   3   35.40    2.10
  -5  -2  -3   32.70    3.10
   5   2   3   33.30    1.80
  -5   2  -3   28.70    3.00
   6  -2   3   12.70    1.60
   6  -2   3    7.80    2.40
   6   2   3   13.40    1.20
   7  -2   3    8.30    1.60
  -7  -2  -3    4.10    3.20
   7  -2   3    5.40    1.70
   7   2   3    7.20    1.20
   8  -2   3   62.09    4.50
   8  -2   3   66.19    5.60
   8  -2   3   62.89    3.40
   8  -2   3   58.79    3.90
   8   2   3   57.59    3.60
   8   2   3   62.19    3.80
   8   2   3   66.39    3.30
   9  -2   3    5.50    1.80
   9  -2   3    4.10    1.90
   9  -2   3    1.00    1.20
   9  -2   3    3.30    1.50
   9   2   3    7.70    2.40
   9   2   3    8.20    2.20
  10  -2   3    2.70    1.40
  10  -2   3    3.40    1.80
  10  -2   3    6.90    2.10
  10   2   3    1.90    1.30
  10   2   3    1.90    1.00
  10   2   3    6.70    1.90
  11  -2   3    1.20    1.60
  11  -2   3   -1.00    1.70
  11  -2   3    0.90    1.30
  11   2   3    0.40    1.10
  11   2   3    1.40    1.30
  11   2   3    0.30    1.20
  12  -2   3    3.10    1.80
  12  -2   3    0.60    1.70
  12  -2   3    0.20    1.20
  12   2   3    1.00    1.30
  12   2   3    1.10    1.00
  12   2   3    0.70    1.20
  13  -2   3    4.60    1.50
  13   2   3    6.90    1.50
 -13  -3   3    0.40    1.20
  13  -3  -3    1.30    1.10
  13  -3  -3    0.90    1.00
  13   3  -3    2.50    1.10
 -12  -3   3    0.90    1.10
  12  -3  -3    0.10    1.50
  12  -3  -3    1.40    1.20
  12  -3  -3    0.70    1.20
  12   3  -3   -0.40    1.50
  12   3  -3    1.00    1.10
  11  -3  -3   -1.40    1.30
  11  -3  -3   -0.90    1.60
 -11  -3   3    2.20    1.50
  11  -3  -3    1.60    1.40
  11  -3  -3   -0.10    1.60
  11   3  -3    1.80    1.20
  11   3  -3   -0.50    1.20
  10  -3  -3   13.60    2.70
  10  -3  -3   10.40    2.50
  10  -3  -3   10.90    2.40
  10  -3  -3   13.90    2.50
  10   3  -3   14.50    2.30
  10   3  -3   12.40    3.20
  10   3  -3   11.80    1.90
  10   3  -3   17.90    2.20
   9  -3  -3    9.30    2.50
   9  -3  -3    7.00    2.00
   9  -3  -3    4.40    1.60
   9  -3  -3    6.80    2.50
   9   3  -3    4.60    1.60
   9   3  -3    2.30    1.40
   9   3  -3    4.40    1.40
   9   3  -3   10.60    3.10
   8  -3  -3    3.30    1.30
   8  -3  -3    3.80    1.30
   8  -3  -3    5.40    1.60
   8  -3  -3    3.70    1.60
   8   3  -3    6.10    1.50
   8   3  -3    2.00    1.40
   8   3  -3    5.50    1.60
   8   3  -3    5.70    1.90
   7  -3  -3    1.20    1.80
   7  -3  -3    3.20    1.70
   7  -3  -3    0.20    1.00
   7  -3  -3   -0.50    1.20
   7  -3  -3    3.00    5.10
   7   3  -3   -1.20    1.50
   7   3  -3    3.80    2.00
   7   3  -3   -0.90    0.80
   7   3  -3    2.50    1.50
  -6  -3   3    1.60    2.70
   6  -3  -3    1.00    1.10
   6  -3  -3    1.70    1.00
   6   3  -3    1.20    0.70
   5  -3  -3   77.79    4.00
  -5  -3   3   83.89    5.20
   5  -3  -3   80.59    3.80
   5   3  -3   77.39    3.60
  -4  -3   3  253.67   11.10
   4  -3  -3  253.97   10.20
   4   3  -3  252.07   10.10
   3  -3  -3   13.50    1.40
  -3  -3   3   19.00    2.30
   3  -3  -3   16.40    1.60
   3   3  -3   16.50    1.40
   2  -3  -3   34.00    1.90
  -2  -3   3   32.70    2.90
   2  -3  -3   32.60    1.90
  -2   3   3   25.70    3.70
   2   3  -3   28.50    1.80
  -1  -3   3  152.38    6.70
   1  -3  -3  148.79    6.20
   1   3  -3  135.19    6.00
  -1   3   3  143.19    6.00
   0  -3   3    8.60    1.40
   0  -3  -3    7.90    1.50
   0   3   3    6.50    1.20
  -1  -3  -3   41.30    2.60
   1  -3   3   39.80    2.30
   1   3   3   38.00    2.10
  -1   3  -3   36.70    2.20
  -2  -3  -3  385.56   15.20
   2  -3   3  363.06   14.70
   2  -3   3  368.86   14.50
   2   3   3  367.76   14.50
   3  -3   3   16.50    1.90
   3  -3   3   19.00    1.50
  -3  -3  -3   19.90    2.40
   3   3   3   19.80    1.40
   4  -3   3   -0.60    1.30
   4  -3   3    0.40    1.40
  -4  -3  -3    1.80    1.50
   4  -3   3   -0.80    1.00
   4   3   3    0.30    0.60
   5  -3   3    6.20    1.20
  -5  -3  -3    6.10    2.20
   5  -3   3    5.00    1.50
   5   3   3    6.50    1.10
   6  -3   3    0.00    1.20
  -6  -3  -3   -1.50    2.80
   6  -3   3    1.10    1.00
   6   3   3    0.60    0.70
   7  -3   3    1.60    1.80
   7  -3   3   -0.60    1.20
   7  -3   3    2.90    2.10
   7  -3   3   -1.90    1.20
   7   3   3    0.40    0.80
   7   3   3   -0.30    1.30
   7   3   3    1.10    1.30
   8  -3   3   15.00    3.30
   8  -3   3    9.70    3.10
   8  -3   3    9.60    2.10
   8  -3   3   10.30    2.30
   8   3   3   10.90    1.80
   8   3   3   12.20    2.30
   8   3   3   12.30    2.10
   9  -3   3    8.90    2.20
   9  -3   3    6.30    1.80
   9  -3   3    9.10    2.60
   9  -3   3    9.80    2.90
   9   3   3   11.10    2.10
   9   3   3    7.90    2.10
   9   3   3    8.60    1.60
  10  -3   3    8.50    2.40
  10  -3   3   11.40    2.40
  10  -3   3    5.60    1.70
  10  -3   3    9.50    3.00
  10   3   3    9.30    1.90
  10   3   3   12.20    2.00
  10   3   3    8.10    1.80
  11  -3   3    0.50    2.20
  11  -3   3    1.50    1.80
  11  -3   3   -1.80    1.60
  11   3   3    2.90    1.20
  11   3   3    1.30    1.20
  11   3   3    1.40    1.10
 -12  -3  -3    1.40    1.20
  12  -3   3    0.40    1.40
  12   3   3    1.40    0.90
  12   3   3   -1.20    1.30
  13  -3   3    5.70    1.80
 -13  -3  -3    0.30    1.00
  13   3   3    1.80    0.90
  12  -4  -3    1.00    1.10
 -12  -4   3    0.90    1.00
  12  -4  -3    1.10    1.10
  12   4  -3    1.40    1.20
  11  -4  -3    1.40    2.00
  11  -4  -3    0.10    1.20
  11  -4  -3    2.70    1.80
  11  -4  -3   -0.40    1.30
 -11  -4   3    1.10    1.10
  11   4  -3    2.00    1.40
  11   4  -3   -0.10    1.10
  10  -4  -3    1.40    1.30
  10  -4  -3    3.60    1.40
  10  -4  -3    4.60    3.40
  10  -4  -3    2.80    1.40
  10   4  -3    2.70    1.50
  10   4  -3    0.80    1.30
   9  -4  -3   -0.10    1.50
   9  -4  -3    0.90    1.40
  -9  -4   3   -0.60    1.50
   9  -4  -3   -1.40    1.20
   9  -4  -3    2.90    1.60
   9   4  -3    3.90    1.70
   9   4  -3    1.60    1.40
   9   4  -3    0.40    2.00
   9   4  -3    2.60    1.20
   8  -4  -3    2.30    1.60
   8  -4  -3    1.00    1.30
   8  -4  -3    0.80    1.30
   8  -4  -3    1.40    2.10
   8  -4  -3   -0.70    1.70
   8   4  -3   -1.20    1.90
   8   4  -3    2.30    1.40
   8   4  -3   -1.50    1.40
   8   4  -3    0.90    1.10
   7  -4  -3   -0.10    1.20
   7  -4  -3    2.00    1.30
   7  -4  -3    0.50    1.90
   7  -4  -3   -0.60    1.60
   7  -4  -3   -0.70    2.10
   7   4  -3    3.10    1.40
   7   4  -3    0.00    1.90
   7   4  -3   -2.20    1.50
   7   4  -3    1.60    1.10
   6  -4  -3   25.80    3.50
   6  -4  -3   27.40    2.40
   6  -4  -3   18.80    3.20
   6  -4  -3   31.00    3.40
   6  -4  -3   26.00    2.40
   6   4  -3   23.80    2.80
   6   4  -3   24.20    3.40
   6   4  -3   24.70    1.90
   6   4  -3   21.20    3.50
   5  -4  -3   10.70    1.70
   5  -4  -3   17.50    5.70
   5  -4  -3   11.10    2.10
   5  -4  -3    7.50    2.00
   5   4  -3   11.00    1.50
  -4  -4   3  823.82   33.10
   4  -4  -3  810.52   31.90
   4  -4  -3  824.32   31.80
   4   4  -3  828.22   31.70
   3  -4  -3   80.19    3.80
   3  -4  -3   78.49    4.10
  -3  -4   3   80.09    5.10
   3   4  -3   79.39    3.70
  -3   4   3   84.59    4.00
   2  -4  -3  787.42   28.90
   2  -4  -3  638.14   28.90
  -2  -4   3  841.02   29.80
   2   4  -3  818.42   28.70
  -2   4   3  633.04   29.50
  -1  -4   3  133.89    6.40
   1  -4  -3  126.29    6.10
  -1   4   3  126.09    5.60
   1   4  -3  133.29    5.60
   0  -4   3  112.09    5.50
   0  -4  -3  111.99    5.50
   0   4  -3  107.39    4.80
   0   4   3  112.19    4.90
   1  -4   3  297.47   12.40
   1   4   3  297.27   11.80
  -1   4  -3  289.77   11.80
  -2  -4  -3   61.39    4.20
   2  -4   3   55.49    3.50
   2  -4   3   55.09    3.20
  -2   4  -3   56.59    2.90
   2   4   3   50.59    3.10
   3  -4   3 1371.66   52.29
  -3  -4  -3 1336.07   53.29
   3  -4   3 1405.46   52.09
  -3   4  -3 1359.66   52.29
   3   4   3 1358.56   52.09
   4  -4   3   68.19    3.50
  -4  -4  -3   72.09    5.30
   4  -4   3   68.09    3.70
   4   4   3   74.19    3.50
   5  -4   3  132.19    6.10
   5  -4   3  141.69    6.10
   5  -4   3  129.89    7.10
   5   4   3  135.39    6.00
   6  -4   3   22.10    3.60
   6  -4   3   24.40    4.70
   6  -4   3   32.10    2.40
   6  -4   3   27.70    2.40
   6  -4   3   26.90    3.10
   6   4   3   32.00    2.10
   6   4   3   27.60    2.70
   6   4   3   23.90    2.80
   7  -4   3   20.70    3.40
   7  -4   3   20.60    3.00
   7  -4   3   24.30    4.10
   7  -4   3   22.30    2.30
   7  -4   3   21.80    2.40
   7   4   3   18.10    2.50
   7   4   3   24.30    2.50
   8  -4   3    4.10    2.10
   8  -4   3   10.50    2.20
   8  -4   3    7.30    2.20
   8  -4   3    8.70    2.30
   8  -4   3    6.90    1.60
   8   4   3    6.20    2.00
   8   4   3    9.20    2.10
   8   4   3    6.40    2.00
   9  -4   3    6.90    2.50
   9  -4   3    9.20    2.40
   9  -4   3    6.80    2.30
   9  -4   3    8.90    3.00
   9   4   3    9.10    1.90
   9   4   3    9.10    2.50
   9   4   3    8.90    1.70
  10  -4   3   -0.60    1.40
  10  -4   3    2.60    1.80
  10  -4   3    1.30    1.50
  10  -4   3    1.00    1.90
  10   4   3    0.40    1.10
  10   4   3   -0.10    1.60
  10   4   3    0.80    1.10
  11  -4   3    2.30    2.80
 -11  -4  -3    5.20    1.20
  11  -4   3    7.20    2.10
  11  -4   3    6.30    2.10
  11  -4   3    6.00    1.50
  12  -4   3   -0.10    1.20
 -12  -4  -3   -0.60    0.90
  12   4   3    0.80    0.90
 -12  -5   3   -1.20    0.80
  12  -5  -3   -0.40    0.90
  11  -5  -3    0.30    1.30
  11  -5  -3    0.80    1.00
 -11  -5   3    1.00    0.80
  11  -5  -3   -1.60    1.60
 -10  -5   3    0.40    0.90
  10  -5  -3    0.60    1.20
  10  -5  -3    1.70    1.50
  10  -5  -3    1.60    1.40
  10   5  -3    2.30    1.50
 -10   5   3   -2.00    1.80
  10   5  -3   -1.60    1.30
   9  -5  -3   -2.10    1.20
   9  -5  -3    0.70    1.60
   9  -5  -3    1.60    1.40
   9  -5  -3   -0.20    1.80
  -9  -5   3    1.10    1.20
  -9   5   3    1.00    1.70
   9   5  -3    0.60    1.40
   9   5  -3    1.30    2.30
   8  -5  -3   25.70    2.40
   8  -5  -3   26.10    3.10
   8  -5  -3   26.70    2.80
   8  -5  -3   26.50    2.80
  -8  -5   3   27.00    2.50
   8  -5  -3   23.80    2.50
   8   5  -3   27.70    2.90
  -8   5   3   22.80    2.70
   8   5  -3   23.00    2.20
   7  -5  -3    1.00    1.70
   7  -5  -3    1.10    2.00
   7  -5  -3    1.00    1.10
   7  -5  -3    0.60    1.40
  -7  -5   3    0.00    1.50
   7   5  -3   -1.80    1.90
   7   5  -3    0.00    1.10
  -7   5   3    2.50    1.50
   7   5  -3    1.50    1.60
   6  -5  -3   14.00    3.10
   6  -5  -3   12.00    2.60
   6  -5  -3   12.70    2.10
   6  -5  -3   11.70    3.10
   6  -5  -3   17.90    2.10
   6   5  -3   14.70    1.80
   6   5  -3   15.90    3.00
  -6   5   3   15.90    2.40
   6   5  -3    9.60    3.30
   5  -5  -3   10.70    2.00
   5  -5  -3    7.50    2.20
   5  -5  -3    7.50    1.70
   5  -5  -3   14.30    2.80
  -5  -5   3    3.80    1.80
   5   5  -3    7.30    1.70
   5   5  -3   10.60    3.20
  -5   5   3    9.10    2.20
   4  -5  -3   -0.80    2.20
  -4  -5   3    3.00    2.10
   4  -5  -3    0.60    1.60
   4  -5  -3    0.40    1.80
   4  -5  -3    5.80    1.90
   4   5  -3    1.70    0.90
   4   5  -3    1.20    1.80
  -4   5   3    1.00    1.20
   3  -5  -3    9.90    3.10
   3  -5  -3   15.40    4.10
   3  -5  -3   16.40    3.20
  -3  -5   3   11.20    3.70
   3  -5  -3   13.80    2.90
   3   5  -3   11.50    1.60
  -3   5   3    9.90    1.80
   2  -5  -3   63.59    3.60
   2  -5  -3   58.29    4.70
  -2   5   3   64.89    3.50
   2   5  -3   66.39    3.30
  -1  -5   3   48.80    5.00
  -1  -5   3   44.90    3.60
   1  -5  -3   45.90    3.20
   1   5  -3   46.00    2.70
  -1   5   3   46.90    2.70
   0  -5   3   35.20    3.00
   0  -5  -3   34.40    3.60
   0  -5  -3   32.90    5.40
   0  -5   3   42.60    4.50
   0   5  -3   42.90    2.50
   0   5   3   39.50    2.40
   1  -5   3    8.00    2.20
   1  -5   3    3.70    3.00
  -1  -5  -3    8.20    3.00
  -1   5  -3    5.30    1.60
   1   5   3    6.00    1.80
   2  -5   3   23.80    3.40
   2  -5   3   18.60    2.20
  -2  -5  -3   23.90    5.60
   2  -5   3   18.40    3.60
  -2   5  -3   18.30    2.10
   2   5   3   18.00    1.80
   3  -5   3   73.09    4.70
   3  -5   3   73.49    4.50
   3  -5   3   80.59    4.10
  -3   5  -3   85.79    4.10
   3   5   3   80.99    3.90
   3   5   3   72.99    4.90
   4  -5   3   13.20    2.80
   4  -5   3   16.90    2.10
   4  -5   3   16.80    2.80
   4   5   3   17.00    3.30
  -4   5  -3   20.40    2.20
   4   5   3   10.80    3.10
   4   5   3   18.00    1.70
   5  -5   3    2.60    1.10
   5  -5   3    3.20    1.60
   5  -5   3    2.60    1.60
   5   5   3    2.70    1.40
   5   5   3    3.50    1.60
   5   5   3    2.50    1.00
  -5   5  -3    1.10    1.40
   6  -5   3    8.00    2.50
   6  -5   3    9.20    2.70
   6  -5   3    7.30    1.90
   6   5   3    7.30    2.40
  -6   5  -3    9.10    2.50
   6   5   3    4.10    1.50
   7  -5   3    3.90    2.60
   7  -5   3    1.60    1.60
   7  -5   3    2.20    1.60
   7  -5   3    2.50    1.20
   7  -5   3    1.10    1.60
   7   5   3    6.40    2.20
   7   5   3    2.90    1.40
   7   5   3    4.00    1.30
  -7   5  -3    2.20    1.70
   8  -5   3    2.00    1.20
   8  -5   3    2.70    2.30
   8  -5   3   -0.50    1.40
   8  -5   3   -0.30    1.70
   8  -5   3    1.80    1.70
   8   5   3    2.20    1.50
   8   5   3    0.60    1.10
  -8   5  -3    0.80    1.80
   8   5   3   -0.60    1.10
   9  -5   3   12.50    2.30
  -9  -5  -3   13.00    2.10
   9  -5   3    9.40    3.20
   9  -5   3    9.50    2.70
   9  -5   3    8.80    2.10
   9   5   3   10.80    1.80
   9   5   3    8.50    2.00
   9   5   3   10.60    2.00
  -9   5  -3   13.40    3.10
  10  -5   3    1.70    1.20
  10  -5   3    1.50    1.60
 -10  -5  -3    2.00    1.10
  10  -5   3    3.90    1.90
  10   5   3    0.30    1.00
  10   5   3    0.20    1.40
 -10   5  -3   -3.10    2.30
 -11  -5  -3    3.00    0.80
  11  -5   3    3.50    1.10
  11   5   3    2.70    1.10
 -10  -6   3    0.50    0.90
  10  -6  -3    1.80    0.90
  10  -6  -3    5.20    1.80
 -10   6   3    2.50    1.50
  -9  -6   3    0.90    1.00
   9  -6  -3    1.00    1.10
   9  -6  -3   -0.70    1.60
   9  -6  -3    1.00    1.30
   9  -6  -3    1.40    1.10
  -9   6   3    0.60    2.40
   8  -6  -3    0.90    1.10
  -8  -6   3    0.40    1.10
   8  -6  -3   -0.80    1.70
   8  -6  -3    1.60    1.30
   8  -6  -3    1.50    1.30
  -8   6   3    0.90    1.80
   8   6  -3    1.20    1.50
   7  -6  -3    1.60    1.90
   7  -6  -3    2.70    1.30
  -7  -6   3   -0.50    1.20
   7  -6  -3    2.50    1.30
   7  -6  -3    1.50    1.30
   7   6  -3    0.80    1.30
  -7   6   3    1.40    1.70
   6  -6  -3   14.20    2.40
   6  -6  -3   15.10    3.20
  -6  -6   3   16.50    2.20
   6  -6  -3   11.50    2.10
   6  -6  -3   14.40    2.50
  -6   6   3   12.60    3.20
   6   6  -3   10.40    3.00
   6   6  -3   13.60    1.90
   5  -6  -3   20.30    2.70
   5  -6  -3   17.80    2.70
   5  -6  -3   18.00    2.40
   5  -6  -3   18.40    3.50
   5   6  -3   18.80    2.90
  -5   6   3   21.90    2.60
   5   6  -3   16.90    2.00
   4  -6  -3   10.80    2.60
   4  -6  -3    8.70    2.10
   4  -6  -3    9.30    2.70
  -4  -6   3    5.30    2.10
   4  -6  -3    7.20    2.30
   4   6  -3   10.10    1.80
  -4   6   3    7.00    1.60
  -4   6   3    8.40    2.20
   4   6  -3    6.60    1.70
   3  -6  -3   42.00    6.20
   3  -6  -3   56.89    4.70
  -3  -6   3   55.09    4.30
   3  -6  -3   63.29    3.50
  -3   6   3   58.19    3.50
  -3   6   3   57.09    4.30
   3   6  -3   55.99    3.30
  -2  -6   3   35.40    3.50
   2  -6  -3   35.80    3.40
   2  -6  -3   35.70    3.00
   2  -6  -3   39.80    3.50
  -2   6   3   36.80    2.90
  -2   6   3   34.20    3.60
   1  -6  -3    7.70    2.00
   1  -6  -3   10.60    2.00
   1  -6  -3    5.50    1.70
  -1  -6   3   12.20    3.30
  -1   6   3    7.10    2.00
   1   6  -3   10.60    1.80
  -1   6   3    7.50    2.00
   0  -6  -3    4.20    2.30
   0  -6  -3    3.90    2.00
   0  -6   3    3.70    2.10
   0  -6   3    3.10    1.70
   0  -6   3    1.10    1.50
   0   6   3    5.20    1.80
   0   6   3    1.30    1.90
   0   6  -3    2.00    1.20
  -1  -6  -3   13.00    3.80
   1  -6   3    4.80    1.80
   1  -6   3    6.20    1.60
   1  -6   3    5.30    1.40
   1   6   3    5.40    1.50
  -1   6  -3    6.50    1.90
   1   6   3    4.80    2.00
   2  -6   3    6.60    1.70
  -2  -6  -3    6.30    2.40
   2  -6   3    9.90    2.20
   2  -6   3   11.00    2.70
  -2   6  -3    9.80    3.40
   2   6   3    7.40    1.70
   2   6   3    8.30    1.90
   3  -6   3  139.59    6.80
   3  -6   3  129.99    6.10
   3  -6   3  121.99    6.70
  -3   6  -3  130.49    6.10
   3   6   3  123.09    6.30
   3   6   3  127.09    5.90
   4  -6   3    3.80    1.60
   4  -6   3    1.90    1.30
   4  -6   3    2.80    1.40
  -4   6  -3    1.40    1.60
   4   6   3    2.20    1.50
   4   6   3    2.60    1.00
   5  -6   3  437.26   16.80
   5  -6   3  408.06   16.80
  -5  -6  -3  391.76   16.60
   5  -6   3  419.16   16.80
   5   6   3  404.76   16.50
   5   6   3  397.76   16.50
  -5   6  -3  414.36   16.80
   6  -6   3   18.00    2.30
   6  -6   3   23.50    2.40
   6  -6   3   19.40    2.60
  -6  -6  -3   23.10    2.70
  -6   6  -3   23.50    3.00
   6   6   3   18.20    2.40
   6   6   3   24.60    2.00
   7  -6   3   45.00    2.90
  -7  -6  -3   42.30    2.90
   7  -6   3   44.20    2.90
   7  -6   3   45.10    3.10
   7   6   3   40.80    2.80
   7   6   3   33.90    2.60
  -7   6  -3   39.70    4.20
   8  -6   3    0.80    1.30
   8  -6   3    1.00    1.20
  -8  -6  -3    0.80    1.10
   8  -6   3    1.00    1.60
   8   6   3    0.10    1.10
  -8   6  -3   -0.90    2.40
   8   6   3   -0.90    1.30
   9  -6   3   -0.50    1.30
   9  -6   3    0.90    1.10
  -9  -6  -3   -0.90    1.00
   9  -6   3   -0.50    1.20
   9   6   3    0.90    1.10
   9   6   3    1.00    1.90
  10  -6   3    3.80    1.60
 -10  -6  -3    5.40    1.50
  10  -6   3    3.80    1.20
  10   6   3    7.90    1.80
   9  -7  -3   -0.10    0.90
   9  -7  -3    0.70    1.20
  -9  -7   3    1.20    1.20
   8  -7  -3    1.40    1.00
  -8  -7   3    3.00    1.20
   8  -7  -3    1.20    1.00
   8  -7  -3    3.10    1.10
   7  -7  -3    7.60    1.70
  -7  -7   3    7.30    2.10
   7  -7  -3    8.60    2.00
   7  -7  -3    9.50    1.80
   6  -7  -3   22.30    2.20
  -6  -7   3   23.60    2.80
   6  -7  -3   23.30    2.10
   6  -7  -3   21.90    2.20
  -6   7   3   19.10    3.40
   6   7  -3   20.30    2.60
  -6   7   3   21.90    3.00
   5  -7  -3    5.90    2.10
   5  -7  -3    7.30    2.30
   5  -7  -3    3.10    1.40
   5   7  -3    6.20    2.20
   5   7  -3    8.80    2.70
  -5   7   3    4.90    2.20
  -5   7   3    9.20    2.60
   4  -7  -3   14.90    2.30
   4  -7  -3   10.70    2.10
   4  -7  -3   17.80    2.40
  -4   7   3   13.30    2.40
  -4   7   3   16.90    3.70
   4   7  -3   10.20    2.40
   4   7  -3   16.80    2.80
   3  -7  -3   -0.90    1.40
   3  -7  -3    0.40    1.50
   3   7  -3    2.30    1.50
  -3   7   3   -1.30    2.00
  -3   7   3   -0.90    1.40
   3   7  -3   -0.30    1.40
   2  -7  -3   32.80    2.80
  -2  -7   3   33.80    3.20
   2  -7  -3   31.90    3.00
   2  -7  -3   24.50    3.10
   2   7  -3   23.50    2.40
  -2   7   3   25.90    2.40
  -2   7   3   30.40    3.70
   1  -7  -3   30.20    3.20
  -1  -7   3   35.40    3.10
   1  -7  -3   34.90    3.10
  -1   7   3   35.50    2.60
   1   7  -3   36.20    2.70
  -1   7   3   30.50    4.10
   0  -7  -3   -1.80    2.00
   0  -7   3    2.10    1.60
   0  -7  -3    0.50    1.90
   0  -7   3    0.60    1.90
   0   7   3    2.30    1.20
   0   7   3    2.60    2.00
   0   7  -3    3.30    1.40
  -1  -7  -3    1.90    2.00
   1  -7   3    0.30    1.60
   1  -7   3    0.60    1.40
   1  -7   3    2.60    1.70
  -1   7  -3    0.30    1.40
   1   7   3    2.00    1.10
   1   7   3    1.30    2.00
  -2  -7  -3    3.30    2.20
   2  -7   3    2.30    1.50
   2  -7   3    3.20    1.50
   2  -7   3    1.50    1.50
   2   7   3   -0.10    1.10
  -2   7  -3    0.30    1.60
   2   7   3    8.30    3.00
   3  -7   3   33.00    2.60
   3  -7   3   29.90    2.60
   3  -7   3   25.90    2.50
   3   7   3   24.20    2.20
   3   7   3   20.90    3.00
  -3   7  -3   27.70    2.80
   4  -7   3    9.70    2.10
   4  -7   3    5.60    1.40
   4  -7   3    9.80    2.10
   4   7   3    6.90    1.90
   4   7   3    6.10    1.70
  -4   7  -3    4.10    3.90
   5  -7   3   38.40    3.00
   5  -7   3   40.60    3.10
   5  -7   3   35.80    2.70
   5   7   3   34.10    3.10
  -5   7  -3   37.00    3.50
   5   7   3   36.20    2.50
   6  -7   3    0.10    1.20
   6  -7   3    0.60    1.10
   6  -7   3   -1.00    1.10
   6   7   3    1.50    1.40
   6   7   3   -0.80    1.30
  -6   7  -3    2.70    3.10
   7  -7   3    2.10    1.10
   7  -7   3   -0.90    1.00
   7  -7   3    0.50    1.10
   7   7   3   -2.00    2.10
   8  -7   3    1.40    1.00
   8  -7   3   -0.40    1.10
   8  -7   3    1.50    1.00
  -8  -7  -3    2.80    1.50
   9  -7   3   -0.50    0.80
   7  -8  -3    3.40    1.30
   7  -8  -3    4.20    1.50
   6  -8  -3    8.00    1.70
   6  -8  -3    7.00    1.80
   5  -8  -3    1.30    1.00
   5  -8  -3    2.20    1.40
   5  -8  -3    5.40    1.80
   4  -8  -3    1.90    1.40
   4  -8  -3   -1.40    1.60
   4  -8  -3    2.10    1.10
   3  -8  -3    8.10    1.90
   3  -8  -3    8.80    2.30
  -3   8   3    7.70    2.70
   3   8  -3    7.30    2.30
   2  -8  -3    3.90    1.40
   2  -8  -3    6.40    1.50
   2   8  -3    3.60    1.30
  -2   8   3    9.20    2.40
   1  -8  -3   12.10    2.50
   1  -8  -3    8.40    2.40
  -1   8   3    9.00    2.30
   1   8  -3   10.60    2.10
   0  -8  -3   15.70    2.90
   0  -8   3   15.40    2.30
   0   8   3   13.20    2.40
   1  -8   3    1.90    1.50
   1  -8   3    3.70    1.40
   1   8   3    0.10    1.50
   2  -8   3    3.20    1.30
   2  -8   3    3.90    3.20
   2  -8   3    2.40    1.30
   2   8   3    7.10    2.20
   3  -8   3   26.70    2.10
   3  -8   3   23.70    2.70
   3  -8   3   24.90    2.20
   3   8   3   26.40    2.80
   4  -8   3    1.30    1.50
   4  -8   3    2.50    1.20
   5  -8   3   84.59    3.80
   5  -8   3   78.29    3.90
   6  -8   3    5.30    1.50
   6  -8   3    6.80    1.60
  14   0  -4    9.00    1.40
  13   0  -4    1.50    1.40
  13   0  -4   -1.00    1.00
  13   0  -4    0.90    1.70
  12   0  -4   23.40    2.40
  12   0  -4   28.60    2.60
  12   0  -4   31.20    2.70
  11   0  -4   -1.40    1.60
  11   0  -4   -1.50    1.60
  11   0  -4    0.90    1.30
  10   0  -4   36.70    2.90
  10   0  -4   36.10    3.30
  10   0  -4   38.80    2.50
   9   0  -4    0.80    1.80
   9   0  -4    1.10    0.90
   9   0  -4   -1.40    1.40
   8   0  -4   33.70    2.10
   8   0  -4   29.80    3.20
   7   0  -4    0.00    0.70
  -6   0   4  439.36   17.60
   6   0  -4  448.46   17.30
  -5   0   4    0.20    0.90
   5   0  -4    0.10    0.60
   5   0  -4    0.50    2.40
  -4   0   4   80.79    3.50
   4   0  -4   69.39    3.70
   3   0  -4   -0.80    0.60
  -3   0   4    2.00    0.70
   2   0  -4    0.30    0.30
  -2   0   4    0.60    0.30
   1   0  -4   -0.10    0.20
  -1   0   4    0.10    0.20
   0   0  -4    1.40    0.30
   0   0   4    1.90    0.30
   1   0   4    0.20    0.20
  -1   0  -4    0.40    0.30
  -2   0  -4  115.49    4.80
  -2   0  -4  116.79    4.90
  -3   0  -4    0.00    0.70
  -3   0  -4    0.20    0.70
  -4   0  -4   53.09    3.00
  -5   0  -4    0.60    1.10
   5   0   4    0.50    0.70
   6   0   4    0.50    0.70
  -6   0  -4   -1.20    1.50
  -7   0  -4   -2.50    2.50
   7   0   4    0.30    0.60
   8   0   4    1.40    1.40
   8   0   4    0.60    0.90
   9   0   4    0.10    1.00
   9   0   4    1.70    1.30
   9   0   4   -1.10    3.30
  10   0   4  304.37   12.60
  10   0   4  310.97   12.70
  11   0   4    0.30    1.30
  11   0   4    0.10    1.30
  12   0   4  148.89    7.10
  12   0   4  128.79    6.20
  13   0   4    2.10    1.00
  14   0   4   12.60    1.40
  14  -1  -4    0.50    0.90
  13  -1  -4    2.20    1.30
  13  -1  -4    4.70    1.50
  13  -1  -4   10.00    2.70
  13   1  -4    5.70    1.80
  13   1  -4   12.50    2.80
  13   1  -4    6.00    1.70
  12  -1  -4   -0.30    1.30
  12  -1  -4    0.70    1.50
  12  -1  -4    1.40    1.50
  12   1  -4    1.10    1.60
  12   1  -4    2.20    1.40
  11  -1  -4    4.40    1.30
  11  -1  -4    7.00    1.70
 -11  -1   4    5.30    2.40
  11   1  -4    6.50    1.70
  11   1  -4    7.20    2.10
  11   1  -4    7.30    1.80
  10  -1  -4   17.20    3.00
  10  -1  -4   16.00    2.40
  10  -1  -4   14.40    2.10
  10   1  -4   15.90    3.00
  10   1  -4   16.00    2.40
  10   1  -4   14.10    1.80
  10   1  -4   16.20    3.30
   9  -1  -4    3.20    1.80
   9  -1  -4    2.60    1.20
   9  -1  -4    1.10    1.50
   9  -1  -4    1.30    1.90
   9   1  -4    1.50    1.00
   9   1  -4    0.70    1.70
   9   1  -4    3.80    2.00
   9   1  -4    0.20    1.40
   8  -1  -4    2.70    0.90
   8  -1  -4    1.10    1.70
   8  -1  -4    3.80    1.90
   8  -1  -4    0.30    1.50
   8   1  -4    1.10    0.90
   8   1  -4    3.00    2.40
   8   1  -4    4.40    1.60
   7  -1  -4   22.60    2.80
  -7  -1   4   22.70    3.80
   7  -1  -4   23.90    1.70
   7   1  -4   24.50    1.70
  -6  -1   4   34.70    3.20
   6  -1  -4   38.10    2.10
   6   1  -4   38.10    2.10
  -5  -1   4   29.80    2.40
   5  -1  -4   31.20    1.80
   5   1  -4   28.90    1.70
   4  -1  -4    3.40    1.00
  -4  -1   4    3.80    1.30
  -3  -1   4   20.50    1.50
   3   1  -4   15.70    2.20
  -2  -1   4    2.10    0.60
   2   1  -4    2.40    0.80
   1  -1  -4   25.70    1.10
  -1  -1   4   26.30    1.40
   1   1  -4   23.70    1.50
  -1   1   4   22.00    1.20
   0  -1  -4    1.50    0.50
   0  -1   4    0.30    0.30
   0   1   4    0.60    0.40
   0   1  -4    0.00    0.30
  -1  -1  -4  100.69    4.20
   1  -1   4  100.39    4.00
   1   1   4   95.69    4.30
  -1   1  -4   93.29    4.00
  -2  -1  -4   13.60    1.30
   2  -1   4   12.60    0.90
   2   1   4   10.50    1.60
  -2   1  -4   12.30    1.00
  -3  -1  -4   55.09    3.00
  -3   1  -4   55.69    2.80
  -4  -1  -4    9.40    1.50
   4   1   4    6.50    1.00
  -4   1  -4    5.50    1.50
  -5  -1  -4   15.90    2.40
   5  -1   4   16.60    1.40
  -5   1  -4   15.80    2.20
   5   1   4   16.30    1.20
  -6  -1  -4   14.50    3.00
   6  -1   4   10.10    1.20
   6   1   4   11.40    1.20
  -6   1  -4   13.60    2.90
   7  -1   4    7.80    1.30
  -7  -1  -4    9.20    2.70
   7   1   4   10.20    1.30
   8  -1   4  117.39    5.10
   8  -1   4  105.29    5.50
   8   1   4  107.19    5.80
   8   1   4  117.29    5.20
   9  -1   4   13.90    2.50
   9  -1   4   19.30    1.90
   9  -1   4   17.10    3.80
   9   1   4   15.50    1.70
   9   1   4   13.90    2.20
   9   1   4   14.90    2.70
  10  -1   4   -2.20    2.20
  10  -1   4    1.80    1.40
  10  -1   4    0.70    1.40
  10   1   4    1.00    1.20
  10   1   4    1.80    1.00
  10   1   4    0.80    1.50
  11  -1   4   37.00    2.70
  11  -1   4   38.80    2.80
  11  -1   4   34.70    3.70
  11   1   4   43.00    2.70
  11   1   4   39.80    2.60
  11   1   4   39.80    3.00
  12  -1   4    1.10    1.60
  12   1   4    2.80    1.60
  12   1   4    2.50    1.40
  12   1   4    1.10    1.40
  13  -1   4    0.90    1.00
  13   1   4    1.50    0.90
  14  -1   4    0.40    0.90
  14  -2  -4   -0.50    0.90
  14   2  -4    0.30    1.00
  13  -2  -4    0.40    1.00
  13  -2  -4   -1.30    1.20
  13   2  -4    1.50    1.00
  12  -2  -4   -1.60    1.20
 -12  -2   4    1.70    1.50
  12  -2  -4    0.10    1.60
  12  -2  -4   -1.80    1.30
  12   2  -4   -0.20    1.10
  12   2  -4    0.90    1.40
  12   2  -4    4.90    1.70
  11  -2  -4   -2.30    1.40
  11  -2  -4    0.30    2.20
  11  -2  -4   -1.90    1.40
 -11  -2   4   -1.40    1.80
  11   2  -4   -0.60    1.20
  11   2  -4    0.70    1.80
  11   2  -4   -0.80    1.30
  10  -2  -4   24.10    2.60
  10  -2  -4   22.60    2.30
  10  -2  -4   22.30    3.10
  10  -2  -4   30.50    3.50
  10   2  -4   24.10    2.90
  10   2  -4   24.00    2.10
  10   2  -4   24.70    3.10
  10   2  -4   21.30    2.80
   9  -2  -4    7.80    2.70
   9  -2  -4   10.90    2.00
   9  -2  -4   11.60    2.40
   9  -2  -4    8.50    2.80
   9   2  -4   11.80    2.40
   9   2  -4   10.30    1.90
   9   2  -4   10.20    2.00
   9   2  -4    8.00    2.60
   8  -2  -4    4.40    1.80
   8  -2  -4   10.10    2.70
   8  -2  -4    7.10    1.60
   8  -2  -4    4.80    1.40
   8   2  -4    3.40    1.50
   8   2  -4    6.50    1.40
   8   2  -4    6.00    1.80
   8   2  -4    4.90    1.60
  -7  -2   4    1.00    3.10
   7  -2  -4    6.80    2.30
   7  -2  -4    2.00    0.90
   7   2  -4    2.00    0.80
   6  -2  -4   46.30    2.60
  -6  -2   4   51.39    3.90
   6  -2  -4   48.20    3.00
   6   2  -4   45.70    2.50
   5  -2  -4    3.80    1.20
  -5  -2   4    2.70    1.30
   5   2  -4    3.00    0.70
  -4  -2   4  321.37   13.40
   4  -2  -4  323.27   12.80
   4   2  -4  327.27   12.70
  -3  -2   4   76.69    3.80
   3  -2  -4   75.99    3.50
  -2  -2   4  163.68    7.00
   2  -2  -4  167.68    6.40
  -2   2   4  158.18    6.50
  -1  -2   4    2.20    0.70
   1  -2  -4    2.20    0.60
  -1   2   4    1.80    0.80
   0  -2  -4    4.00    1.20
   0   2   4    4.20    1.50
  -1  -2  -4    1.20    0.60
   1  -2   4    0.00    0.40
  -1   2  -4    0.40    0.90
   2  -2   4  200.08    7.90
  -2  -2  -4  197.58    8.30
  -2   2  -4  189.38    8.10
   3  -2   4  217.58    8.60
  -3  -2  -4  216.58    9.20
   3   2   4  208.48    8.50
   4  -2   4    3.00    0.90
   4  -2   4    3.80    1.30
  -4  -2  -4    1.30    1.20
   4   2   4    1.40    0.60
  -5  -2  -4   40.40    3.60
   5  -2   4   35.00    2.30
   5   2   4   39.80    2.00
  -5   2  -4   35.50    3.20
  -6  -2  -4    4.50    2.10
   6  -2   4    2.90    1.40
   6  -2   4    5.90    1.10
   6   2   4    5.10    1.00
   7  -2   4   31.60    2.90
   7  -2   4   26.20    2.10
   7   2   4   20.70    1.70
   8  -2   4   80.29    3.90
   8  -2   4   73.59    4.40
   8  -2   4   67.69    4.80
   8   2   4   75.79    4.10
   8   2   4   74.59    4.20
   8   2   4   79.59    3.80
   9  -2   4   60.89    3.70
   9  -2   4   66.89    3.50
   9  -2   4   58.09    4.20
   9   2   4   56.39    3.50
   9   2   4   59.89    3.30
   9   2   4   62.39    3.60
  10  -2   4  199.48    8.70
  10  -2   4  205.38    8.90
  10  -2   4  193.88    8.60
  10   2   4  200.98    8.60
  10   2   4  194.48    8.70
  10   2   4  195.28    8.60
  11  -2   4   22.40    2.40
  11  -2   4   25.00    2.60
  11  -2   4   24.00    3.10
  11   2   4   22.70    2.30
  11   2   4   27.50    2.20
  11   2   4   26.10    2.50
  12  -2   4    2.60    1.70
  12  -2   4    3.60    1.20
  12  -2   4    9.20    2.60
  12   2   4    8.90    1.90
  12   2   4    5.80    1.60
  12   2   4    5.50    1.90
  13  -2   4   20.10    1.90
 -13  -2  -4   19.30    2.20
  13   2   4   21.20    1.70
 -13  -3   4   -1.10    1.20
  13  -3  -4    0.20    1.20
  13  -3  -4   -1.40    1.10
  13   3  -4    0.40    1.00
 -12  -3   4    1.20    1.10
  12  -3  -4    0.00    1.30
  12  -3  -4   -0.50    1.10
  12  -3  -4   -0.20    1.60
  12   3  -4    1.00    1.10
  12   3  -4    0.00    1.50
  11  -3  -4    0.50    1.60
  11  -3  -4    0.70    1.40
 -11  -3   4   -1.40    1.50
  11  -3  -4    1.70    1.30
  11  -3  -4    2.50    1.50
  11   3  -4    0.90    1.10
  11   3  -4    1.20    1.30
  11   3  -4    3.20    2.00
  10  -3  -4   21.50    2.70
  10  -3  -4   22.20    2.70
  10  -3  -4   24.20    2.70
 -10  -3   4   28.00    2.80
  10  -3  -4   25.90    2.50
  10   3  -4   23.60    3.20
  10   3  -4   24.10    2.50
  10   3  -4   21.40    2.00
  10   3  -4   26.40    2.50
   9  -3  -4   75.29    4.10
   9  -3  -4   79.99    4.40
   9  -3  -4   79.69    4.50
   9  -3  -4   82.69    4.30
   9   3  -4   72.19    4.50
   9   3  -4   75.69    3.90
   9   3  -4   76.19    4.30
   9   3  -4   73.89    4.20
   8  -3  -4    8.10    2.80
   8  -3  -4    3.30    1.30
   8  -3  -4   10.20    2.10
   8  -3  -4    7.70    2.70
   8   3  -4    4.90    1.60
   8   3  -4    6.60    1.50
   8   3  -4   11.90    3.20
   8   3  -4    6.60    1.70
   7  -3  -4   20.90    6.70
   7  -3  -4   19.10    3.20
   7  -3  -4   15.00    3.10
   7  -3  -4   20.70    2.30
   7  -3  -4   13.70    2.50
   7   3  -4   15.20    1.60
   7   3  -4   15.20    2.60
   7   3  -4   18.00    2.90
   7   3  -4   13.30    3.30
   6  -3  -4   16.10    2.10
   6  -3  -4   16.50    1.70
  -6  -3   4    9.40    2.90
   6   3  -4   14.70    1.40
   5  -3  -4    8.80    2.00
  -5  -3   4    7.50    2.00
   5  -3  -4   10.10    1.50
   5   3  -4    8.70    1.20
   4  -3  -4   18.90    1.60
  -4  -3   4   16.50    2.80
   4  -3  -4   19.80    2.80
   4   3  -4   19.20    1.40
  -3  -3   4   60.59    3.70
   3  -3  -4   62.59    3.00
   3  -3  -4   61.09    2.90
   3   3  -4   60.79    2.90
  -2  -3   4   25.80    2.50
   2  -3  -4   28.80    1.70
   2  -3  -4   26.20    1.70
  -2   3   4   25.40    3.50
   2   3  -4   25.80    1.70
  -1  -3   4    0.70    0.90
   1  -3  -4    0.50    0.80
  -1   3   4    1.40    0.70
   1   3  -4    0.40    1.20
   0  -3   4    0.30    0.80
   0  -3  -4    0.20    0.80
   0   3   4   -0.10    0.70
   1  -3   4    4.10    1.30
  -1  -3  -4    4.10    1.50
   1   3   4    5.20    1.10
  -2  -3  -4   15.60    2.00
   2  -3   4   16.80    1.60
   2  -3   4   17.30    1.60
   2   3   4   18.20    1.30
   3  -3   4   10.30    1.40
  -3  -3  -4   13.40    2.30
   3  -3   4    8.00    1.70
   3   3   4    8.30    1.10
   4  -3   4   23.10    2.50
   4  -3   4   27.80    2.50
  -4  -3  -4   22.70    3.10
   4  -3   4   26.30    2.00
   4   3   4   26.40    1.60
   5  -3   4    9.40    1.60
  -5  -3  -4   12.40    3.50
   5  -3   4    7.70    2.20
   5   3   4    7.60    1.20
  -6  -3  -4   50.89    5.70
   6  -3   4   52.79    3.00
   6  -3   4   55.49    3.30
   6   3   4   53.89    2.80
   7  -3   4   45.20    4.00
   7  -3   4   51.49    3.00
   7  -3   4   53.19    4.10
   7  -3   4   52.49    3.20
   7   3   4   45.00    3.30
   7   3   4   48.00    3.30
   7   3   4   50.09    2.70
   8  -3   4   15.60    2.10
   8  -3   4   13.10    3.20
   8  -3   4   16.60    2.40
   8  -3   4   14.00    3.20
   8   3   4   10.40    2.30
   8   3   4   13.20    2.10
   8   3   4    9.40    2.10
   9  -3   4   56.39    3.60
   9  -3   4   50.99    3.80
   9  -3   4   50.29    3.20
   9  -3   4   50.59    3.80
   9   3   4   53.69    3.20
   9   3   4   46.30    2.90
   9   3   4   54.39    3.30
  10  -3   4   18.00    2.60
  10  -3   4   20.80    3.10
  10  -3   4   19.60    3.30
  10   3   4   24.20    2.20
  10   3   4   18.60    2.00
  10   3   4   20.10    2.20
  11  -3   4    0.00    1.90
  11  -3   4    6.60    2.40
  11  -3   4    1.60    1.50
  11   3   4    2.60    1.20
  11   3   4    0.50    1.10
  11   3   4    2.00    1.40
  12  -3   4    2.70    1.50
  12  -3   4    3.10    1.40
 -12  -3  -4    5.30    1.80
  12   3   4    3.60    1.40
  12   3   4    2.20    0.90
 -13  -3  -4   -1.00    1.00
  13  -3   4   -0.80    1.30
  13   3   4   -0.20    0.90
  12  -4  -4   -0.60    1.10
  12  -4  -4   -0.20    1.00
 -12  -4   4    2.10    1.00
  12   4  -4    2.40    1.20
  11  -4  -4    2.70    1.70
 -11  -4   4    2.00    1.00
  11  -4  -4   -1.80    1.20
  11  -4  -4    0.60    1.20
  11   4  -4   -0.60    1.50
  11   4  -4    1.20    1.30
  10  -4  -4    3.40    1.30
 -10  -4   4    5.50    1.40
  10  -4  -4    0.10    1.90
  10  -4  -4    4.60    1.50
  10  -4  -4    1.80    1.40
  10   4  -4    2.60    2.00
  10   4  -4    3.90    1.30
  10   4  -4    2.70    3.20
   9  -4  -4   -0.80    1.50
  -9  -4   4    2.20    1.40
   9  -4  -4    2.70    1.50
   9  -4  -4    1.40    1.20
   9  -4  -4    4.30    1.60
   9   4  -4    3.50    1.30
   9   4  -4    2.80    1.40
   9   4  -4    1.90    1.70
   8  -4  -4   -0.70    2.10
   8  -4  -4    1.70    1.70
   8  -4  -4   -2.90    1.80
   8  -4  -4   -1.60    1.30
   8  -4  -4    0.40    1.50
   8   4  -4   -1.80    1.70
   8   4  -4   -0.30    1.30
   8   4  -4   -2.30    1.50
   8   4  -4    0.80    1.10
   7  -4  -4    7.60    1.70
   7  -4  -4    6.50    1.90
   7  -4  -4    7.00    2.10
   7  -4  -4    9.80    2.10
   7  -4  -4    9.20    2.50
   7   4  -4    8.30    2.70
   7   4  -4    5.80    1.90
   7   4  -4   10.10    1.70
   7   4  -4    7.60    2.50
   6  -4  -4    0.40    1.20
   6  -4  -4    2.80    1.90
   6  -4  -4    0.10    1.90
   6  -4  -4    3.80    1.20
   6  -4  -4    0.90    1.70
   6   4  -4    0.00    1.80
   6   4  -4    0.70    0.80
   6   4  -4    2.60    1.50
   6   4  -4   -1.20    2.00
   5  -4  -4    3.90    1.20
   5  -4  -4    7.00    2.40
   5  -4  -4    1.90    1.10
   5  -4  -4    4.10    2.00
   5   4  -4    1.70    2.40
   5   4  -4    3.90    0.90
  -4  -4   4   17.60    4.00
   4  -4  -4   12.50    2.20
   4  -4  -4   13.90    1.70
   4   4  -4   12.90    1.50
  -3  -4   4   52.29    4.10
   3  -4  -4   46.80    3.20
   3  -4  -4   53.09    2.80
   3   4  -4   52.19    2.70
  -3   4   4   54.79    2.90
   2  -4  -4    6.80    2.50
  -2  -4   4    8.00    2.70
   2   4  -4   12.90    1.40
  -2   4   4    9.70    1.40
  -1  -4   4    5.00    1.50
   1  -4  -4    4.60    1.50
   1   4  -4    5.00    1.20
  -1   4   4    2.50    0.80
   0  -4   4    5.50    2.50
   0  -4  -4   12.50    2.30
   0   4   4   10.50    1.30
   0   4  -4   10.20    1.50
   1  -4   4    2.90    1.40
  -1   4  -4    0.90    0.90
   1   4   4    1.10    0.70
   2  -4   4   10.00    1.90
  -2  -4  -4    8.70    1.80
   2  -4   4   10.40    2.40
  -2   4  -4   11.70    1.60
   2   4   4    9.60    1.10
   3  -4   4  287.37   11.60
  -3  -4  -4  286.07   12.70
   3  -4   4  291.67   11.40
   3   4   4  288.17   11.40
  -3   4  -4  262.07   12.00
  -4  -4  -4   86.39    6.00
   4  -4   4   93.29    4.50
   4  -4   4   93.09    4.30
   4   4   4   94.49    4.30
   5  -4   4   92.09    4.40
   5  -4   4   80.49    5.00
   5  -4   4   87.39    5.40
   5  -4   4   96.49    4.30
   5   4   4   80.09    6.50
   5   4   4   70.39    6.60
   5   4   4   91.19    4.20
   6  -4   4   25.10    2.30
   6  -4   4   26.60    5.30
   6  -4   4   24.70    3.20
   6  -4   4   26.70    3.10
   6  -4   4   25.40    2.30
   6   4   4   24.60    2.60
   6   4   4   25.00    1.90
   6   4   4   22.00    2.80
   7  -4   4    1.50    1.60
   7  -4   4    0.40    2.60
   7  -4   4   -0.20    2.00
   7  -4   4    0.80    1.50
   7  -4   4   -0.50    1.10
   7   4   4    2.40    1.30
   7   4   4    0.80    1.50
   7   4   4    0.10    1.20
   8  -4   4  186.08    8.10
   8  -4   4  188.28    8.40
   8  -4   4  185.08    8.60
   8  -4   4  179.68    8.40
   8  -4   4  177.58    8.10
   8   4   4  187.18    8.10
   8   4   4  187.58    8.10
   8   4   4  181.08    8.00
   9  -4   4   21.10    3.20
   9  -4   4   21.10    2.70
   9  -4   4   20.50    2.70
   9  -4   4   17.30    2.50
   9   4   4   20.00    1.90
   9   4   4   19.10    2.70
   9   4   4   19.50    2.10
  10  -4   4    4.10    1.50
  10  -4   4   -1.50    2.00
  10  -4   4    1.10    1.40
  10  -4   4   -2.20    2.60
  10   4   4    0.50    1.10
  10   4   4   -0.70    1.10
  10   4   4    0.60    1.20
  11  -4   4    1.80    1.30
 -11  -4  -4    1.30    1.20
  11  -4   4    0.30    2.30
  11  -4   4    3.80    1.60
  11   4   4    1.50    1.00
  11   4   4    4.90    1.40
  11   4   4    0.30    1.10
  12  -4   4    0.50    1.60
  12  -4   4    1.70    1.20
 -12  -4  -4    2.60    1.00
  12   4   4    3.80    1.40
 -12  -5   4    4.00    1.20
  12  -5  -4    0.10    0.90
 -11  -5   4    2.80    1.10
  11  -5  -4    0.10    1.30
  11  -5  -4    0.90    1.00
  11  -5  -4    1.50    1.30
  10  -5  -4   -1.30    1.20
 -10  -5   4    1.60    1.00
  10  -5  -4    1.10    1.20
  10  -5  -4   -1.10    1.40
 -10   5   4   -2.80    1.80
  10   5  -4   -1.40    1.60
  10   5  -4   -1.30    1.50
   9  -5  -4    5.60    1.70
   9  -5  -4    9.90    2.70
   9  -5  -4    8.30    1.90
   9  -5  -4    6.70    1.60
  -9  -5   4   12.40    1.90
   9  -5  -4   10.00    2.30
  -9   5   4    7.50    2.50
   9   5  -4    7.60    1.80
   9   5  -4   10.50    2.10
   8  -5  -4    1.00    1.10
   8  -5  -4   -0.90    1.60
   8  -5  -4   -0.20    1.70
   8  -5  -4    2.10    1.50
  -8  -5   4    1.10    1.30
   8  -5  -4   -2.70    1.80
   8   5  -4   -1.10    1.60
   8   5  -4    0.90    1.30
  -8   5   4    4.80    1.60
   8   5  -4    2.60    1.80
  -7  -5   4   12.70    2.40
   7  -5  -4    8.50    3.10
   7  -5  -4   13.70    2.10
   7  -5  -4   13.50    2.90
   7  -5  -4   11.40    2.20
   7  -5  -4   11.80    3.10
  -7   5   4   10.60    2.40
   7   5  -4    7.70    1.70
   7   5  -4   10.50    2.90
   7   5  -4   11.10    3.00
   6  -5  -4    4.30    1.90
   6  -5  -4    3.90    4.20
   6  -5  -4    6.00    2.00
   6  -5  -4    7.20    2.00
  -6   5   4    6.00    1.50
   6   5  -4    5.60    1.60
   6   5  -4    6.40    1.90
   5  -5  -4   12.00    2.90
  -5  -5   4    6.30    1.80
   5  -5  -4    8.90    2.90
   5  -5  -4   10.10    2.00
   5  -5  -4   14.40    3.50
  -5   5   4    8.20    2.20
   5   5  -4   10.00    2.90
   5   5  -4   11.40    1.80
   4  -5  -4   44.50    2.90
   4  -5  -4   40.10    3.70
   4  -5  -4   36.50    3.60
  -4  -5   4   39.30    3.70
   4  -5  -4   41.10    4.10
   4   5  -4   39.30    3.50
  -4   5   4   44.30    2.90
   4   5  -4   44.90    2.60
   3  -5  -4    2.80    2.00
  -3  -5   4    0.90    2.00
   3  -5  -4    1.60    1.80
   3  -5  -4    2.80    2.30
   3  -5  -4    3.30    1.80
   3   5  -4    4.50    1.40
  -3   5   4    1.40    1.00
   2  -5  -4   32.50    4.00
   2  -5  -4   26.40    2.50
  -2  -5   4   24.20    5.90
  -2   5   4   30.70    2.30
   2   5  -4   26.90    2.00
   1  -5  -4    2.30    1.40
  -1  -5   4   -0.10    2.80
  -1  -5   4    2.40    1.50
  -1   5   4    2.60    0.90
   1   5  -4    2.30    1.00
   0  -5   4    2.20    2.60
   0  -5   4   -1.10    1.30
   0  -5  -4   -1.30    3.10
   0   5  -4    0.90    0.90
   0   5   4    0.70    0.80
  -1  -5  -4   -1.90    3.10
   1  -5   4    5.20    3.00
   1  -5   4    0.90    1.30
   1   5   4    0.20    1.00
  -1   5  -4    1.60    1.00
   2  -5   4   -0.40    1.10
  -2  -5  -4    2.60    3.70
   2  -5   4    1.80    1.90
   2  -5   4   -2.80    1.80
   2   5   4    1.20    0.80
  -2   5  -4    0.30    1.20
   3  -5   4   11.50    1.90
   3  -5   4   11.30    2.90
  -3   5  -4   11.00    2.00
   3   5   4    9.70    3.20
   3   5   4   10.30    1.50
   4  -5   4    4.70    1.60
   4  -5   4    5.10    1.90
   4  -5   4    5.80    1.70
   4   5   4    5.00    2.00
  -4   5  -4    9.80    2.00
   4   5   4    7.00    1.60
   4   5   4    8.50    1.40
   5  -5   4   85.59    4.60
   5  -5   4   82.19    4.70
   5  -5   4   88.89    4.80
   5   5   4   81.29    4.60
  -5   5  -4   88.89    4.60
   5   5   4   93.99    4.50
   5   5   4   84.29    4.80
   6  -5   4   25.60    3.00
   6  -5   4   23.20    2.40
   6  -5   4   28.50    3.00
   6   5   4   28.30    4.10
   6   5   4   23.70    2.00
  -6   5  -4   25.00    2.90
   7  -5   4   73.99    4.30
   7  -5   4   66.89    4.10
   7  -5   4   71.09    3.90
   7   5   4   72.49    3.90
   7   5   4   63.09    3.60
  -7   5  -4   70.39    4.30
   7   5   4   66.29    3.90
   8  -5   4    2.40    1.40
   8  -5   4    1.30    1.20
   8  -5   4    5.50    2.60
   8  -5   4    0.80    1.60
   8   5   4   -0.10    1.30
  -8   5  -4    1.30    1.90
   8   5   4    0.90    1.10
   8   5   4   -0.50    1.10
   9  -5   4    2.10    2.40
   9  -5   4   -0.60    1.20
  -9  -5  -4    0.00    1.30
   9  -5   4    1.00    1.40
   9  -5   4   -2.10    1.70
   9   5   4   -0.90    1.20
   9   5   4    1.40    1.30
  -9   5  -4   -3.80    2.10
   9   5   4   -0.70    1.30
  10  -5   4    2.30    1.10
  10  -5   4    1.70    1.40
 -10  -5  -4    0.70    1.10
  10   5   4    1.00    1.30
  10   5   4    0.70    1.00
 -10   5  -4   -2.00    2.80
  11  -5   4    1.30    1.10
 -11  -5  -4    0.40    1.20
  11   5   4    1.70    1.20
 -10  -6   4   15.40    1.50
  10  -6  -4   12.90    1.60
  10  -6  -4   14.30    2.40
  10  -6  -4   18.10    1.90
   9  -6  -4    3.10    1.10
   9  -6  -4    0.70    1.50
   9  -6  -4    1.30    1.10
   9  -6  -4    1.60    1.30
  -9  -6   4    4.70    1.50
  -9   6   4    1.90    2.30
   8  -6  -4    0.60    1.10
   8  -6  -4   -1.40    1.20
   8  -6  -4    1.40    1.30
   8  -6  -4    0.20    1.60
  -8  -6   4    0.30    1.10
   8   6  -4    0.00    1.50
  -8   6   4   -0.10    1.80
   7  -6  -4   -0.60    1.80
  -7  -6   4    1.00    1.20
   7  -6  -4    1.80    1.20
   7  -6  -4    1.20    1.40
   7  -6  -4    0.00    1.40
   7   6  -4    6.90    2.20
   7   6  -4    3.50    2.50
  -7   6   4    1.90    1.70
   6  -6  -4    0.10    1.20
   6  -6  -4    1.60    1.40
   6  -6  -4   -0.90    1.90
   6  -6  -4    1.60    1.40
  -6  -6   4    0.30    1.30
   6   6  -4   -1.90    1.60
   6   6  -4    2.40    1.20
  -6   6   4   -1.30    1.80
   5  -6  -4    8.20    2.20
  -5  -6   4    6.50    1.60
   5  -6  -4    5.70    2.00
   5  -6  -4    7.10    2.50
   5  -6  -4    6.80    2.50
   5   6  -4    5.20    1.80
   5   6  -4    6.10    1.70
  -5   6   4    8.30    2.40
   4  -6  -4   10.90    2.70
   4  -6  -4    1.90    2.20
  -4  -6   4    4.70    2.00
   4  -6  -4    4.40    1.70
   4  -6  -4    4.60    1.30
  -4   6   4    2.30    2.10
   4   6  -4    7.50    2.70
  -4   6   4    7.90    2.20
   4   6  -4    6.50    1.80
   3  -6  -4    1.80    2.00
  -3  -6   4    3.20    2.00
   3  -6  -4    2.20    1.30
   3  -6  -4    6.10    2.60
  -3   6   4    2.50    1.30
   3   6  -4    4.30    1.20
  -3   6   4    5.00    2.00
  -2  -6   4    6.30    1.90
   2  -6  -4    6.00    1.80
   2  -6  -4   12.60    2.90
   2  -6  -4    3.20    1.50
  -2   6   4    3.90    1.80
  -2   6   4    6.60    2.10
   2   6  -4    2.30    2.00
   1  -6  -4   26.70    3.40
  -1  -6   4   24.00    3.20
   1  -6  -4   18.60    3.00
   1   6  -4   23.40    2.20
  -1   6   4   24.90    3.30
  -1   6   4   16.90    3.20
   0  -6   4   17.00    2.70
   0  -6   4   14.20    3.50
   0  -6   4   13.50    2.90
   0  -6  -4   16.90    3.90
   0  -6  -4   11.70    3.50
   0   6  -4   15.30    2.10
   0   6   4   17.40    2.20
   0   6   4   15.80    3.30
  -1  -6  -4    3.80    2.50
   1  -6   4    4.00    1.50
   1  -6   4    8.20    2.30
   1  -6   4    4.30    1.90
  -1   6  -4    6.00    1.40
   1   6   4    4.70    1.90
   2  -6   4    0.70    1.70
   2  -6   4   -0.30    1.50
   2  -6   4    1.40    1.30
   2   6   4    0.70    1.00
  -2   6  -4   -1.80    2.60
   2   6   4    0.70    1.80
   3  -6   4   10.40    2.50
   3  -6   4   10.80    2.20
   3  -6   4   11.10    2.50
   3   6   4   10.90    1.70
  -3   6  -4   15.10    2.40
   3   6   4   14.50    3.00
   4  -6   4   25.40    2.80
   4  -6   4   25.00    2.80
   4  -6   4   29.90    2.80
   4   6   4   25.60    2.10
  -4   6  -4   32.90    2.90
   4   6   4   28.20    2.80
   5  -6   4  334.27   14.10
  -5  -6  -4  330.17   14.10
   5  -6   4  366.06   14.20
   5  -6   4  336.57   14.20
  -5   6  -4  339.17   14.10
   5   6   4  342.47   13.90
   5   6   4  333.07   13.90
   6  -6   4  166.38    7.60
   6  -6   4  177.58    7.80
   6  -6   4  175.28    7.80
  -6  -6  -4  170.98    7.60
   6   6   4  176.98    7.50
  -6   6  -4  169.38    7.80
   6   6   4  160.08    7.40
  -7  -6  -4   -0.50    1.40
   7  -6   4   -0.70    1.20
   7  -6   4   -1.50    1.40
   7  -6   4    0.20    1.30
   7   6   4    0.80    1.10
  -7   6  -4   -0.80    2.20
   7   6   4   -1.10    1.20
   8  -6   4    6.30    1.90
   8  -6   4    3.50    1.20
   8  -6   4    6.10    1.90
  -8  -6  -4    6.60    1.80
   8   6   4    3.00    1.10
  -8   6  -4    3.60    2.60
   8   6   4    5.00    1.80
   9  -6   4    1.40    1.20
  -9  -6  -4    1.10    0.90
   9  -6   4    0.60    1.10
   9  -6   4    1.30    1.40
   9   6   4   -0.20    1.00
   9   6   4   -3.50    2.70
  10  -6   4   10.30    1.90
 -10  -6  -4   13.70    1.40
  10   6   4   13.80    1.70
  -9  -7   4   -0.50    1.10
   9  -7  -4    0.60    1.10
   8  -7  -4   -1.50    1.00
   8  -7  -4    1.20    1.00
   8  -7  -4   -2.00    1.20
  -8  -7   4    0.20    1.20
  -7  -7   4    4.20    1.40
   7  -7  -4    3.30    1.10
   7  -7  -4    5.60    1.90
   7  -7  -4    0.80    1.10
  -7   7   4    1.30    1.70
  -7   7   4    2.70    2.70
   6  -7  -4    2.00    1.30
   6  -7  -4    3.00    1.30
   6  -7  -4    5.70    1.70
  -6  -7   4    0.50    1.70
  -6   7   4    0.10    1.70
   6   7  -4   -1.00    1.70
  -6   7   4    3.30    1.90
   5  -7  -4    0.40    1.30
   5  -7  -4   -0.10    1.50
   5   7  -4   -1.10    1.50
   5   7  -4    0.70    1.50
  -5   7   4    0.90    1.80
  -5   7   4    0.70    1.80
   4  -7  -4    3.40    1.40
   4  -7  -4    3.40    1.50
   4  -7  -4   -0.20    1.50
   4   7  -4    1.10    1.60
   4   7  -4    0.80    2.30
  -4   7   4    4.10    1.60
  -4   7   4   10.40    3.20
   3  -7  -4    4.30    1.60
   3  -7  -4    2.60    1.40
   3  -7  -4    2.40    1.50
  -3   7   4    8.40    3.00
  -3   7   4    3.40    1.40
   3   7  -4    4.80    1.50
   3   7  -4    2.90    1.40
   2  -7  -4    0.50    1.80
   2  -7  -4   -2.90    1.50
  -2  -7   4    0.60    1.70
   2  -7  -4   -2.70    1.60
  -2   7   4   -2.00    1.40
   2   7  -4    1.60    1.40
  -2   7   4    4.20    1.90
   1  -7  -4    2.50    1.70
  -1  -7   4    0.00    1.60
   1  -7  -4    0.60    1.70
   1   7  -4   -1.90    1.40
  -1   7   4   -0.20    1.90
  -1   7   4    0.80    1.30
   0  -7   4    2.90    1.90
   0  -7   4    6.20    2.50
   0  -7  -4    9.50    3.20
   0  -7  -4    2.60    1.90
   0  -7   4    5.00    1.60
   0   7   4   -0.30    1.90
   0   7   4    3.50    1.50
   0   7  -4    3.20    1.40
  -1  -7  -4    2.30    2.10
   1  -7   4    2.70    1.40
   1  -7   4    0.90    1.70
   1  -7   4    1.10    1.60
   1   7   4    2.40    1.10
   1   7   4    1.80    1.80
  -1   7  -4    0.70    1.50
   2  -7   4    1.80    1.40
   2  -7   4    2.60    1.50
   2  -7   4    6.80    2.50
  -2   7  -4    0.80    1.70
   2   7   4    1.50    1.70
   2   7   4    3.30    2.00
   3  -7   4    7.40    2.10
   3  -7   4    6.10    2.20
   3   7   4    7.60    1.80
  -3   7  -4   11.30    2.70
   4  -7   4    1.40    1.30
   4  -7   4    0.30    1.30
   4  -7   4    2.10    1.30
  -4   7  -4    0.20    2.10
   4   7   4    1.40    1.40
   4   7   4    2.30    1.20
   5  -7   4    5.90    1.90
   5  -7   4    1.80    1.40
   5  -7   4    0.00    1.40
  -5   7  -4    0.70    2.40
   5   7   4    0.00    1.20
   5   7   4    1.60    1.30
   6  -7   4   23.00    2.20
   6  -7   4   24.80    2.00
   6  -7   4   22.20    2.10
   6   7   4   21.10    2.10
   6   7   4   19.20    2.20
   7  -7   4   -0.50    1.00
   7  -7   4    1.20    1.10
   7  -7   4    0.00    1.10
   7   7   4   -1.20    1.20
   8  -7   4    7.50    1.60
   8  -7   4    7.10    1.70
  -8  -7  -4    8.30    2.40
   9  -7   4    0.40    0.90
   7  -8  -4    8.10    1.60
   7  -8  -4    8.50    1.30
   6  -8  -4    1.20    1.00
   6  -8  -4    1.70    1.10
   5  -8  -4    0.80    1.20
   5  -8  -4    0.10    1.10
   5  -8  -4   -1.90    1.50
   4  -8  -4   -1.50    1.10
   4  -8  -4    2.30    1.40
   4  -8  -4    0.90    1.80
   3  -8  -4    0.20    1.50
   3  -8  -4   -0.30    1.20
  -3   8   4    4.10    1.80
   3   8  -4    0.80    1.30
   2  -8  -4    2.60    1.50
   2  -8  -4   -1.90    1.40
   2   8  -4    1.70    1.20
  -2   8   4    0.70    1.50
   1  -8  -4    0.80    1.70
   1  -8  -4    2.80    1.60
  -1   8   4    1.30    1.50
   1   8  -4   -1.50    1.20
   0  -8  -4    6.10    2.70
   0  -8   4   10.00    2.10
   0   8   4    7.80    2.30
   1  -8   4    2.70    1.50
   1  -8   4    2.10    1.30
   1   8   4    4.60    1.30
   2  -8   4    3.40    1.80
   2  -8   4    3.40    1.20
   2  -8   4    2.10    1.30
   2   8   4    2.70    1.40
   3  -8   4    1.20    1.10
   3  -8   4    2.00    1.20
   3  -8   4   -0.30    1.60
   3   8   4   -0.40    1.60
   4  -8   4   69.69    3.80
   4  -8   4   71.79    3.60
   4  -8   4   74.59    3.70
   5  -8   4    0.70    1.30
   5  -8   4    1.80    1.10
   6  -8   4  119.19    5.00
   6  -8   4  110.99    5.00
  -1   9  -4    5.80    1.30
  -2   9  -4    3.70    1.50
  14   0  -5   -0.30    0.90
  13   0  -5    0.80    1.00
  13   0  -5    0.40    1.70
  13   0  -5    1.10    1.40
  12   0  -5    4.00    1.70
  12   0  -5    1.80    1.40
  12   0  -5    6.60    2.10
  11   0  -5    6.90    2.00
  11   0  -5    5.20    1.60
  11   0  -5   10.50    2.20
  10   0  -5   -0.20    1.10
  10   0  -5    2.80    1.40
  10   0  -5   -1.70    1.70
   9   0  -5   72.19    3.60
   9   0  -5   69.59    4.30
   9   0  -5   62.99    4.10
   8   0  -5   -0.50    2.20
   8   0  -5    0.50    1.60
   8   0  -5    0.20    0.90
   7   0  -5  362.96   14.40
  -6   0   5    1.90    1.30
   6   0  -5    1.20    0.60
  -5   0   5  658.93   24.30
   5   0  -5  650.43   24.20
   5   0  -5  575.14   24.70
  -4   0   5    2.20    0.70
   4   0  -5   -1.10    1.10
   3   0  -5  392.86   16.10
  -3   0   5  438.86   16.00
   2   0  -5    0.40    0.40
  -2   0   5   -0.20    0.30
  -1   0   5   18.70    0.90
   1   0  -5   17.60    0.90
   0   0   5   -0.10    0.20
   0   0  -5    0.10    0.20
  -1   0  -5   51.59    2.40
   1   0   5   56.59    2.40
  -2   0  -5    0.00    0.50
  -2   0  -5    0.00    0.50
  -3   0  -5   43.70    2.60
  -3   0  -5   42.70    2.50
  -4   0  -5    0.70    0.90
  -5   0  -5   -0.10    1.20
   5   0   5   -1.30    0.70
  -6   0  -5    0.30    1.70
   6   0   5    0.10    0.70
   7   0   5    6.00    1.10
  -7   0  -5    5.40    2.70
   8   0   5   -0.30    0.90
   9   0   5   18.90    1.80
   9   0   5   18.90    3.80
   9   0   5   22.20    2.40
  10   0   5    2.00    1.20
  10   0   5   -0.50    1.30
  11   0   5  224.48    9.80
  11   0   5  239.28    9.90
  12   0   5    0.40    1.70
  12   0   5    0.70    1.60
  13   0   5    8.10    1.50
  14   0   5    0.80    0.90
  14  -1  -5    1.80    0.90
  14   1  -5   -0.40    0.90
  13  -1  -5    3.10    2.00
  13  -1  -5    3.40    1.30
  13  -1  -5    0.70    1.30
  13   1  -5    4.20    1.60
  13   1  -5    4.20    1.60
  13   1  -5    0.60    3.20
  12  -1  -5   64.49    3.60
  12  -1  -5   55.49    3.40
  12  -1  -5   64.29    3.90
  12   1  -5   58.69    3.40
  12   1  -5   56.99    3.60
  12   1  -5   62.99    4.80
  11  -1  -5   22.20    2.20
 -11  -1   5   18.40    3.80
  11  -1  -5   18.00    3.10
  11  -1  -5   25.20    2.70
  11   1  -5   24.00    2.30
  11   1  -5   21.70    2.40
  11   1  -5   23.80    2.80
  10  -1  -5    2.60    1.30
  10  -1  -5    7.70    2.30
  10  -1  -5    2.90    1.60
  10   1  -5    0.40    1.30
  10   1  -5    0.90    2.10
  10   1  -5    1.00    1.10
  10   1  -5    5.00    1.80
   9  -1  -5   89.29    4.70
   9  -1  -5   87.79    4.70
   9  -1  -5   79.39    5.00
   9  -1  -5   88.49    4.50
   9   1  -5   73.19    4.90
   9   1  -5   86.09    4.20
   9   1  -5   84.99    4.90
   9   1  -5   82.89    4.60
   8  -1  -5    0.00    1.00
   8  -1  -5   -0.10    1.60
   8  -1  -5   -0.10    1.50
   8  -1  -5    0.70    1.80
   8   1  -5    0.00    1.60
   8   1  -5    5.10    2.00
   8   1  -5    0.70    0.70
   7  -1  -5   89.69    4.70
   7  -1  -5   97.29    4.30
  -7  -1   5   85.29    5.90
   7   1  -5   97.99    4.30
  -6  -1   5  268.87   11.60
   6  -1  -5  277.97   11.00
   6   1  -5  274.77   10.90
   5  -1  -5    2.50    0.70
  -5  -1   5    5.90    1.70
   5   1  -5    3.70    1.00
  -4  -1   5  207.68    8.20
   4  -1  -5  184.08    7.80
  -3  -1   5    5.20    1.00
   3   1  -5    3.20    1.30
  -2  -1   5   63.49    2.90
   2   1  -5   52.59    2.90
   1  -1  -5    2.00    0.40
  -1  -1   5    1.30    0.40
  -1   1   5    1.90    0.50
   1   1  -5    1.60    0.50
   0  -1  -5    0.40    0.40
   0  -1   5    0.40    0.30
   0   1   5    0.70    0.50
   0   1  -5    0.20    0.40
   1  -1   5    9.00    0.80
  -1  -1  -5   12.10    1.10
  -1   1  -5    9.60    1.00
   1   1   5   10.90    1.30
  -2  -1  -5   48.40    2.60
   2  -1   5   49.60    2.30
   2   1   5   46.10    3.00
  -2   1  -5   47.40    2.40
  -3  -1  -5   30.80    2.20
   3  -1   5   31.00    1.80
  -3   1  -5   33.80    2.20
  -4  -1  -5    1.30    0.90
   4   1   5    0.80    0.50
  -4   1  -5    0.80    0.90
  -5  -1  -5   21.30    2.40
   5  -1   5   20.00    1.50
  -5   1  -5   22.00    2.50
   5   1   5   20.70    1.40
  -6  -1  -5    2.90    1.80
   6  -1   5    3.70    1.20
   6   1   5    2.20    0.70
  -6   1  -5    2.00    1.90
   7  -1   5   31.00    2.00
  -7  -1  -5   28.90    4.70
   7   1   5   29.30    1.90
   8  -1   5   15.80    1.70
   8  -1   5   14.30    2.70
  -8  -1  -5    6.40    6.10
   8   1   5   13.20    3.00
   8   1   5   18.00    1.60
   8   1   5   11.30    2.30
   9  -1   5   31.10    2.20
   9  -1   5   29.80    2.80
   9  -1   5   24.00    4.00
   9   1   5   25.00    2.90
   9   1   5   25.50    2.50
   9   1   5   29.50    2.10
  10  -1   5   34.00    2.70
  10  -1   5   25.40    3.90
  10  -1   5   24.50    2.40
  10   1   5   25.00    2.40
  10   1   5   27.20    2.80
  11  -1   5   22.20    3.90
  11  -1   5   16.90    2.20
  11  -1   5   15.20    2.10
  11   1   5   12.50    2.30
  11   1   5   14.40    1.90
  11   1   5   14.60    2.00
  12  -1   5    2.50    1.10
  12  -1   5    0.20    1.70
  12   1   5    0.40    1.50
  12   1   5    1.70    1.10
  12   1   5    3.30    1.50
  13  -1   5    1.60    1.00
  13   1   5   -0.20    0.90
  14  -1   5    1.10    1.00
  14   1   5   -0.60    0.80
  14  -2  -5    0.30    0.90
  14   2  -5    2.90    1.40
  13  -2  -5    2.80    1.20
  13  -2  -5    5.80    1.50
  13   2  -5    1.00    1.00
  12  -2  -5    0.30    1.20
 -12  -2   5   -0.40    1.40
  12  -2  -5    1.20    1.60
  12  -2  -5    1.50    1.30
  12   2  -5    2.90    1.50
  12   2  -5    0.40    1.20
  12   2  -5   -0.80    1.60
  11  -2  -5   17.20    2.30
 -11  -2   5   19.90    2.80
  11  -2  -5   23.80    2.50
  11  -2  -5   19.00    2.20
  11   2  -5   23.30    2.80
  11   2  -5   16.90    2.10
  11   2  -5   21.10    2.40
  10  -2  -5    6.80    2.30
  10  -2  -5    2.10    1.90
  10  -2  -5    3.70    1.80
  10  -2  -5    1.90    1.40
  10   2  -5    4.00    1.60
  10   2  -5    1.50    1.30
  10   2  -5    2.80    1.20
  10   2  -5    3.50    1.60
   9  -2  -5   14.80    2.10
   9  -2  -5   20.50    2.90
   9  -2  -5   11.50    2.50
   9  -2  -5    9.60    2.90
   9   2  -5   16.00    2.70
   9   2  -5   21.00    2.50
   9   2  -5   16.10    2.20
   9   2  -5   13.60    3.10
   8  -2  -5  145.79    6.30
   8  -2  -5  134.29    6.60
   8  -2  -5  142.99    6.50
   8  -2  -5  135.79    6.60
   8   2  -5  153.38    6.30
   8   2  -5  129.59    6.50
   8   2  -5  137.79    6.50
   8   2  -5  132.19    6.60
   7  -2  -5   72.29    4.00
   7  -2  -5   76.29    3.70
  -7  -2   5   68.99    6.00
   7   2  -5   74.29    3.60
   6  -2  -5   63.19    3.10
   6  -2  -5   54.59    3.30
  -6  -2   5   57.59    4.50
   6   2  -5   58.89    2.90
  -5  -2   5   11.10    2.40
   5  -2  -5   10.10    1.30
   5   2  -5    8.40    1.10
  -4  -2   5  162.48    7.20
   4  -2  -5  157.98    6.60
   4   2  -5  157.88    6.50
   3  -2  -5   24.20    1.70
  -3  -2   5   29.30    2.10
   2  -2  -5  580.84   21.80
  -2  -2   5  576.14   22.60
  -2   2   5  562.74   21.90
   1  -2  -5   26.60    1.50
  -1  -2   5   25.00    1.70
  -1   2   5   25.90    1.80
   0  -2   5   27.50    1.70
   0   2   5   26.10    2.20
  -1  -2  -5  243.38    9.80
   1  -2   5  236.18    9.60
  -2  -2  -5   17.90    1.70
   2  -2   5   19.30    1.30
   3  -2   5   71.49    3.30
  -3  -2  -5   73.19    4.10
   3   2   5   67.59    3.20
   4  -2   5   -0.10    0.90
  -4  -2  -5    0.10    1.20
   4  -2   5    0.20    0.90
   4   2   5    0.00    0.50
   5  -2   5    6.10    1.40
  -5  -2  -5    9.10    3.30
   5   2   5    5.80    0.90
  -5   2  -5    2.50    1.70
  -6  -2  -5   -0.90    2.00
   6  -2   5    2.80    1.50
   6  -2   5    3.60    1.00
   6   2   5    3.10    1.00
   7  -2   5   25.30    2.10
  -7  -2  -5   17.80    3.60
   7  -2   5   22.30    3.10
   7   2   5   27.60    1.80
   8  -2   5   19.10    2.00
   8  -2   5   18.00    3.00
   8  -2   5   17.80    3.30
   8   2   5   19.30    1.70
   8   2   5   20.20    2.20
   8   2   5   17.90    2.60
   9  -2   5   46.50    3.60
   9  -2   5   45.20    3.00
   9  -2   5   53.19    3.90
   9   2   5   48.50    3.20
   9   2   5   50.49    2.80
   9   2   5   48.20    3.20
  10  -2   5   16.70    2.30
  10  -2   5   15.00    2.50
  10  -2   5   15.10    3.30
  10   2   5   14.90    2.30
  10   2   5   19.10    2.10
  10   2   5   14.20    1.70
  11  -2   5   23.00    2.70
  11  -2   5   32.30    3.40
  11  -2   5   27.80    2.50
  11   2   5   31.60    2.40
  11   2   5   27.20    2.10
  11   2   5   30.00    2.40
  12  -2   5    0.80    2.00
  12  -2   5    4.30    1.80
  12  -2   5    5.90    1.90
  12   2   5    1.60    1.20
  12   2   5    2.90    1.20
  12   2   5    0.30    1.40
 -13  -2  -5   35.20    2.50
  13  -2   5   33.80    2.30
  13   2   5   36.20    2.20
 -13  -3   5    7.40    1.80
  13  -3  -5    3.30    1.10
  13  -3  -5    5.60    1.70
  13   3  -5    6.40    1.70
  12  -3  -5    1.90    1.50
  12  -3  -5   -0.60    1.20
  12  -3  -5    0.10    1.40
 -12  -3   5   -0.10    1.20
  12   3  -5    0.60    1.60
  12   3  -5   -0.90    1.10
  11  -3  -5    1.40    1.40
  11  -3  -5    1.70    1.60
  11  -3  -5    1.00    1.30
  11  -3  -5    0.10    1.50
 -11  -3   5   -0.20    1.40
  11   3  -5    0.80    1.50
  11   3  -5    2.30    1.80
  11   3  -5    1.50    1.20
  10  -3  -5   16.80    2.70
  10  -3  -5   15.30    2.90
  10  -3  -5   15.30    2.30
 -10  -3   5   16.00    2.60
  10  -3  -5   17.20    2.50
  10   3  -5   14.00    2.90
  10   3  -5   18.00    2.30
  10   3  -5   18.00    1.90
   9  -3  -5    1.90    1.50
   9  -3  -5    3.10    1.50
   9  -3  -5    2.00    1.60
   9  -3  -5   -1.10    1.40
   9   3  -5    0.50    1.50
   9   3  -5   -0.90    1.70
   9   3  -5    3.30    1.40
   9   3  -5    0.20    1.00
   8  -3  -5   31.10    3.10
   8  -3  -5   28.90    2.60
   8  -3  -5   27.00    3.00
   8  -3  -5   31.50    2.70
   8   3  -5   28.10    2.30
   8   3  -5   26.00    2.80
   8   3  -5   21.60    3.30
   8   3  -5   29.00    3.10
   7  -3  -5   -2.80    3.30
   7  -3  -5    0.60    1.10
   7  -3  -5    0.60    1.70
   7  -3  -5    0.00    1.70
   7  -3  -5    0.40    1.10
   7   3  -5   -2.40    1.70
   7   3  -5   -0.90    1.40
   7   3  -5    2.40    1.70
   7   3  -5    0.40    0.90
   6  -3  -5    1.80    1.00
   6  -3  -5   -2.10    1.10
  -6  -3   5   -0.40    2.80
   6   3  -5   -0.50    0.80
  -5  -3   5  108.09    6.10
   5  -3  -5  106.19    5.10
   5  -3  -5  108.49    4.90
   5   3  -5  106.59    4.70
  -4  -3   5  144.39    6.90
   4  -3  -5  130.89    6.30
   4  -3  -5  143.79    6.00
   4   3  -5  143.09    5.90
   3  -3  -5   11.50    1.30
  -3  -3   5    9.90    2.00
   3   3  -5   11.40    1.20
   2  -3  -5   21.70    1.60
  -2  -3   5   27.80    2.20
   2   3  -5   23.50    1.60
  -2   3   5   23.70    3.50
   1  -3  -5    3.80    1.30
  -1  -3   5    4.20    1.50
  -1   3   5    5.20    1.10
   0  -3  -5    0.40    0.80
   0  -3   5    0.30    0.80
   0   3   5    0.00    0.70
   1  -3   5    9.00    1.40
  -1  -3  -5    8.20    1.70
   1   3   5    7.40    1.20
  -2  -3  -5    6.60    1.90
   2  -3   5    4.40    1.00
   2  -3   5    4.30    1.40
   2   3   5    3.90    1.00
  -3  -3  -5    6.70    2.20
   3  -3   5    9.60    1.80
   3  -3   5    9.00    1.40
   3   3   5    8.40    1.00
   4  -3   5    7.90    1.60
  -4  -3  -5    8.70    2.80
   4  -3   5    9.30    2.30
   4  -3   5   13.60    2.00
   4   3   5   11.60    1.10
   5  -3   5    1.20    1.10
  -5  -3  -5   -0.60    2.10
   5  -3   5    2.40    1.10
   5   3   5    4.40    1.00
   6  -3   5    3.30    1.10
   6  -3   5    4.00    1.20
  -6  -3  -5    3.30    3.10
   7  -3   5    6.40    2.20
   7  -3   5    8.50    2.30
   7  -3   5   11.00    3.40
   7  -3   5    9.50    1.90
   7   3   5    8.30    1.40
   7   3   5    7.90    2.20
   7   3   5    9.40    2.30
   8  -3   5    7.20    2.00
   8  -3   5    7.80    1.80
   8  -3   5    7.10    1.50
   8  -3   5   13.40    3.30
   8   3   5    8.80    2.10
   8   3   5    6.80    2.10
   9  -3   5   12.00    3.00
   9  -3   5   16.80    3.20
   9  -3   5   12.40    2.40
   9  -3   5    8.80    2.80
   9   3   5   18.40    2.20
   9   3   5   13.20    1.70
   9   3   5   12.20    2.10
  10  -3   5    2.60    1.60
  10  -3   5   -1.10    2.30
  10  -3   5    1.80    1.80
  10  -3   5    2.40    1.70
  10   3   5    0.90    1.20
  10   3   5    1.00    1.10
  10   3   5    0.90    1.10
  11  -3   5    1.30    1.50
  11  -3   5   -0.50    1.50
  11  -3   5   -3.60    1.90
  11   3   5   -0.40    1.20
  11   3   5    1.40    1.10
 -12  -3  -5    9.00    1.90
  12  -3   5    8.90    2.20
  12  -3   5    8.10    2.40
  12   3   5   11.30    1.50
  12   3   5    7.90    2.10
  12   3   5   10.00    1.50
  13  -3   5    0.90    1.40
 -13  -3  -5   -0.10    1.00
  13   3   5    0.80    0.80
 -12  -4   5    0.70    1.00
  12  -4  -5    2.40    1.10
  12   4  -5   -1.70    1.40
  11  -4  -5    7.20    2.50
  11  -4  -5    4.70    1.90
 -11  -4   5    5.00    1.60
  11  -4  -5    6.20    2.00
  11  -4  -5    8.00    2.00
  11   4  -5    6.80    2.10
  10  -4  -5   -0.30    1.80
  10  -4  -5   -0.70    1.20
 -10  -4   5    1.20    1.30
  10  -4  -5    3.60    1.40
  10  -4  -5   -1.00    1.40
  10   4  -5    0.20    1.90
  10   4  -5    2.10    1.40
  10   4  -5    2.30    2.10
   9  -4  -5   48.30    3.50
  -9  -4   5   48.70    3.30
   9  -4  -5   49.10    3.50
   9  -4  -5   49.50    3.20
   9  -4  -5   51.79    3.50
   9   4  -5   46.70    3.40
   9   4  -5   48.90    3.40
   9   4  -5   47.80    2.90
   8  -4  -5    0.20    1.70
   8  -4  -5    0.50    1.50
   8  -4  -5    0.60    2.20
  -8  -4   5    2.60    1.50
   8  -4  -5   -0.30    1.30
   8   4  -5    0.10    1.30
   8   4  -5    1.10    1.60
   8   4  -5    0.90    1.10
   8   4  -5    3.70    1.60
   7  -4  -5    1.30    1.70
   7  -4  -5    8.50    3.00
   7  -4  -5    1.60    2.00
   7  -4  -5   -0.10    1.80
   7  -4  -5    1.50    1.30
   7   4  -5    2.70    1.70
   7   4  -5    3.90    1.70
   7   4  -5    0.20    1.40
   7   4  -5    1.40    1.00
   6  -4  -5  110.19    5.10
   6  -4  -5  113.49    5.10
   6  -4  -5  101.29    5.80
   6  -4  -5  108.19    5.60
   6  -4  -5   93.49    5.50
   6   4  -5   96.69    5.30
   6   4  -5  107.59    4.80
   6   4  -5  102.89    5.30
   6   4  -5   79.49    7.80
   5  -4  -5   74.19    5.00
   5  -4  -5   68.79    4.90
   5  -4  -5   78.39    3.90
   5  -4  -5   88.59    6.90
   5  -4  -5   73.59    4.00
   5   4  -5   77.69    3.70
   5   4  -5   75.59    4.70
   4  -4  -5  452.85   17.90
  -4  -4   5  440.16   19.00
   4  -4  -5  438.56   17.70
   4   4  -5  461.35   17.60
   3  -4  -5    5.70    1.40
   3  -4  -5   11.50    2.20
  -3  -4   5   12.60    3.20
  -3   4   5    8.20    1.50
   3   4  -5    9.10    1.80
  -2  -4   5  137.79    6.80
   2  -4  -5  126.19    6.20
   2   4  -5  137.99    5.80
  -2   4   5  137.29    5.90
   1  -4  -5    2.00    1.40
  -1   4   5    1.10    0.80
   1   4  -5    1.60    0.80
   0  -4  -5    3.10    1.50
   0  -4   5    7.50    2.30
   0   4  -5    5.40    1.00
   0   4   5    7.10    1.20
   1  -4   5   39.90    3.00
   1  -4   5   38.50    2.90
  -1  -4  -5   36.40    4.50
  -1   4  -5   37.20    2.40
   1   4   5   39.20    2.20
  -2  -4  -5   37.50    3.50
   2  -4   5   37.70    3.00
   2  -4   5   34.10    2.50
   2   4   5   36.90    2.10
  -2   4  -5   37.30    2.30
   3  -4   5  265.97   10.80
   3  -4   5  244.08   11.30
  -3  -4  -5  266.47   12.00
   3   4   5  274.77   10.70
   4  -4   5   30.30    2.20
   4  -4   5   28.30    2.40
  -4  -4  -5   33.30    4.40
   4   4   5   31.20    2.00
   5  -4   5   35.10    3.90
   5  -4   5   40.50    3.60
   5  -4   5   43.30    2.70
   5  -4   5   45.10    2.70
   5   4   5   38.60    3.40
   5   4   5   32.10    3.70
   6  -4   5   -2.00    1.60
   6  -4   5    1.30    1.30
   6  -4   5    3.40    2.00
   6  -4   5    1.60    1.10
   6   4   5    1.10    1.40
   6   4   5    0.00    0.80
   6   4   5    0.20    1.20
   7  -4   5   33.10    2.60
   7  -4   5   29.60    3.60
   7  -4   5   41.40    4.30
   7  -4   5   22.60    3.10
   7  -4   5   36.30    4.80
   7   4   5   31.40    2.80
   7   4   5   30.90    2.40
   7   4   5   30.10    2.60
   8  -4   5   -0.50    2.10
   8  -4   5    2.10    1.50
   8  -4   5    3.80    2.40
   8  -4   5    1.40    1.70
   8  -4   5    2.30    1.30
   8   4   5    1.00    1.00
   8   4   5    1.70    1.10
   8   4   5    3.00    1.20
   9  -4   5   28.40    3.00
   9  -4   5   36.70    3.50
   9  -4   5   34.60    2.80
   9  -4   5   35.40    3.00
   9   4   5   38.70    3.10
   9   4   5   29.50    2.50
   9   4   5   34.90    2.50
  10  -4   5   -0.70    1.50
  10  -4   5   -2.60    2.00
  10  -4   5   -1.30    1.80
  10  -4   5    1.90    1.50
  10   4   5   -0.60    1.00
  10   4   5    1.20    1.20
  10   4   5    0.40    1.10
 -11  -4  -5    1.10    1.20
  11  -4   5   -0.10    1.70
  11  -4   5    1.00    1.30
  11   4   5    0.80    1.20
  11   4   5    0.60    0.90
  11   4   5    1.10    0.90
  12  -4   5    0.40    1.30
  12  -4   5    2.60    2.20
 -12  -4  -5    2.80    1.00
  12   4   5    4.40    1.30
  12  -5  -5    2.00    0.90
 -12  -5   5    3.80    1.20
 -11  -5   5    1.50    1.00
  11  -5  -5    1.70    1.30
  11  -5  -5    1.30    1.20
  11  -5  -5    2.40    1.20
  10  -5  -5   -0.30    1.10
 -10  -5   5    0.00    1.00
  10  -5  -5   -0.10    1.10
  10  -5  -5   -0.30    1.40
  10   5  -5    1.00    1.40
 -10   5   5   -1.00    1.80
   9  -5  -5   38.10    3.00
   9  -5  -5   34.30    2.50
   9  -5  -5   35.80    3.00
   9  -5  -5   33.10    2.80
  -9  -5   5   36.90    2.60
   9  -5  -5   40.10    3.20
   9   5  -5   34.40    3.50
   9   5  -5   35.30    2.60
  -9   5   5   34.70    3.10
   8  -5  -5    1.00    1.50
   8  -5  -5   -1.90    1.70
   8  -5  -5    0.60    1.60
  -8  -5   5   -0.40    1.20
   8  -5  -5    3.30    1.60
   8  -5  -5    1.80    1.10
  -8   5   5    1.00    1.60
   8   5  -5    1.00    1.30
   8   5  -5    1.00    1.60
   7  -5  -5    1.30    1.30
   7  -5  -5    6.70    2.00
   7  -5  -5    3.40    1.60
  -7  -5   5    2.50    1.50
   7  -5  -5    2.60    1.70
   7  -5  -5    2.10    1.90
   7   5  -5    3.00    1.20
   7   5  -5    3.00    1.60
  -7   5   5    1.70    1.50
   6  -5  -5   17.60    5.00
   6  -5  -5   20.90    3.10
   6  -5  -5   22.00    3.10
  -6  -5   5   19.50    3.10
   6  -5  -5   21.40    3.00
   6   5  -5   17.70    2.00
   6   5  -5   20.30    5.30
  -6   5   5   23.90    2.50
  -5  -5   5    1.10    1.70
   5  -5  -5    0.60    1.20
   5  -5  -5   -0.30    1.60
   5  -5  -5    2.20    1.70
   5  -5  -5    2.80    2.00
   5   5  -5    0.60    1.70
   5   5  -5    0.90    1.10
  -5   5   5    1.80    1.40
   4  -5  -5    1.10    1.80
   4  -5  -5    5.50    2.10
   4  -5  -5    8.20    3.00
   4  -5  -5    4.70    1.20
  -4  -5   5    3.70    1.70
   4   5  -5    7.20    1.70
  -4   5   5    5.70    1.80
   4   5  -5    5.60    1.50
  -3  -5   5   11.50    3.50
  -3  -5   5    6.30    2.70
   3  -5  -5   18.80    3.50
   3  -5  -5   15.00    3.80
   3  -5  -5   11.00    3.30
   3   5  -5   10.90    1.60
  -3   5   5   12.80    1.80
  -2  -5   5   23.60    3.60
   2  -5  -5   16.00    2.40
   2  -5  -5   14.60    3.80
  -2   5   5   23.30    2.00
   2   5  -5   21.60    1.80
  -1  -5   5   13.10    4.90
  -1  -5   5   11.20    2.60
   1  -5  -5   11.70    2.60
   1   5  -5   13.00    1.60
  -1   5   5   17.20    1.70
   0  -5   5   -1.10    1.30
   0  -5   5   -2.10    2.80
   0   5   5   -0.50    0.80
   0   5  -5   -1.80    1.00
   1  -5   5   -0.10    1.30
  -1  -5  -5    3.10    3.20
   1  -5   5    2.30    2.20
   1  -5   5   -4.10    3.10
   1   5   5    0.20    0.90
  -1   5  -5    1.60    1.10
  -2  -5  -5   15.20    5.70
   2  -5   5   13.20    3.00
   2  -5   5   14.70    2.20
   2  -5   5   10.00    3.20
   2   5   5   16.90    1.60
  -2   5  -5   16.30    2.10
   3  -5   5   14.10    2.70
   3  -5   5   10.30    1.90
   3  -5   5   12.40    2.10
   3   5   5   15.40    3.20
   3   5   5   15.20    1.50
  -3   5  -5   14.20    2.10
   4  -5   5    3.80    1.20
   4  -5   5    2.70    1.50
   4  -5   5    1.70    1.50
   4   5   5    4.80    1.60
  -4   5  -5    3.90    1.30
   4   5   5    1.30    2.00
   4   5   5    6.60    1.30
   5  -5   5   20.50    2.30
   5  -5   5   21.60    2.60
   5  -5   5   17.30    2.90
  -5   5  -5   19.10    2.50
   5   5   5   20.80    3.00
   5   5   5   20.00    3.00
   5   5   5   22.20    2.60
   6  -5   5   14.40    2.50
   6  -5   5   15.70    2.80
   6  -5   5   14.70    2.70
  -6   5  -5    7.80    2.70
   6   5   5   15.40    2.60
   6   5   5   11.50    2.20
   6   5   5   12.10    1.60
   7  -5   5    2.10    1.20
   7  -5   5   -0.60    1.60
   7  -5   5    2.90    1.50
   7   5   5    2.50    1.20
   7   5   5    2.40    1.30
  -7   5  -5    2.80    1.80
   7   5   5    0.80    1.00
   8  -5   5   -0.20    1.30
   8  -5   5    3.40    1.70
   8  -5   5    1.50    1.40
   8   5   5    0.50    1.20
   8   5   5    0.60    1.10
  -8   5  -5    0.90    2.00
   8   5   5    0.10    1.10
   9  -5   5    3.00    1.70
   9  -5   5   -0.90    1.30
   9  -5   5    1.10    2.00
  -9   5  -5   -3.00    2.20
   9   5   5    0.40    1.50
   9   5   5    0.90    1.20
   9   5   5   -0.80    1.10
  10  -5   5    3.50    1.40
  10  -5   5    2.60    1.20
 -10  -5  -5    3.10    1.10
  10   5   5    3.20    1.00
  10   5   5    3.50    1.30
  11  -5   5    1.00    1.40
 -11  -5  -5    1.50    0.80
  11   5   5    0.10    1.00
  10  -6  -5    1.60    1.20
 -10  -6   5    0.60    0.90
  10  -6  -5    0.60    0.90
  10  -6  -5    0.80    1.40
   9  -6  -5    8.20    1.80
   9  -6  -5   10.70    2.30
   9  -6  -5   11.40    1.80
   9  -6  -5    7.20    2.00
  -9  -6   5   13.20    1.60
  -9   6   5   13.20    3.20
   8  -6  -5    8.50    2.00
   8  -6  -5    9.80    1.90
   8  -6  -5    9.60    2.50
   8  -6  -5    6.90    2.10
  -8  -6   5    6.30    1.80
  -8   6   5    7.50    2.60
   8   6  -5   14.10    2.40
   7  -6  -5    4.70    1.40
   7  -6  -5    1.10    1.40
  -7  -6   5    4.00    1.20
   7  -6  -5    3.90    1.20
   7  -6  -5    0.30    1.80
   7   6  -5    5.90    1.90
  -7   6   5    1.70    1.70
   6  -6  -5   16.20    2.20
  -6  -6   5   13.80    2.30
   6  -6  -5   15.70    2.80
   6  -6  -5   21.60    3.10
   6  -6  -5   17.60    2.60
  -6   6   5   17.70    2.50
   6   6  -5   14.40    2.10
   6   6  -5   12.90    2.60
   5  -6  -5   30.10    2.70
   5  -6  -5   27.20    3.40
   5  -6  -5   33.60    3.00
  -5  -6   5   26.70    2.80
   5  -6  -5   26.40    2.90
   5   6  -5   19.10    3.00
  -5   6   5   26.90    2.80
   5   6  -5   26.20    2.30
   4  -6  -5    7.30    1.80
   4  -6  -5    4.00    2.10
  -4  -6   5    4.60    1.90
   4  -6  -5    8.80    2.60
   4  -6  -5    5.40    1.30
  -4   6   5    5.30    1.50
   4   6  -5    6.50    1.90
  -4   6   5    7.40    2.10
   4   6  -5    5.40    1.60
   3  -6  -5   27.90    2.70
   3  -6  -5   28.60    3.20
  -3   6   5   30.40    3.50
  -3   6   5   34.00    2.60
   3   6  -5   28.60    2.50
   2  -6  -5   -1.00    1.40
  -2  -6   5    1.90    1.80
   2  -6  -5   -0.30    1.80
   2   6  -5   -2.10    2.10
  -2   6   5    0.90    1.30
  -2   6   5    1.10    1.70
  -1  -6   5    4.20    1.80
   1  -6  -5    5.30    1.90
   1  -6  -5    3.50    2.00
  -1  -6   5    4.80    1.70
   1  -6  -5    4.20    1.90
   1   6  -5    6.70    1.90
  -1   6   5    4.60    1.90
   0  -6   5    1.80    1.40
   0  -6   5    0.50    2.10
   0  -6  -5    2.20    2.20
   0  -6   5    0.40    1.60
   0  -6  -5    5.10    2.30
   0   6   5    1.70    1.80
   0   6   5    0.50    1.80
   0   6  -5    2.10    1.20
   1  -6   5    2.90    1.80
   1  -6   5   -1.20    1.30
  -1  -6  -5   -4.70    2.70
   1  -6   5    2.00    1.50
   1   6   5    0.20    1.80
   1   6   5   -0.20    1.10
  -1   6  -5    1.40    1.30
   2  -6   5    0.70    1.50
   2  -6   5    0.90    1.30
   2  -6   5   -1.20    1.60
   2   6   5   -1.10    1.70
   2   6   5   -0.50    0.90
   3  -6   5   38.50    2.80
   3  -6   5   34.00    3.10
   3  -6   5   32.00    3.10
   3   6   5   38.10    2.50
  -3   6  -5   35.60    3.00
   3   6   5   33.40    4.90
   4  -6   5  142.49    6.70
   4  -6   5  138.19    6.70
   4  -6   5  148.99    6.60
   4   6   5  145.49    6.80
  -4   6  -5  137.49    6.60
   4   6   5  131.69    6.40
   5  -6   5  132.09    6.40
   5  -6   5  133.09    6.30
  -5  -6  -5  123.09    6.70
   5  -6   5  137.49    6.40
   5   6   5  133.09    6.10
  -5   6  -5  137.69    6.40
   5   6   5  128.69    6.30
  -6  -6  -5   29.40    2.90
   6  -6   5   25.10    2.50
   6  -6   5   23.80    2.70
   6  -6   5   26.40    2.50
   6   6   5   26.60    2.10
   6   6   5   26.60    2.30
  -6   6  -5   27.40    3.40
  -7  -6  -5   26.20    2.50
   7  -6   5   24.60    2.40
   7  -6   5   26.70    2.60
   7  -6   5   20.40    2.30
  -7   6  -5   30.80    3.70
   7   6   5   28.00    2.30
   7   6   5   24.10    2.70
   8  -6   5    1.40    1.30
  -8  -6  -5    0.30    1.20
   8  -6   5    2.50    1.20
   8   6   5    1.20    1.00
   8   6   5    2.80    1.30
   9  -6   5    1.00    1.40
   9  -6   5    0.70    1.10
   9  -6   5    1.60    1.20
  -9  -6  -5   -0.90    0.90
   9   6   5    1.20    1.00
 -10  -6  -5   -0.30    0.90
  10  -6   5    0.20    1.00
  10   6   5    1.20    1.00
  -9  -7   5    1.60    1.10
   9  -7  -5    0.50    1.10
   9  -7  -5    5.10    1.40
   8  -7  -5    0.50    1.00
   8  -7  -5   -0.30    1.10
   8  -7  -5    1.80    1.00
  -8  -7   5   -0.10    1.10
  -8   7   5    0.90    2.10
   7  -7  -5    8.50    1.70
   7  -7  -5   11.90    1.90
   7  -7  -5   10.50    1.80
  -7  -7   5   10.40    2.00
  -7   7   5   13.70    3.80
  -7   7   5   11.50    2.40
  -6  -7   5   15.30    2.40
   6  -7  -5   13.30    2.00
   6  -7  -5   17.10    2.00
   6  -7  -5   16.70    2.10
  -6   7   5   18.30    2.70
   6   7  -5    8.80    3.00
   6   7  -5   14.50    2.50
  -6   7   5   19.00    2.60
   5  -7  -5    0.40    1.40
   5  -7  -5    7.20    2.20
  -5   7   5    3.00    1.80
   5   7  -5    2.70    1.60
   5   7  -5    6.70    2.20
  -5   7   5    7.90    2.90
   4  -7  -5    1.50    1.50
   4  -7  -5    5.80    2.10
   4  -7  -5    1.70    1.40
   4   7  -5    3.40    2.40
   4   7  -5   -0.70    1.40
  -4   7   5   -0.20    1.50
  -4   7   5   -0.90    1.80
   3  -7  -5    5.70    1.60
   3  -7  -5    3.90    1.50
   3  -7  -5    4.40    1.50
  -3   7   5    3.80    1.80
   3   7  -5    3.10    1.50
  -3   7   5    4.20    1.40
   3   7  -5    6.50    2.30
   2  -7  -5    3.10    1.60
  -2  -7   5    4.20    1.60
   2  -7  -5    9.00    3.20
   2  -7  -5    5.20    1.70
   2   7  -5    3.70    1.50
  -2   7   5    3.10    1.30
  -2   7   5    8.50    2.90
   1  -7  -5    2.20    1.70
   1  -7  -5    0.30    1.80
  -1  -7   5    0.50    1.50
   1   7  -5    0.90    1.50
  -1   7   5   -0.90    1.30
  -1   7   5    2.60    1.80
   0  -7   5    1.80    1.90
   0  -7   5    6.70    2.40
   0  -7  -5    5.00    2.00
   0  -7  -5    9.20    3.30
   0  -7   5    1.60    1.80
   0   7   5    2.70    1.80
   0   7  -5    6.50    2.20
   0   7   5    4.40    1.20
   1  -7   5    2.00    1.50
   1  -7   5   -0.50    1.50
   1  -7   5   -0.50    1.60
  -1   7  -5   -0.20    1.60
   1   7   5    0.20    1.10
   1   7   5    1.20    1.70
   2  -7   5   -0.20    1.30
   2  -7   5   -0.40    1.50
   2  -7   5   -0.50    1.50
  -2   7  -5    1.60    1.70
   2   7   5    7.90    2.80
   2   7   5    0.30    1.20
   3  -7   5    2.40    1.40
   3  -7   5    3.60    1.30
   3  -7   5    2.90    1.40
  -3   7  -5    3.60    1.90
   3   7   5    2.70    1.40
   3   7   5    3.00    1.20
   4  -7   5   20.80    2.60
   4  -7   5   17.60    2.30
   4  -7   5   18.40    2.20
   4   7   5   19.20    2.00
   4   7   5   18.90    2.40
  -4   7  -5   15.20    3.40
   5  -7   5   10.60    1.90
   5  -7   5   10.40    3.00
   5  -7   5   11.60    2.70
   5   7   5   10.10    1.80
   5   7   5   11.30    2.10
   6  -7   5    0.60    1.10
   6  -7   5   -0.20    1.10
   6  -7   5    0.40    1.10
   6   7   5   -0.60    1.20
   6   7   5   -1.00    1.10
   7  -7   5    1.20    1.10
   7  -7   5    0.30    1.10
   7  -7   5    4.50    1.50
   7   7   5    1.80    1.10
   8  -7   5   -1.40    1.10
   8  -7   5   -0.40    0.90
   8  -7   5    1.40    1.50
   9  -7   5   -0.20    0.90
   7  -8  -5    2.60    1.30
   6  -8  -5   11.10    1.80
   6  -8  -5   11.40    1.40
   5  -8  -5    6.30    1.70
   5  -8  -5    9.10    2.80
   5  -8  -5    7.80    1.90
   4  -8  -5    7.20    2.10
   4  -8  -5    4.50    1.70
   4   8  -5    2.30    1.80
   3  -8  -5    0.60    1.20
   3  -8  -5    0.60    1.60
   3   8  -5   -0.10    1.30
  -3   8   5    1.40    1.70
   2  -8  -5    8.30    2.50
   2  -8  -5    6.90    2.10
   2   8  -5    8.30    2.00
  -2   8   5    6.20    2.20
   1  -8  -5    0.20    1.90
   1  -8  -5    2.40    1.60
  -1   8   5    0.60    1.40
   1   8  -5    0.40    1.20
   0  -8   5    2.70    1.30
   0   8   5    1.10    1.40
   1  -8   5    1.80    1.30
   1  -8   5    1.30    1.60
   1   8   5    1.30    1.30
   2  -8   5    0.80    1.70
   2  -8   5   -0.60    1.20
   2  -8   5   -0.30    1.30
   2   8   5   -1.00    1.40
   3  -8   5    8.40    2.40
   3  -8   5    2.60    1.20
   3   8   5    4.50    1.50
   4  -8   5   26.70    2.50
   4  -8   5   29.40    2.10
   4  -8   5   25.30    2.10
   5  -8   5   20.00    1.90
   5  -8   5   12.80    2.20
   5  -8   5   18.90    2.00
   6  -8   5   68.39    3.30
   6  -8   5   71.39    3.30
   0   9  -5    4.70    2.10
  -1   9  -5   -1.20    1.10
  -2   9  -5    1.80    1.10
  14   0  -6    3.00    1.00
  13   0  -6    0.50    1.10
  13   0  -6    1.10    1.70
  13   0  -6    0.70    1.30
  12   0  -6    1.30    1.70
  12   0  -6    6.30    2.00
  12   0  -6    2.90    1.40
  11   0  -6   -0.90    1.40
  11   0  -6    0.10    1.50
  11   0  -6    3.00    1.50
  10   0  -6    1.00    1.10
  10   0  -6    0.80    1.40
  10   0  -6    0.50    1.70
   9   0  -6   -0.30    1.40
   9   0  -6    0.20    1.00
   9   0  -6   -0.50    1.80
   8   0  -6    1.60    1.70
   8   0  -6    3.70    1.30
   8   0  -6    3.40    1.80
   7   0  -6    1.80    2.30
   7   0  -6    0.00    0.70
  -6   0   6  422.56   16.80
   5   0  -6   -0.70    3.00
  -5   0   6    0.50    0.90
   5   0  -6    0.00    0.60
   4   0  -6  483.75   19.80
  -4   0   6  538.35   19.70
   3   0  -6    1.00    0.60
  -3   0   6    0.00    0.40
  -2   0   6    2.20    0.50
  -1   0   6    0.10    0.20
   1   0  -6   -0.10    0.20
   0   0  -6 2184.08   82.29
  -1   0  -6    0.00    0.30
   1   0   6    0.20    0.30
  -2   0  -6    0.70    0.60
  -2   0  -6    0.80    0.60
  -3   0  -6    0.80    0.70
  -4   0  -6  211.28    9.00
   5   0   6    0.60    0.70
  -5   0  -6   -0.30    1.20
   6   0   6   13.00    1.30
  -6   0  -6   14.20    2.90
  -7   0  -6    0.70    2.70
   7   0   6    0.20    0.70
   8   0   6    6.60    2.40
   8   0   6    7.50    1.50
   9   0   6    0.50    1.00
   9   0   6    3.50    2.00
   9   0   6   -0.50    1.30
  10   0   6   49.40    3.10
  10   0   6   47.70    3.00
  11   0   6    1.80    1.40
  11   0   6   -0.50    1.20
  12   0   6    1.20    1.20
  12   0   6    0.40    1.80
  13   0   6    1.20    1.20
  14   0   6    2.60    0.90
  14  -1  -6    1.70    1.00
  14  -1  -6    2.40    1.60
  14   1  -6   -0.50    0.90
  13  -1  -6   10.40    1.60
  13  -1  -6    9.80    1.90
  13   1  -6   11.60    1.70
  13   1  -6   11.30    2.30
  12  -1  -6   16.50    2.30
  12  -1  -6   15.60    2.70
  12  -1  -6   13.00    2.20
  12   1  -6   11.00    3.80
  12   1  -6   10.50    2.20
  12   1  -6    9.70    2.30
  11  -1  -6   16.90    2.80
 -11  -1   6   13.60    4.00
  11  -1  -6   12.10    2.50
  11  -1  -6   15.50    2.60
  11   1  -6   18.00    2.00
  11   1  -6   19.60    2.50
  11   1  -6   15.50    2.90
  10  -1  -6   -0.70    1.60
  10  -1  -6    0.40    1.40
  10  -1  -6    2.20    1.30
  10   1  -6    1.30    1.50
  10   1  -6   -0.30    1.10
  10   1  -6    2.40    1.70
  10   1  -6    2.30    2.10
   9  -1  -6    6.50    1.90
   9  -1  -6    2.70    1.60
   9  -1  -6    1.60    1.80
   9   1  -6    3.20    1.40
   9   1  -6    3.00    1.50
   9   1  -6    4.10    2.00
   9   1  -6    2.10    1.70
   8  -1  -6   12.60    2.70
   8  -1  -6    9.70    3.10
   8  -1  -6   12.20    1.60
   8  -1  -6   12.30    2.70
   8   1  -6   10.60    1.40
   8   1  -6    7.70    1.80
   8   1  -6   12.80    3.30
   7  -1  -6   18.60    2.60
  -7  -1   6   26.70    4.40
   7  -1  -6   20.70    1.60
   7   1  -6   19.80    1.60
  -6  -1   6   19.20    2.80
   6  -1  -6   23.50    1.60
   6   1  -6   24.20    1.70
  -5  -1   6   32.10    2.50
   5  -1  -6   28.80    1.70
   5   1  -6   26.60    1.70
   4  -1  -6   13.50    1.30
  -4  -1   6   13.70    1.60
  -3  -1   6   34.80    2.10
   2   1  -6    0.10    0.80
  -1  -1   6  714.13   25.00
   1  -1  -6  649.54   24.70
   1  -1  -6  658.53   24.80
   1   1  -6  585.34   25.00
   0  -1   6  379.56   13.90
   0  -1  -6  363.06   13.80
   0   1   6  360.56   13.80
   0   1  -6  314.87   13.70
   1  -1   6 1219.58   45.90
  -1  -1  -6 1287.37   46.20
   1   1   6 1173.38   46.20
  -1   1  -6 1164.78   46.00
   2  -1   6  327.97   14.20
  -2  -1  -6  384.86   14.20
  -2   1  -6  357.26   13.90
   2   1   6  350.76   15.10
   3  -1   6   39.30    2.10
  -3  -1  -6   37.80    2.40
  -4  -1  -6  176.58    7.70
  -4   1  -6  175.58    7.50
   4   1   6  160.68    6.90
   5  -1   6   84.49    3.80
  -5  -1  -6   86.69    4.80
  -5   1  -6   88.29    4.70
   5   1   6   84.79    3.80
  -6  -1  -6    6.50    2.00
   6  -1   6    5.70    1.20
   6   1   6    4.10    1.10
  -6   1  -6    6.80    2.00
  -7  -1  -6   -1.20    2.80
   7  -1   6    1.20    0.90
   7   1   6    0.90    0.80
  -8  -1  -6   26.30    9.40
   8  -1   6   27.50    2.90
   8  -1   6   26.30    2.00
   8   1   6   26.30    2.60
   8   1   6   31.70    3.20
   8   1   6   27.50    2.00
   9  -1   6   12.10    2.50
   9  -1   6   12.50    1.90
   9  -1   6   18.40    4.40
   9   1   6   10.30    2.20
   9   1   6   11.10    2.60
   9   1   6   12.30    1.50
  10  -1   6    3.70    2.60
  10  -1   6   -1.70    1.40
  10  -1   6   -1.30    1.50
  10   1   6   -2.00    1.40
  10   1   6    0.80    1.00
  10   1   6   -0.60    1.20
  11  -1   6    7.00    2.20
  11  -1   6    6.50    2.10
  11   1   6    4.20    1.40
  11   1   6    9.20    1.80
  11   1   6    9.10    1.90
  12  -1   6    5.00    1.80
  12  -1   6    3.20    1.80
  12   1   6    6.40    1.70
  12   1   6    0.30    1.50
  12   1   6    3.00    1.40
  13  -1   6    2.60    1.00
  13   1   6    0.30    0.90
  14  -1   6    2.10    1.00
  14   1   6   -1.20    0.80
  13  -2  -6    0.80    1.10
  13  -2  -6    1.80    1.10
  13   2  -6    0.90    1.00
  12  -2  -6    0.60    1.20
  12  -2  -6    1.60    1.30
  12  -2  -6    1.20    1.60
 -12  -2   6   -0.40    1.50
  12   2  -6   -0.90    1.40
  12   2  -6   -2.20    1.50
  12   2  -6    1.10    1.20
  11  -2  -6   11.10    2.20
  11  -2  -6    5.60    1.50
 -11  -2   6    7.40    2.70
  11  -2  -6    4.60    2.10
  11   2  -6    6.70    1.40
  11   2  -6    5.50    1.90
 -10  -2   6    1.60    1.80
  10  -2  -6    0.00    1.60
  10  -2  -6   -0.40    1.70
  10  -2  -6    1.70    1.40
  10  -2  -6   -2.00    1.70
  10   2  -6   -0.90    1.30
  10   2  -6    1.30    1.20
  10   2  -6    1.10    1.60
  10   2  -6   -1.40    1.60
   9  -2  -6    2.70    1.70
   9  -2  -6    1.20    1.50
   9  -2  -6    1.70    1.50
   9  -2  -6    1.30    1.20
   9   2  -6    0.20    1.50
   9   2  -6   -3.30    1.70
   9   2  -6    4.80    1.70
   9   2  -6    1.10    1.10
   8  -2  -6    2.30    1.10
   8  -2  -6    1.20    1.50
   8  -2  -6    1.30    1.70
   8  -2  -6    1.30    1.40
   8   2  -6    1.80    1.00
   8   2  -6    0.20    1.70
   8   2  -6    0.30    1.70
   8   2  -6    2.20    1.60
   7  -2  -6    6.20    1.50
  -7  -2   6    0.00    3.10
   7  -2  -6    7.60    2.10
   7   2  -6    6.00    1.30
   6  -2  -6  118.49    5.50
   6  -2  -6  125.69    5.40
  -6  -2   6  121.59    6.50
   6   2  -6  119.29    5.20
  -5  -2   6   41.20    3.20
   5  -2  -6   38.60    2.30
   5   2  -6   39.00    2.10
  -4  -2   6  808.32   30.60
   4  -2  -6  772.42   29.90
   4   2  -6  761.42   29.80
  -3  -2   6   72.89    4.10
   3  -2  -6   75.29    3.40
   2  -2  -6  317.77   11.80
  -2  -2   6  309.27   12.50
  -2   2   6  301.57   12.00
  -1  -2   6 1143.99   44.50
   1  -2  -6 1217.68   44.10
  -1   2   6 1125.69   44.30
   0  -2   6   53.29    2.70
   0  -2  -6   44.60    2.40
   0   2   6   41.50    2.80
   1  -2   6 1244.08   47.80
  -1  -2  -6 1264.27   48.00
  -2  -2  -6   19.10    1.80
   2  -2   6   17.10    1.30
  -3  -2  -6  435.76   17.10
   3  -2   6  416.56   16.50
   3   2   6  412.16   16.30
  -4  -2  -6    8.00    2.10
   4  -2   6    6.70    1.60
   4  -2   6    7.60    1.40
   4   2   6    6.10    1.00
  -5  -2  -6  117.99    6.20
   5  -2   6  118.79    5.20
  -5   2  -6  120.69    6.20
   5   2   6  118.89    5.10
  -6  -2  -6   -1.60    2.20
   6  -2   6    0.60    1.00
   6  -2   6   -0.50    1.40
   6   2   6    0.10    0.60
   7  -2   6    3.80    1.20
  -7  -2  -6   -2.00    3.10
   7  -2   6   -0.40    1.50
   7   2   6    2.10    0.80
   8  -2   6   76.19    6.20
   8  -2   6   80.19    5.00
   8  -2   6   88.79    4.10
   8  -2   6   78.89    4.70
   8   2   6   80.59    4.40
   8   2   6   77.99    4.20
   8   2   6   83.29    4.00
   9  -2   6    0.70    1.60
   9  -2   6    2.90    1.30
   9  -2   6    1.90    2.00
   9   2   6    1.60    1.20
   9   2   6   -0.30    1.30
   9   2   6    0.50    0.90
  10  -2   6    8.70    3.20
  10  -2   6    7.20    2.30
  10  -2   6    7.50    2.40
  10   2   6    6.70    1.50
  10   2   6    3.90    1.30
  10   2   6    5.70    2.00
  11  -2   6    1.80    1.70
  11  -2   6    5.80    2.20
  11  -2   6    3.60    1.40
  11   2   6    5.70    1.70
  11   2   6    7.20    1.70
  11   2   6    6.90    1.90
  12  -2   6    1.40    1.30
  12  -2   6    3.90    2.10
  12   2   6    2.60    1.00
  12   2   6    1.10    1.20
  12   2   6    0.80    1.40
 -13  -2  -6   -2.00    1.40
  13  -2   6    1.60    1.70
  13   2   6   -0.30    0.90
  13  -3  -6    0.60    1.10
  13  -3  -6    0.50    1.00
 -13  -3   6   -1.10    1.30
  13   3  -6    0.80    1.20
 -12  -3   6    1.10    1.20
  12  -3  -6    0.00    1.20
  12  -3  -6    0.40    1.50
  12  -3  -6    0.60    1.10
  12   3  -6    1.30    1.70
  12   3  -6    1.80    2.70
  12   3  -6    2.20    1.20
 -11  -3   6   -1.10    1.40
  11  -3  -6    0.60    1.50
  11  -3  -6    3.40    1.40
  11  -3  -6    1.00    1.60
  11  -3  -6    0.10    1.40
  11   3  -6    1.70    1.40
  11   3  -6    3.80    1.80
  10  -3  -6   -1.10    1.50
  10  -3  -6    0.20    1.50
  10  -3  -6    0.80    1.50
 -10  -3   6    2.40    1.60
  10  -3  -6    1.20    1.50
  10   3  -6    1.70    1.40
  10   3  -6    1.60    1.10
  10   3  -6    1.20    1.60
   9  -3  -6    2.70    1.50
   9  -3  -6    4.90    1.40
   9  -3  -6    4.00    1.40
   9  -3  -6    0.90    1.60
   9   3  -6    4.50    1.50
   9   3  -6    1.40    1.20
   9   3  -6    3.20    1.60
   9   3  -6    4.60    1.40
   8  -3  -6    0.30    1.30
   8  -3  -6    2.00    1.70
   8  -3  -6    1.60    1.40
   8  -3  -6    0.10    1.60
   8   3  -6   -0.60    1.70
   8   3  -6    0.40    1.10
   8   3  -6    2.00    1.50
   8   3  -6    0.70    1.60
   7  -3  -6   15.80    2.90
   7  -3  -6   11.40    3.10
   7  -3  -6   15.20    5.70
   7  -3  -6   14.70    1.80
   7  -3  -6   13.00    2.20
   7   3  -6   13.20    1.60
   7   3  -6   14.10    3.50
   7   3  -6   12.10    2.90
   7   3  -6    7.30    2.70
   6  -3  -6   48.40    2.80
   6  -3  -6   44.50    3.00
  -6  -3   6   45.40    5.00
   6   3  -6   46.50    2.50
   5  -3  -6   25.50    2.40
  -5  -3   6   25.40    3.50
   5  -3  -6   29.10    2.00
   5   3  -6   26.00    1.70
   4  -3  -6    4.40    1.30
   4  -3  -6    6.80    1.30
  -4  -3   6    2.80    1.70
   4   3  -6    6.50    1.20
  -3  -3   6  244.08   10.40
   3  -3  -6  242.58    9.60
   3   3  -6  230.38    9.50
   2  -3  -6   47.20    2.50
  -2  -3   6   49.80    3.10
   2  -3  -6   49.30    2.50
   2   3  -6   46.60    2.40
  -2   3   6   43.50    4.00
  -1  -3   6   47.70    3.00
   1  -3  -6   52.69    2.70
  -1   3   6   44.20    2.40
   0  -3   6  144.29    6.50
   0  -3  -6  151.68    6.40
   0   3   6  138.49    6.00
  -1  -3  -6  546.95   20.90
   1  -3   6  528.55   20.60
   1   3   6  497.95   20.30
   2  -3   6   81.99    4.00
  -2  -3  -6   86.59    4.50
   2  -3   6   78.69    3.80
   2   3   6   81.39    3.70
  -3  -3  -6   35.10    3.00
   3  -3   6   31.90    2.10
   3  -3   6   28.70    2.40
   3   3   6   33.80    1.80
   4  -3   6   -0.20    1.50
   4  -3   6    2.50    1.10
  -4  -3  -6    1.50    1.60
   4  -3   6    1.00    1.00
   4   3   6    1.00    0.60
   5  -3   6    0.30    1.10
   5  -3   6    1.10    1.10
  -5  -3  -6    2.40    2.20
   5   3   6    1.60    0.70
  -6  -3  -6   -1.60    3.30
   6  -3   6   -0.70    1.10
   6  -3   6    1.90    1.20
   6   3   6    0.50    0.70
   7  -3   6   21.00    2.20
   7  -3   6   14.40    3.50
   7  -3   6   16.10    3.90
   7  -3   6   16.70    2.40
   7   3   6   19.00    1.60
   7   3   6   17.00    2.40
   7   3   6   16.50    2.40
   8  -3   6   11.40    3.40
   8  -3   6   15.10    2.30
   8  -3   6   14.10    3.10
   8  -3   6   14.10    2.60
   8   3   6    9.60    2.10
   8   3   6   14.60    2.30
   8   3   6   13.50    2.00
   9  -3   6   12.40    2.80
   9  -3   6    7.00    1.90
   9  -3   6   12.10    2.40
   9  -3   6    7.00    1.90
   9   3   6    7.10    2.00
   9   3   6    9.90    1.90
   9   3   6   10.30    2.00
  10  -3   6    3.40    1.60
  10  -3   6    1.30    1.80
  10  -3   6   -0.80    1.70
  10   3   6    1.70    1.10
  10   3   6    0.60    1.10
  10   3   6   -0.10    1.30
  11  -3   6    5.30    2.10
  11  -3   6    7.50    1.70
  11  -3   6    9.90    2.40
  11   3   6   11.30    1.70
  11   3   6    9.40    1.70
  12  -3   6   -1.30    1.50
  12  -3   6    0.20    1.60
  12   3   6    0.80    0.90
  12   3   6   -0.60    0.90
  12   3   6    0.20    1.60
 -13  -3  -6    6.00    1.50
  13   3   6    6.30    1.30
  12  -4  -6    2.10    1.20
  12  -4  -6   -0.10    1.00
 -12  -4   6    1.00    1.00
 -11  -4   6   -0.40    1.10
  11  -4  -6    0.00    2.00
  11  -4  -6   -0.50    1.20
  11  -4  -6    0.50    1.20
  11  -4  -6    0.60    1.70
  11   4  -6   -0.90    1.40
  11   4  -6   -0.70    1.50
  10  -4  -6    1.40    1.20
  10  -4  -6    0.10    1.40
  10  -4  -6    1.70    1.40
 -10  -4   6    2.00    1.30
  10   4  -6    3.80    2.40
  10   4  -6   -0.10    1.20
  10   4  -6    0.70    1.70
   9  -4  -6   -1.00    1.50
  -9  -4   6    2.30    1.40
   9  -4  -6   -0.10    1.50
   9  -4  -6   -2.60    1.50
   9   4  -6    0.10    1.50
   9   4  -6    2.00    1.60
   9   4  -6    0.90    1.30
   8  -4  -6    8.50    2.70
  -8  -4   6    2.30    1.60
   8  -4  -6    7.50    2.70
   8  -4  -6    3.90    1.40
   8  -4  -6    6.30    2.20
   8  -4  -6    8.00    2.30
   8   4  -6    9.60    2.90
   8   4  -6    5.40    1.20
   8   4  -6    6.50    1.60
   7  -4  -6    1.00    2.00
   7  -4  -6   -1.30    2.30
   7  -4  -6    0.90    1.70
   7  -4  -6    3.00    2.30
  -7  -4   6    0.10    1.60
   7   4  -6   -0.30    1.40
   7   4  -6    1.40    1.90
   7   4  -6   -0.60    1.70
   7   4  -6    0.90    1.10
   6  -4  -6    0.30    1.10
   6  -4  -6    0.70    1.10
   6  -4  -6    3.10    1.80
   6  -4  -6   -0.80    2.10
   6  -4  -6   -0.40    1.80
   6   4  -6   -0.60    0.90
   6   4  -6   -0.10    1.40
   5  -4  -6    1.10    1.90
   5  -4  -6    2.70    1.20
   5  -4  -6    5.00    1.60
  -5  -4   6   -2.70    1.90
   5  -4  -6   11.20    3.40
   5  -4  -6    2.10    2.10
   5   4  -6    2.50    0.80
   5   4  -6    2.10    1.60
  -4  -4   6   13.30    4.00
   4  -4  -6   16.10    2.20
   4  -4  -6   16.60    1.70
   4   4  -6   12.80    1.50
   3  -4  -6  139.99    5.90
  -3  -4   6  134.19    7.00
   3  -4  -6  124.89    6.00
  -3   4   6  137.09    6.00
   2  -4  -6   72.69    4.20
  -2  -4   6   76.49    4.70
   2   4  -6   75.29    3.50
  -2   4   6   78.29    3.70
   1  -4  -6  199.68    8.50
   1   4  -6  208.98    8.10
  -1   4   6  181.68    9.00
   0  -4  -6   19.10    2.70
   0  -4   6   20.40    2.40
   0   4   6   19.20    1.50
   0   4  -6   17.90    1.70
   1  -4   6    2.50    2.40
  -1  -4  -6   11.70    3.00
   1  -4   6    6.20    2.00
  -1   4  -6    6.30    1.60
   1   4   6    5.00    1.70
   2  -4   6   36.90    2.60
   2  -4   6   35.70    3.20
  -2  -4  -6   42.00    3.60
  -2   4  -6   38.30    2.40
   2   4   6   40.20    2.20
   3  -4   6  290.67   11.60
  -3  -4  -6  297.57   12.90
   3  -4   6  277.57   12.20
  -3   4  -6  257.77   11.90
   3   4   6  296.47   11.50
   4  -4   6    3.00    1.10
   4  -4   6    2.40    1.20
  -4  -4  -6   -2.30    2.60
   4   4   6    2.80    0.80
   5  -4   6    9.60    3.10
   5  -4   6   12.60    2.40
   5  -4   6   11.40    2.00
   5  -4   6   14.10    3.10
   5   4   6   14.80    3.00
   5   4   6   10.80    1.40
   5   4   6    9.70    2.50
   6  -4   6   82.29    4.70
   6  -4   6   77.69    4.90
   6  -4   6   86.79    4.30
   6  -4   6   87.29    4.40
   6   4   6   84.09    4.00
   6   4   6   77.89    4.50
   6   4   6   80.69    4.40
   7  -4   6   15.70    3.40
   7  -4   6   11.90    2.90
   7  -4   6   17.10    2.20
   7  -4   6    6.70    4.10
   7   4   6   14.60    2.30
   7   4   6   17.80    2.40
   7   4   6   14.70    1.70
   8  -4   6   60.69    3.50
   8  -4   6   58.89    3.70
   8  -4   6   49.10    4.00
   8  -4   6   51.59    3.50
   8  -4   6   59.99    4.80
   8   4   6   53.89    3.20
   8   4   6   52.69    3.30
   8   4   6   51.29    3.00
   9  -4   6   14.60    2.40
   9  -4   6   10.00    3.50
   9  -4   6   16.20    2.60
   9   4   6   12.00    1.70
   9   4   6   14.80    1.90
   9   4   6   13.70    2.00
  10  -4   6   -0.20    1.60
  10  -4   6    0.80    1.80
  10  -4   6    3.60    2.20
  10   4   6    2.90    1.20
  10   4   6    0.00    1.00
  10   4   6    1.40    1.60
  11  -4   6    1.60    1.40
  11  -4   6    1.20    1.80
  11   4   6    0.10    1.20
  11   4   6    3.00    0.90
  11   4   6    4.70    1.40
 -12  -4  -6   -0.10    0.90
  12  -4   6    5.70    2.10
  12   4   6    0.10    0.90
  12  -5  -6    4.40    1.30
 -12  -5   6    3.40    1.20
 -11  -5   6    4.00    1.30
  11  -5  -6    6.40    2.00
  11  -5  -6    3.50    1.20
  11  -5  -6    4.70    1.50
  10  -5  -6    0.70    1.30
 -10  -5   6    0.90    1.00
  10  -5  -6    5.50    1.80
  10  -5  -6    1.90    1.10
 -10   5   6   -0.30    1.80
  10   5  -6   -1.70    1.50
   9  -5  -6    1.00    1.60
  -9  -5   6    0.50    1.10
   9  -5  -6   -0.50    1.50
   9  -5  -6    1.80    1.10
   9  -5  -6    2.30    1.60
   9   5  -6    1.60    1.50
   9   5  -6    7.70    2.50
  -9   5   6    0.40    1.60
  -8  -5   6    5.60    1.90
   8  -5  -6    0.30    1.40
   8  -5  -6    2.30    1.20
   8  -5  -6    2.80    1.70
   8  -5  -6    3.60    1.70
   8  -5  -6    6.30    2.20
   8   5  -6    1.90    1.30
   8   5  -6    4.90    1.50
  -8   5   6   -1.30    1.60
   7  -5  -6    2.40    1.60
   7  -5  -6    1.70    1.40
  -7  -5   6   -0.40    1.40
   7  -5  -6    0.00    1.70
   7  -5  -6   -0.90    1.80
   7   5  -6   -0.20    1.20
  -7   5   6    2.50    1.40
   7   5  -6    4.80    1.60
   6  -5  -6    0.40    1.60
   6  -5  -6   -0.60    1.10
   6  -5  -6    0.00    1.60
  -6  -5   6    0.80    1.40
   6  -5  -6   -0.90    1.90
   6   5  -6    0.90    1.10
   6   5  -6    1.30    1.80
  -6   5   6    1.90    1.40
   5  -5  -6    1.90    1.10
  -5  -5   6    0.10    1.50
   5  -5  -6    2.90    1.70
   5  -5  -6    2.60    1.70
   5  -5  -6   -0.70    2.00
  -5   5   6    3.50    1.60
   5   5  -6   -0.20    1.60
   4  -5  -6   58.69    4.30
   4  -5  -6   57.59    4.10
   4  -5  -6   52.39    4.10
  -4  -5   6   54.09    3.70
   4  -5  -6   56.09    3.30
   4   5  -6   56.29    3.10
   4   5  -6   60.39    3.80
  -4   5   6   56.79    3.40
   3  -5  -6   43.10    4.00
  -3  -5   6   39.70    3.90
   3  -5  -6   40.30    3.90
   3  -5  -6   42.60    3.80
  -3  -5   6   35.00    4.60
   3   5  -6   41.40    2.60
  -3   5   6   46.50    2.80
   2  -5  -6   16.60    3.50
  -2  -5   6   22.20    3.40
  -2  -5   6   19.10    3.10
   2  -5  -6   23.20    4.00
   2  -5  -6   17.40    2.40
   2   5  -6   17.80    1.80
  -2   5   6   21.60    2.00
  -1  -5   6   32.20    5.10
  -1  -5   6   31.60    4.80
  -1  -5   6   31.90    2.90
   1  -5  -6   32.90    3.00
  -1   5   6   34.00    2.30
   1   5  -6   30.00    2.20
   0  -5   6   20.90    5.50
   0  -5   6   16.70    2.30
   0  -5   6   13.60    4.70
   0   5  -6   14.00    1.80
   0   5   6   16.50    2.40
  -1  -5  -6    4.00    3.30
   1  -5   6    2.40    1.80
   1  -5   6    8.30    2.10
   1  -5   6    9.50    3.20
   1   5   6    4.10    1.30
  -1   5  -6    5.40    1.20
   2  -5   6   -2.10    1.70
   2  -5   6    1.40    1.90
   2  -5   6    1.80    1.10
   2   5   6    0.30    0.80
  -2   5  -6    1.40    1.20
   2   5   6    0.80    2.00
   3  -5   6   40.60    3.40
   3  -5   6   43.40    3.50
   3  -5   6   45.40    3.00
  -3   5  -6   47.60    3.00
   3   5   6   42.80    2.60
   3   5   6   45.00    3.70
   4  -5   6   20.40    2.20
   4  -5   6   19.60    2.90
   4  -5   6   18.20    2.70
   4   5   6   16.70    3.00
   4   5   6   11.20    3.60
   4   5   6   22.50    1.80
  -4   5  -6   21.70    2.40
   5  -5   6    3.90    1.10
   5  -5   6    2.80    1.50
   5  -5   6    3.70    1.60
   5   5   6    5.00    1.30
   5   5   6    2.90    1.70
  -5   5  -6    3.00    1.50
   6  -5   6    1.30    1.60
   6  -5   6    3.30    1.20
   6  -5   6    3.50    1.50
  -6   5  -6    5.10    1.70
   6   5   6    4.90    1.40
   6   5   6    4.00    1.20
   6   5   6    2.50    1.50
   7  -5   6    3.10    1.60
   7  -5   6    2.90    1.60
   7  -5   6    5.70    2.00
   7   5   6    2.00    1.20
   7   5   6    6.00    2.00
   7   5   6    1.70    1.30
  -7   5  -6    3.00    1.90
   8  -5   6    0.40    1.20
   8  -5   6    3.50    1.60
   8  -5   6    0.60    1.30
   8   5   6    1.40    1.10
   8   5   6    2.10    1.10
  -8   5  -6    0.40    2.10
   8   5   6    2.70    1.10
   9  -5   6    1.00    1.70
   9  -5   6    2.00    1.60
   9  -5   6    1.00    1.30
   9   5   6    4.60    1.80
   9   5   6    3.10    1.20
  -9   5  -6    1.10    2.40
  10  -5   6    1.20    1.40
 -10  -5  -6    0.50    1.10
  10  -5   6   -0.30    1.20
  10   5   6   -0.50    0.90
  10   5   6    1.20    1.30
  11  -5   6    9.30    1.80
 -11  -5  -6    7.90    1.40
  11   5   6    6.80    2.10
  10  -6  -6    1.50    1.10
  10  -6  -6    1.80    1.40
 -10  -6   6    0.90    0.90
   9  -6  -6    0.50    1.00
   9  -6  -6    0.30    1.00
  -9  -6   6   -0.10    1.00
   9  -6  -6   -0.20    1.30
   9  -6  -6   -1.70    1.40
  -9   6   6    0.50    2.10
   8  -6  -6    2.20    1.60
   8  -6  -6    1.50    1.10
   8  -6  -6    0.20    1.30
   8  -6  -6    3.00    1.30
  -8  -6   6    1.80    1.10
   8   6  -6    2.70    1.60
   8   6  -6    8.40    2.50
  -8   6   6    2.80    1.70
   7  -6  -6    0.70    1.30
   7  -6  -6   -1.90    1.70
   7  -6  -6    5.90    2.20
  -7  -6   6    0.80    1.20
   7  -6  -6    0.70    1.20
   7   6  -6    4.40    1.70
  -7   6   6   -1.20    1.70
   7   6  -6    3.00    1.70
  -6  -6   6    3.30    1.40
   6  -6  -6    1.60    1.40
   6  -6  -6    1.00    1.80
   6  -6  -6    1.00    1.80
   6  -6  -6    1.60    1.20
   6   6  -6    2.30    1.40
   6   6  -6    2.90    1.50
  -6   6   6    3.00    1.80
   5  -6  -6    2.40    1.20
  -5  -6   6    3.90    1.50
   5  -6  -6    1.40    1.90
   5  -6  -6    3.70    1.50
   5  -6  -6    1.70    1.50
   5   6  -6    4.90    1.60
  -5   6   6    4.80    1.50
   5   6  -6    2.10    1.30
   4  -6  -6   37.10    3.80
   4  -6  -6   48.00    3.40
  -4  -6   6   43.20    3.50
   4  -6  -6   43.80    3.00
   4  -6  -6   41.60    3.40
  -4   6   6   48.70    3.70
  -4   6   6   44.90    3.90
   4   6  -6   39.80    2.80
   4   6  -6   35.40    3.20
   3  -6  -6   80.49    4.20
  -3  -6   6   72.49    5.60
   3  -6  -6   73.79    4.50
  -3   6   6   72.69    4.10
   3   6  -6   75.69    4.00
   2  -6  -6   69.49    4.50
  -2  -6   6   77.79    4.50
   2  -6  -6   79.89    4.60
   2  -6  -6   69.39    4.20
  -2   6   6   72.39    4.10
  -2   6   6   75.99    4.40
   1  -6  -6  116.29    6.10
  -1  -6   6  114.09    5.70
  -1  -6   6  118.19    5.90
   1  -6  -6  108.79    6.00
  -1   6   6  109.99    5.90
  -1   6   6  120.29    5.70
   1   6  -6  118.89    5.40
   0  -6  -6   25.80    4.00
   0  -6   6   23.20    2.70
   0  -6   6   26.10    3.50
   0  -6  -6   25.30    3.90
   0  -6   6   25.10    2.90
   0   6  -6   24.00    2.30
   0   6   6   23.50    3.20
   0   6   6   25.30    2.60
   1  -6   6   18.70    3.00
   1  -6   6   19.80    2.70
   1  -6   6   14.40    2.30
  -1   6  -6   16.50    2.30
   1   6   6   15.00    3.20
   1   6   6   16.50    2.00
   2  -6   6    9.20    2.20
   2  -6   6    9.00    2.50
   2  -6   6   11.00    2.70
   2   6   6   11.10    2.80
   2   6   6    8.00    1.60
   3  -6   6    2.30    1.70
   3  -6   6    4.20    1.60
   3  -6   6    3.90    1.30
   3   6   6    5.00    1.80
  -3   6  -6    3.20    1.70
   3   6   6    5.20    1.50
   4  -6   6  108.09    5.50
   4  -6   6  113.79    5.60
   4  -6   6  117.09    5.50
   4   6   6  112.39    5.40
   4   6   6  106.39    5.20
  -4   6  -6  103.19    5.50
  -5  -6  -6   -1.00    3.00
   5  -6   6    3.20    1.50
   5  -6   6    2.30    1.40
   5  -6   6    2.50    1.50
   5   6   6    3.60    1.30
  -5   6  -6    2.00    2.00
   5   6   6    3.50    1.10
   6  -6   6  128.29    6.10
   6  -6   6  125.49    6.10
   6  -6   6  135.59    6.70
  -6  -6  -6  125.79    6.10
  -6   6  -6  121.69    6.40
   6   6   6  127.49    5.90
   6   6   6  125.39    5.80
   7  -6   6   22.50    2.40
   7  -6   6   23.50    2.30
  -7  -6  -6   21.60    2.90
   7  -6   6   18.50    2.20
  -7   6  -6   15.80    4.10
   7   6   6   19.80    2.20
   7   6   6   14.40    2.80
  -8  -6  -6   -0.70    1.20
   8  -6   6    0.60    1.70
   8  -6   6    5.80    1.90
   8  -6   6    2.60    1.20
   8   6   6    1.80    1.20
   9  -6   6    6.30    1.90
   9  -6   6    1.90    1.10
   9  -6   6    4.00    1.50
   9   6   6    4.60    1.50
 -10  -6  -6    0.00    0.90
  10  -6   6   -0.50    1.00
  10   6   6   -0.10    0.90
  -9  -7   6    0.40    1.10
   9  -7  -6    1.10    0.90
   9  -7  -6   -0.50    1.20
   8  -7  -6    1.50    1.00
  -8  -7   6   -0.20    1.10
   8  -7  -6   -0.60    1.20
   8  -7  -6    0.50    1.00
  -8   7   6    1.20    1.60
   7  -7  -6    5.30    1.90
  -7  -7   6    5.10    1.30
   7  -7  -6    4.70    1.20
   7  -7  -6    8.30    1.70
  -7   7   6    4.40    2.60
  -7   7   6    8.60    2.30
   6  -7  -6    2.60    1.20
   6  -7  -6   -1.60    1.30
   6  -7  -6    1.60    1.30
  -6  -7   6   -1.70    1.50
  -6   7   6    3.20    1.80
   6   7  -6   -0.10    1.40
  -6   7   6    1.20    1.50
   5  -7  -6   11.50    2.70
   5  -7  -6    7.70    2.20
   5   7  -6    8.50    2.20
   5   7  -6    8.20    2.80
  -5   7   6    8.40    2.70
   4  -7  -6    4.10    1.40
   4  -7  -6   -1.40    1.50
   4  -7  -6    1.40    1.60
   4   7  -6   -0.80    1.40
  -4   7   6    1.60    1.50
  -4   7   6    0.50    1.70
   4   7  -6    1.60    1.60
   3  -7  -6   18.30    2.50
   3  -7  -6   18.40    2.60
   3  -7  -6   18.00    2.70
   3   7  -6   17.00    2.60
  -3   7   6   17.90    2.30
   3   7  -6   17.10    2.40
  -3   7   6   21.60    2.90
  -2  -7   6    0.70    1.60
   2  -7  -6   -1.40    1.60
   2  -7  -6    1.40    1.70
  -2   7   6    2.10    1.30
   2   7  -6   -0.80    1.60
  -1  -7   6    0.50    1.50
   1  -7  -6    6.40    1.80
   1  -7  -6    1.90    1.80
   1   7  -6    0.70    1.60
  -1   7   6    2.20    1.30
  -1   7   6    4.10    1.70
   0  -7  -6   -0.80    2.00
   0  -7   6    0.10    1.80
   0  -7   6    1.90    1.50
   0  -7  -6   -2.70    2.10
   0  -7   6    1.70    1.80
   0   7   6    3.50    1.70
   0   7   6    0.30    1.20
   0   7  -6    1.20    1.60
   1  -7   6    1.20    1.60
   1  -7   6    0.00    1.40
   1  -7   6    1.30    1.40
   1   7   6    1.20    1.60
  -1   7  -6    0.40    1.60
   1   7   6    0.50    1.10
   2  -7   6    4.60    1.60
   2  -7   6   -1.80    1.50
   2  -7   6    1.90    1.30
   2   7   6    1.60    1.20
  -2   7  -6    1.30    1.80
   2   7   6    0.50    1.60
   3  -7   6    0.40    1.40
   3  -7   6    2.80    1.30
   3  -7   6    1.90    1.50
   3   7   6    2.90    1.40
   4  -7   6    0.30    1.20
   4  -7   6   -0.40    1.20
   4  -7   6    0.00    1.30
   4   7   6   -0.60    1.30
   4   7   6   -0.60    1.20
   5  -7   6   10.20    1.90
   5   7   6    8.40    2.00
   5   7   6   12.60    1.80
   6  -7   6    1.80    1.10
   6  -7   6    0.70    1.10
   6  -7   6    0.70    1.20
   6   7   6    1.10    1.10
   6   7   6   -1.20    1.20
   7  -7   6    0.30    1.00
   7  -7   6    1.40    1.10
   7  -7   6    1.50    1.00
   7   7   6   -0.60    1.00
   8  -7   6    1.30    1.00
   8  -7   6   -1.00    1.50
   8  -7   6   -1.80    0.90
   8   7   6    0.10    1.10
   9  -7   6    7.50    1.40
   6  -8  -6    0.50    0.90
   6  -8  -6    0.50    1.20
   5  -8  -6    0.30    1.00
   4  -8  -6    2.90    1.10
   4  -8  -6    2.50    1.50
   3  -8  -6   -0.10    1.20
   3  -8  -6    3.50    1.60
   3   8  -6    0.10    1.30
  -3   8   6    0.00    1.70
   2  -8  -6    4.40    1.40
   2  -8  -6    1.40    1.70
  -2   8   6    6.90    2.20
   2   8  -6    4.10    1.20
   1  -8  -6   23.20    2.60
   1   8  -6   23.00    2.20
  -1   8   6   25.90    2.30
   0  -8   6    1.40    1.30
   0   8   6   -1.50    1.40
   1  -8   6   25.60    2.60
   1  -8   6   26.70    2.20
   1   8   6   28.70    2.30
   2  -8   6    2.50    1.60
   2  -8   6    3.70    1.20
   2  -8   6    2.50    1.30
   2   8   6    3.60    1.30
   3  -8   6   36.50    2.70
   3  -8   6   37.90    2.50
   3  -8   6   38.40    2.40
   3   8   6   30.10    2.80
   4  -8   6   79.79    3.90
   4  -8   6   79.09    4.00
   4  -8   6   82.79    3.90
   5  -8   6   38.00    2.40
   5  -8   6   36.20    2.60
   5  -8   6   39.10    2.40
   6  -8   6    1.50    0.90
   6  -8   6    1.00    1.00
   0   9  -6   11.40    1.90
  -1   9  -6    6.70    1.60
  -2   9  -6    7.10    1.60
  14   0  -7   -0.80    2.30
  14   0  -7    1.30    0.90
  13   0  -7   -0.40    1.20
  13   0  -7    2.30    1.30
  12   0  -7   -0.60    1.60
  12   0  -7    0.40    1.50
  12   0  -7   -0.80    1.40
  11   0  -7    1.50    1.40
  11   0  -7    1.60    1.50
  11   0  -7    3.00    1.60
  10   0  -7   -0.60    1.10
  10   0  -7    0.80    1.50
  10   0  -7   -0.80    1.60
   9   0  -7   20.20    2.70
   9   0  -7   17.60    3.20
   9   0  -7   20.10    1.90
   8   0  -7   -0.80    1.70
   8   0  -7   -0.40    0.80
   8   0  -7   -0.30    1.90
   8   0  -7   -1.60    1.70
   7   0  -7  133.19    6.40
   6   0  -7    0.80    0.70
  -6   0   7    1.80    1.50
   5   0  -7  227.98    8.70
  -5   0   7  206.88    9.30
   4   0  -7   -0.60    1.10
  -4   0   7   -0.80    0.60
  -3   0   7  136.09    5.30
   3   0  -7  124.49    5.40
   2   0  -7    0.30    0.40
  -2   0   7   -0.10    0.30
  -1   0   7   56.59    2.30
   1   0  -7   50.29    2.30
   0   0   7    0.30    0.30
   0   0  -7    0.20    0.30
   1   0   7    6.10    0.70
  -1   0  -7    5.90    0.80
  -2   0  -7    0.00    0.60
  -2   0  -7    1.20    0.70
  -3   0  -7   22.10    2.30
  -4   0  -7    0.60    1.00
   5   0   7  176.38    7.20
  -5   0  -7  177.88    8.10
   6   0   7    0.40    0.70
  -6   0  -7   -0.50    1.80
   7   0   7   78.69    3.50
  -7   0  -7   63.79    5.70
   8   0   7    0.30    0.90
   8   0   7    1.90    3.30
   8   0   7   -2.10    1.40
   9   0   7  292.07   12.70
   9   0   7  328.17   12.60
   9   0   7  295.67   12.60
  10   0   7   -1.30    1.20
  10   0   7   -2.50    1.20
  10   0   7   -0.40    1.90
  11   0   7  683.23   27.90
  11   0   7  746.33   28.10
  12   0   7   -0.90    1.80
  12   0   7    0.70    1.20
  13   0   7    0.10    0.90
  14   0   7    0.80    0.90
  14  -1  -7   -0.60    1.30
  14  -1  -7    1.00    0.90
  14   1  -7   -1.40    1.00
  13  -1  -7    2.70    1.20
  13  -1  -7    5.70    1.60
  13   1  -7    6.10    2.10
  13   1  -7    4.80    1.70
  12  -1  -7    1.40    1.40
  12  -1  -7    1.10    1.50
  12   1  -7    2.00    1.60
  12   1  -7    2.30    1.60
  12   1  -7    6.60    2.10
  11  -1  -7    2.00    1.30
  11  -1  -7   -1.20    1.50
  11  -1  -7   -0.60    1.30
  11   1  -7    1.60    1.50
  11   1  -7    1.50    1.30
  11   1  -7    1.60    1.30
  10  -1  -7    7.70    2.00
  10  -1  -7    3.90    2.10
  10  -1  -7    2.30    1.50
  10  -1  -7    5.10    1.40
 -10  -1   7    3.80    2.50
  10   1  -7    2.80    1.10
  10   1  -7    5.00    1.50
  10   1  -7    4.40    1.60
   9  -1  -7   17.90    2.90
   9  -1  -7   22.00    2.70
   9  -1  -7   23.30    3.10
   9  -1  -7   24.70    2.40
   9   1  -7   18.20    2.90
   9   1  -7   19.40    3.60
   9   1  -7   18.60    1.90
   9   1  -7   22.70    2.70
   8  -1  -7   24.90    2.90
   8  -1  -7   18.80    3.10
   8  -1  -7   23.70    2.00
   8  -1  -7   24.80    3.00
   8   1  -7   21.50    3.00
   8   1  -7   24.90    3.20
   8   1  -7   23.10    1.80
   7  -1  -7   77.59    3.70
   7  -1  -7   67.59    4.00
   7   1  -7   75.39    3.50
  -6  -1   7   37.30    3.30
   6  -1  -7   34.60    2.10
   6   1  -7   38.20    2.10
   5  -1  -7    4.50    1.10
  -5  -1   7    8.40    1.80
   5   1  -7    5.20    1.10
   4  -1  -7    1.30    0.70
  -4  -1   7    0.60    0.80
  -3  -1   7   10.80    1.20
  -2  -1   7    0.00    0.50
   2   1  -7    1.50    0.80
   1  -1  -7   18.90    1.00
  -1  -1   7   19.70    1.40
   1  -1  -7   20.40    1.10
   1   1  -7   16.00    1.40
   0  -1  -7   23.10    1.30
   0  -1  -7   23.40    1.40
   0  -1   7   22.60    1.40
   0   1  -7   20.10    1.40
   0   1   7   20.60    1.50
  -1  -1  -7    3.20    1.00
   1  -1   7    3.40    0.90
   1   1   7    3.80    1.00
  -1   1  -7    2.60    0.60
   2  -1   7  125.59    5.30
  -2  -1  -7  131.69    5.60
  -2   1  -7  121.49    5.40
   3  -1   7  163.88    6.90
  -3  -1  -7  167.28    7.90
  -4  -1  -7  140.69    6.50
   4   1   7  133.59    5.70
  -4   1  -7  144.59    6.40
  -5  -1  -7    8.70    2.30
   5  -1   7    8.70    1.20
  -5   1  -7   11.20    2.50
   5   1   7    8.80    1.10
   6  -1   7   16.90    1.50
  -6  -1  -7   11.10    3.30
   6   1   7   17.10    1.40
  -6   1  -7   15.90    3.50
   7  -1   7    4.80    1.40
  -7  -1  -7    3.90    2.90
  -8  -1  -7    1.50    6.70
   8  -1   7   12.60    1.70
   8  -1   7   11.60    1.80
   8   1   7    8.30    2.30
   8   1   7   10.90    3.00
   8   1   7   12.30    1.50
   9  -1   7   57.89    3.70
   9  -1   7   60.09    3.40
   9   1   7   58.79    3.50
   9   1   7   65.39    4.10
   9   1   7   56.29    3.70
  10  -1   7   25.40    2.60
  10  -1   7   26.70    2.60
  10   1   7   27.00    2.20
  10   1   7   30.20    2.70
  10   1   7   30.50    2.50
  11  -1   7   16.20    2.30
  11  -1   7   18.50    2.20
  11   1   7   16.70    2.30
  11   1   7   17.50    2.30
  11   1   7   21.30    2.10
  12  -1   7    4.60    1.90
  12  -1   7    6.70    1.80
  12   1   7   10.20    2.20
  12   1   7    8.20    1.70
  12   1   7    5.10    1.40
  13  -1   7    1.50    1.00
  13   1   7   -0.80    1.00
  14  -1   7    2.10    1.10
  13  -2  -7   17.20    1.80
  13  -2  -7   19.30    1.90
  13   2  -7   20.30    2.50
  13   2  -7   16.80    1.80
  12  -2  -7    4.80    1.20
 -12  -2   7    5.80    1.50
  12  -2  -7    8.30    2.30
  12  -2  -7    3.10    1.30
  12   2  -7    1.50    1.30
  12   2  -7    1.90    1.50
  12   2  -7    8.20    2.30
  11  -2  -7    1.80    1.30
  11  -2  -7    3.00    1.50
  11  -2  -7    0.30    1.90
 -11  -2   7    1.80    1.70
  11  -2  -7    4.60    1.50
  11   2  -7    2.40    1.40
  11   2  -7    3.20    1.50
  11   2  -7    0.30    1.20
  10  -2  -7    3.70    1.40
  10  -2  -7    1.80    1.30
 -10  -2   7    2.30    1.90
  10  -2  -7   -0.50    1.60
  10  -2  -7    3.20    1.70
  10   2  -7    1.90    1.60
  10   2  -7    2.90    1.40
  10   2  -7    2.40    1.00
   9  -2  -7    5.70    1.90
   9  -2  -7    7.70    2.40
   9  -2  -7    5.40    1.50
   9  -2  -7    4.90    1.70
   9   2  -7    4.60    1.60
   9   2  -7    5.40    1.60
   9   2  -7    7.00    1.70
   9   2  -7    6.90    1.60
   8  -2  -7   16.60    1.90
   8  -2  -7   17.20    2.80
   8  -2  -7   20.60    3.00
   8  -2  -7   16.30    2.50
   8   2  -7   10.40    3.00
   8   2  -7   15.20    2.90
   8   2  -7   17.00    2.90
   8   2  -7   18.40    1.70
   7  -2  -7    7.50    1.50
  -7  -2   7    5.80    3.10
   7  -2  -7    7.60    2.20
   7   2  -7    5.60    1.40
  -6  -2   7    1.30    2.10
   6  -2  -7    7.70    1.40
   6  -2  -7    6.90    2.10
   6   2  -7    4.70    1.20
  -5  -2   7  305.67   12.80
   5  -2  -7  302.27   12.00
   5   2  -7  296.97   11.90
   4  -2  -7   39.00    2.10
  -4  -2   7   37.70    2.80
   4   2  -7   38.00    2.00
   3  -2  -7   66.89    3.10
  -3  -2   7   72.19    3.70
  -2  -2   7   44.00    2.50
   2  -2  -7   44.00    1.90
   1  -2  -7    7.00    1.00
  -1  -2   7    5.80    1.10
  -1   2   7    4.80    1.60
   0  -2   7    7.50    1.00
   0  -2  -7    8.50    1.10
   0   2   7    8.90    2.00
  -1  -2  -7    9.20    1.30
   1  -2   7    9.40    1.00
   2  -2   7   26.90    1.70
  -2  -2  -7   29.80    2.20
   3  -2   7    0.70    0.70
  -3  -2  -7    0.60    1.00
   3   2   7    0.30    0.60
  -4  -2  -7   20.50    2.50
   4  -2   7   17.40    1.90
   4  -2   7   20.70    1.70
   4   2   7   20.30    1.40
   5  -2   7    5.70    1.50
  -5  -2  -7    7.70    2.80
   5   2   7    6.20    1.00
  -5   2  -7    5.90    1.90
   6  -2   7   19.40    1.90
  -6  -2  -7   22.70    4.00
   6  -2   7   22.40    2.70
   6   2   7   19.80    1.50
  -7  -2  -7   56.59    6.50
   7  -2   7   59.79    3.70
   7  -2   7   55.59    3.10
   7   2   7   50.09    3.60
   7   2   7   60.79    3.00
   7   2   7   54.69    3.90
   8  -2   7   63.99    3.30
   8  -2   7   46.30    4.70
   8  -2   7   51.69    4.10
   8   2   7   58.79    3.40
   8   2   7   64.69    3.10
   8   2   7   55.49    3.60
   9  -2   7  160.58    7.50
   9  -2   7  157.78    7.40
   9  -2   7  167.28    7.10
   9   2   7  159.98    6.90
   9   2   7  154.18    7.90
   9   2   7  145.69    8.60
  10  -2   7  182.98    8.20
  10  -2   7  179.38    7.90
  10  -2   7  177.88    7.80
  10   2   7  180.88    7.80
  10   2   7  165.28    7.60
  10   2   7  173.28    7.80
  11  -2   7  132.99    7.20
  11  -2   7   98.99    6.70
  11  -2   7  119.59    5.60
  11   2   7  118.49    5.40
  11   2   7  112.59    5.40
  11   2   7  124.79    5.60
  12  -2   7    4.20    2.20
  12  -2   7    9.60    2.00
  12   2   7   11.40    2.10
  12   2   7    8.60    1.60
  12   2   7    9.20    1.70
 -13  -2  -7   25.40    2.20
  13  -2   7   26.00    2.20
  13   2   7   29.60    2.00
  13  -3  -7    1.10    1.00
 -13  -3   7    0.70    1.30
  13  -3  -7    0.60    1.00
  13   3  -7    0.40    1.30
  12  -3  -7   14.80    1.70
  12  -3  -7   19.40    2.50
 -12  -3   7   12.30    1.90
  12  -3  -7   14.10    1.90
  12   3  -7   20.20    2.50
  12   3  -7   13.00    2.20
  12   3  -7    9.90    2.70
 -11  -3   7    0.40    1.40
  11  -3  -7    0.80    1.40
  11  -3  -7   -1.40    1.40
  11  -3  -7   -1.90    1.60
  11  -3  -7   -0.50    1.50
  11   3  -7   -2.40    1.60
  11   3  -7    2.20    1.40
  11   3  -7   -0.50    1.70
  10  -3  -7   16.80    2.50
  10  -3  -7   17.30    2.30
  10  -3  -7   21.10    2.70
  10  -3  -7   17.70    2.70
 -10  -3   7   20.10    2.50
  10   3  -7   18.70    2.00
  10   3  -7   22.80    2.50
  10   3  -7   23.50    2.80
   9  -3  -7    2.70    1.60
   9  -3  -7    1.30    1.40
   9  -3  -7    3.30    1.50
   9  -3  -7    8.90    2.70
  -9  -3   7    2.50    1.70
   9   3  -7    1.20    1.20
   9   3  -7    4.70    1.60
   9   3  -7    3.70    1.40
   9   3  -7    2.80    1.50
   8  -3  -7    2.60    1.60
   8  -3  -7    1.30    1.30
   8  -3  -7    3.50    1.50
   8  -3  -7    2.70    1.60
   8   3  -7    2.20    1.60
   8   3  -7    0.10    1.80
   8   3  -7    1.40    1.40
   8   3  -7    1.00    1.10
   7  -3  -7   11.30    2.20
   7  -3  -7    9.60    3.30
   7  -3  -7    9.50    1.80
   7  -3  -7   10.90    1.90
   7   3  -7    8.20    2.40
   7   3  -7   10.40    2.80
   7   3  -7    9.40    1.50
   7   3  -7   11.20    2.80
   6  -3  -7    0.90    1.00
   6  -3  -7    1.50    1.20
  -6  -3   7    2.30    2.70
   6   3  -7    0.60    0.80
  -5  -3   7    6.90    2.10
   5  -3  -7    7.00    1.40
   5   3  -7    7.80    1.20
   4  -3  -7   36.10    2.20
  -4  -3   7   37.80    3.20
   4  -3  -7   33.50    2.70
   4   3  -7   36.10    2.10
   3  -3  -7   -0.60    0.70
  -3  -3   7    1.00    1.20
   3   3  -7    1.20    0.70
   2  -3  -7    1.10    0.80
   2  -3  -7    0.80    0.60
  -2  -3   7    0.50    1.00
   2   3  -7   -0.40    0.80
  -1  -3   7    5.80    1.70
   1  -3  -7    4.00    1.50
  -1   3   7    5.10    1.10
   0  -3  -7    1.80    0.90
   0  -3   7    1.70    0.90
   0   3   7    2.20    0.70
   1  -3   7    6.20    1.50
  -1  -3  -7    4.30    1.20
   1   3   7    5.90    0.90
   2  -3   7    4.00    1.10
   2  -3   7    4.30    1.00
  -2  -3  -7    3.50    1.30
   2   3   7    4.40    1.00
   3  -3   7  101.89    4.90
   3  -3   7   97.89    4.50
  -3  -3  -7  108.89    5.80
   3   3   7  100.19    4.40
   4  -3   7    8.50    2.00
  -4  -3  -7    4.60    1.70
   4  -3   7    2.70    1.60
   4  -3   7    4.90    1.10
   4   3   7    4.10    1.30
   5  -3   7   17.60    2.20
   5  -3   7   15.60    1.90
   5   3   7   16.20    1.40
  -6  -3  -7    0.10    3.80
   6  -3   7    1.10    1.20
   6  -3   7    0.60    1.20
   6   3   7    3.40    1.10
   7  -3   7  173.08    8.90
   7  -3   7  180.38    8.60
   7  -3   7  205.88    8.20
   7  -3   7  194.68    8.30
   7   3   7  182.98    8.20
   7   3   7  180.58    8.30
   7   3   7  207.68    8.30
   8  -3   7   13.60    2.60
   8  -3   7   10.10    2.00
   8  -3   7   14.60    3.50
   8   3   7    7.80    2.00
   8   3   7   12.20    1.70
   8   3   7   17.20    2.20
   9  -3   7   14.80    3.10
   9  -3   7   14.70    3.30
   9  -3   7   16.20    2.60
   9  -3   7   20.00    3.20
   9   3   7   15.00    2.10
   9   3   7   14.90    2.10
   9   3   7   13.00    1.80
  10  -3   7    1.00    1.70
  10  -3   7    2.30    1.90
  10  -3   7    3.00    1.70
  10   3   7    0.30    1.20
  10   3   7    0.10    1.10
  10   3   7   -0.40    1.10
  11  -3   7    9.80    2.40
  11  -3   7   10.70    3.20
  11  -3   7    7.70    2.60
  11   3   7    5.10    1.60
  11   3   7    6.50    1.80
  11   3   7    4.10    1.70
  12  -3   7    2.50    1.50
  12   3   7    4.10    1.00
  12   3   7    6.50    1.40
 -13  -3  -7    9.10    1.50
  13   3   7    5.60    1.30
 -12  -4   7    4.90    1.50
  12  -4  -7    2.30    1.10
  12  -4  -7    1.50    1.00
 -11  -4   7   19.40    1.80
  11  -4  -7   21.10    2.50
  11  -4  -7   20.60    2.20
  11  -4  -7   20.20    2.10
  11  -4  -7   24.30    3.80
  11   4  -7   16.70    2.70
  11   4  -7   16.30    2.60
  11   4  -7   17.40    2.40
  10  -4  -7    0.70    1.20
  10  -4  -7    1.40    2.10
  10  -4  -7   -0.20    1.40
 -10  -4   7   -0.10    1.20
  10  -4  -7   -1.80    1.30
  10   4  -7    0.70    1.20
   9  -4  -7   13.50    2.30
   9  -4  -7   15.80    2.50
  -9  -4   7   18.30    2.40
   9  -4  -7   13.60    3.00
   9  -4  -7   18.30    2.40
   9   4  -7   18.60    2.80
   9   4  -7   10.70    2.50
   9   4  -7   18.60    2.00
   8  -4  -7   12.40    2.20
  -8  -4   7   19.10    2.50
   8  -4  -7   18.00    2.80
   8  -4  -7   16.60    2.40
   8  -4  -7   13.50    2.30
   8  -4  -7   15.60    2.70
   8   4  -7   16.00    2.70
   8   4  -7   15.50    3.40
   7  -4  -7    2.90    1.70
   7  -4  -7    2.10    1.40
   7  -4  -7    4.30    1.20
  -7  -4   7    5.70    1.60
   7  -4  -7    4.90    1.70
   7  -4  -7    2.00    1.90
   7   4  -7    5.40    1.80
   7   4  -7    3.20    1.60
   6  -4  -7    3.00    2.10
   6  -4  -7    0.20    1.20
   6  -4  -7    2.20    1.20
   6  -4  -7    1.80    1.70
   6  -4  -7    3.80    1.80
  -6  -4   7    3.70    1.60
   6   4  -7    5.40    1.50
   6   4  -7    3.60    1.60
   5  -4  -7   18.00    1.90
   5  -4  -7   20.70    3.60
   5  -4  -7   18.30    2.10
   5  -4  -7   12.30    3.40
  -5  -4   7   18.00    3.20
   5  -4  -7   20.50    3.40
   5   4  -7   17.90    1.70
   5   4  -7   18.10    3.30
   4  -4  -7    2.40    1.00
  -4  -4   7    0.00    2.40
   4  -4  -7    2.80    1.10
   4   4  -7    2.30    0.90
   3  -4  -7   93.99    4.30
  -3  -4   7   86.39    5.40
   3  -4  -7   86.29    4.50
  -3   4   7   91.89    4.30
   3   4  -7   87.99    4.70
   2  -4  -7    4.80    1.40
  -2  -4   7    2.90    1.80
   2   4  -7    5.00    1.40
  -2   4   7    7.20    1.30
   1  -4  -7   -1.00    1.50
  -1  -4   7    0.80    1.50
  -1   4   7    0.50    0.80
   1   4  -7   -0.50    0.90
   0  -4  -7    2.70    1.70
   0  -4   7    3.00    1.50
   0  -4   7    4.50    1.30
   0   4  -7    4.90    1.40
   1  -4   7   -0.60    1.10
  -1  -4  -7   -2.00    1.60
   1  -4   7   -0.80    1.50
  -1   4  -7    0.80    1.00
   1   4   7    0.70    0.70
   2  -4   7    0.90    1.60
  -2  -4  -7   -2.00    1.80
  -2   4  -7    0.40    1.00
   2   4   7   -0.20    0.60
   3  -4   7   38.40    2.60
   3  -4   7   40.90    3.90
  -3  -4  -7   38.40    4.30
   3   4   7   40.00    2.20
  -3   4  -7   39.60    2.60
   4  -4   7    0.40    1.20
   4  -4   7    1.30    1.10
  -4  -4  -7   -0.50    2.60
   4   4   7    0.30    0.70
   5  -4   7   10.50    3.00
   5  -4   7    5.80    1.70
   5  -4   7   10.80    3.00
   5  -4   7    8.50    2.10
   5   4   7   14.10    2.90
   5   4   7    6.60    1.30
   5   4   7    9.80    2.40
   6  -4   7   46.30    3.90
   6  -4   7   51.09    3.20
   6  -4   7   47.20    3.70
   6  -4   7   52.19    3.10
   6   4   7   50.19    2.80
   6   4   7   50.09    3.30
   6   4   7   41.20    3.20
   7  -4   7  142.99    6.40
   7  -4   7  136.19    6.60
   7  -4   7  134.89    6.80
   7  -4   7  132.99    6.60
   7   4   7  132.29    6.30
   7   4   7  133.89    6.20
   7   4   7  140.19    6.40
   8  -4   7  437.26   18.20
   8  -4   7  450.65   18.30
   8  -4   7  446.06   18.30
   8  -4   7  476.45   18.30
   8   4   7  453.05   18.10
   8   4   7  443.16   18.20
   8   4   7  466.75   18.20
   9  -4   7   10.80    2.90
   9  -4   7    7.70    2.60
   9  -4   7   13.50    2.50
   9  -4   7    7.00    2.30
   9   4   7    9.20    1.80
   9   4   7    6.80    2.10
   9   4   7    7.90    1.60
  10  -4   7    2.40    2.30
  10  -4   7    0.80    1.80
  10  -4   7   -0.70    1.50
  10  -4   7    0.80    2.10
  10   4   7    1.50    1.10
  10   4   7    2.20    1.10
  10   4   7    2.90    1.20
  11  -4   7   -1.40    1.40
  11  -4   7    2.40    2.70
  11   4   7    0.80    0.90
  11   4   7   -2.00    1.20
  11   4   7   -0.50    0.90
 -12  -4  -7   -1.20    1.00
  12  -4   7   -0.90    1.70
  12   4   7    0.30    0.90
  11  -5  -7    0.10    1.00
 -11  -5   7    1.30    0.90
  11  -5  -7   -1.60    1.20
  11  -5  -7   -0.40    1.10
 -10  -5   7   -0.50    1.00
  10  -5  -7    1.10    1.10
  10  -5  -7    2.60    1.30
  10  -5  -7    2.30    1.20
 -10   5   7    3.10    1.70
  10   5  -7   -0.50    1.70
  10   5  -7    0.60    1.80
   9  -5  -7   -0.40    1.40
   9  -5  -7   -1.00    1.70
   9  -5  -7    0.70    1.50
   9  -5  -7    1.10    1.20
  -9  -5   7   -2.00    1.20
  -9   5   7    1.80    1.60
   9   5  -7    0.20    1.50
   9   5  -7    2.30    1.50
   8  -5  -7    8.30    2.60
   8  -5  -7    9.00    2.70
   8  -5  -7   10.20    2.70
   8  -5  -7    4.60    1.50
  -8  -5   7   10.00    1.90
   8  -5  -7    6.90    2.00
   8   5  -7   12.40    2.40
  -8   5   7    6.90    2.40
   8   5  -7    8.30    2.00
  -7  -5   7    3.60    1.30
   7  -5  -7    4.00    1.30
   7  -5  -7    4.40    2.30
   7  -5  -7    1.50    1.70
   7  -5  -7    3.60    1.80
  -7   5   7    4.10    1.60
   7   5  -7    8.30    2.50
   7   5  -7    6.70    1.90
   6  -5  -7   -0.30    1.60
  -6  -5   7    1.50    1.40
   6  -5  -7    0.60    1.10
   6  -5  -7    0.60    1.80
   6  -5  -7    0.10    1.60
  -6   5   7   -0.60    1.30
   6   5  -7   -1.60    1.50
   6   5  -7    1.20    1.20
   5  -5  -7    4.90    1.90
   5  -5  -7    7.30    2.30
  -5  -5   7    8.50    2.40
   5  -5  -7   12.60    3.00
   5  -5  -7    6.40    1.80
   5   5  -7    8.90    2.70
   5   5  -7    7.90    1.70
  -5   5   7    9.00    2.70
   4  -5  -7    2.50    1.90
   4  -5  -7    0.00    1.10
   4  -5  -7   -0.30    1.80
  -4  -5   7    1.30    1.60
   4  -5  -7    1.70    1.90
   4   5  -7   -0.20    1.00
  -4   5   7   -0.30    1.20
   4   5  -7    2.30    1.60
  -3  -5   7    3.70    1.90
   3  -5  -7    0.20    1.80
  -3  -5   7    4.90    2.00
   3  -5  -7    4.40    2.00
   3  -5  -7    2.00    1.30
   3  -5  -7    1.50    2.10
   3   5  -7    5.60    1.50
  -3   5   7    1.70    1.10
   2  -5  -7    6.30    2.30
  -2  -5   7    5.00    1.60
   2  -5  -7    9.40    3.20
   2  -5  -7    9.80    2.40
  -2  -5   7   11.10    3.10
  -2   5   7    4.80    1.10
   2   5  -7    5.30    1.70
  -1  -5   7    4.60    4.70
  -1  -5   7    4.90    1.80
  -1  -5   7    4.10    1.40
   1  -5  -7    7.10    1.60
   1   5  -7    7.30    1.70
  -1   5   7    5.90    1.50
   0  -5   7   20.00    4.70
   0  -5   7   12.40    2.20
   0  -5   7   12.40    3.30
   0   5  -7   12.10    1.80
   0   5   7    7.60    1.50
   1  -5   7   12.70    3.00
   1  -5   7   18.40    5.30
  -1  -5  -7   21.90    5.80
  -1   5  -7   12.30    2.10
   1   5   7   14.00    1.60
   2  -5   7    3.30    1.70
   2  -5   7    1.30    1.80
   2  -5   7    0.10    1.70
  -2   5  -7    2.90    1.30
   2   5   7    1.20    1.80
   2   5   7    1.70    0.80
   3  -5   7   -2.40    1.60
   3  -5   7    1.10    1.10
   3  -5   7    1.90    1.70
   3   5   7    0.00    0.80
  -3   5  -7    0.30    1.40
   3   5   7    1.10    1.60
   4  -5   7    6.10    1.60
   4  -5   7    7.10    2.60
   4   5   7    9.80    2.70
  -4   5  -7    9.20    2.30
   4   5   7    7.20    2.10
   4   5   7    8.30    1.50
   5  -5   7   18.60    2.70
   5  -5   7   18.10    2.80
   5  -5   7   16.70    2.20
   5   5   7   19.00    2.40
   5   5   7   16.10    1.90
  -5   5  -7   16.10    2.70
   5   5   7   17.40    2.90
   6  -5   7    2.40    1.60
   6  -5   7    0.70    1.60
   6  -5   7   -1.20    1.20
   6   5   7    0.60    1.20
   6   5   7   -0.10    1.40
   6   5   7    0.80    0.90
  -6   5  -7   -0.60    1.80
   7  -5   7   18.90    2.60
   7  -5   7   22.40    2.40
   7  -5   7   17.50    2.70
   7   5   7   14.00    2.30
   7   5   7   16.40    1.80
   7   5   7   20.20    2.20
  -7   5  -7   13.20    3.10
   8  -5   7   17.80    2.40
   8  -5   7   18.90    2.60
   8  -5   7   16.20    2.20
   8   5   7   15.50    2.00
   8   5   7   19.70    2.00
   8   5   7   19.20    2.20
  -8   5  -7   12.60    3.40
   9  -5   7    3.40    1.80
   9  -5   7    2.90    1.30
   9  -5   7    1.30    1.40
  -9   5  -7   -0.90    2.80
   9   5   7    0.20    1.20
   9   5   7    1.20    1.30
   9   5   7    0.90    1.50
  10  -5   7    0.40    1.20
 -10  -5  -7    1.70    1.30
  10  -5   7   -0.20    1.40
  10   5   7   -0.50    0.90
  10   5   7    1.20    1.40
 -11  -5  -7    0.30    0.80
  11  -5   7    0.60    1.20
  10  -6  -7    0.80    1.30
  10  -6  -7   -0.10    1.10
  10  -6  -7    1.50    0.90
 -10  -6   7   -0.10    0.90
  -9  -6   7    7.50    1.60
   9  -6  -7    7.30    1.70
   9  -6  -7    7.70    1.90
   9  -6  -7    7.80    2.10
   9  -6  -7    9.00    2.10
  -9   6   7    4.60    2.40
   8  -6  -7    8.20    2.40
   8  -6  -7    2.90    1.20
   8  -6  -7    0.90    1.10
  -8  -6   7    2.80    1.10
   8  -6  -7    5.80    2.10
   8   6  -7    3.30    1.50
   8   6  -7    1.10    1.90
  -8   6   7    0.70    1.70
   7  -6  -7   -1.70    1.30
   7  -6  -7    2.00    1.40
   7  -6  -7    0.70    1.70
  -7  -6   7    0.30    1.20
   7  -6  -7    0.10    1.10
   7   6  -7    1.30    1.60
  -7   6   7    1.10    1.80
   7   6  -7    0.30    1.60
   6  -6  -7    4.10    1.30
  -6  -6   7    4.80    1.40
   6  -6  -7    3.70    1.70
   6  -6  -7    1.30    1.50
   6  -6  -7    3.60    1.80
   6   6  -7    5.70    1.50
   6   6  -7    3.20    1.50
  -6   6   7    2.40    1.80
   5  -6  -7   13.20    2.50
  -5  -6   7   14.60    2.40
   5  -6  -7   11.40    2.30
   5  -6  -7    7.90    2.00
   5   6  -7   12.10    2.50
  -5   6   7   11.00    2.90
   5   6  -7    8.70    2.10
  -4  -6   7    4.00    1.80
   4  -6  -7    2.00    1.20
   4  -6  -7    0.80    1.70
   4  -6  -7    0.60    1.50
   4  -6  -7   -2.30    2.00
  -4   6   7    1.50    1.50
  -4   6   7    2.70    1.90
   4   6  -7    0.80    1.50
   4   6  -7   -0.30    1.40
   3  -6  -7    7.10    2.60
  -3  -6   7    7.00    1.80
   3  -6  -7    6.60    2.30
   3  -6  -7    9.50    2.80
   3   6  -7   11.00    2.10
  -3   6   7   12.60    3.00
  -3   6   7    7.30    1.40
  -2  -6   7    7.80    2.80
   2  -6  -7    7.90    2.70
   2  -6  -7   12.70    3.10
   2  -6  -7   12.60    2.70
  -2   6   7    8.70    1.90
  -2   6   7   13.20    2.70
   1  -6  -7   18.00    3.50
  -1  -6   7   23.10    3.00
  -1  -6   7   16.40    2.90
   1  -6  -7   26.00    3.10
  -1   6   7   20.20    2.20
  -1   6   7   19.40    3.00
   1   6  -7   24.20    2.40
   0  -6   7   29.20    2.80
   0  -6  -7   17.70    5.50
   0  -6   7   32.30    3.60
   0  -6   7   28.70    3.10
   0  -6  -7   25.20    3.90
   0   6  -7   29.30    2.60
   0   6   7   32.50    3.20
   0   6   7   31.20    2.50
   1  -6   7    1.70    1.40
   1  -6   7    2.20    1.60
   1  -6   7    2.00    1.80
  -1   6  -7    6.70    2.40
   1   6   7    2.10    1.10
   1   6   7    0.70    1.70
   2  -6   7   -0.20    1.20
   2  -6   7    2.10    1.70
   2  -6   7   -0.90    2.20
   2   6   7   -0.20    1.20
   2   6   7   -0.70    1.50
   3  -6   7    8.30    2.50
   3  -6   7    7.40    2.60
   3  -6   7    9.20    2.10
  -3   6  -7    9.80    2.80
   3   6   7    9.60    1.60
   3   6   7   11.60    2.60
   4  -6   7   -2.30    1.30
   4  -6   7   -0.60    1.40
   4  -6   7   -2.00    1.50
   4   6   7    0.70    1.30
  -4   6  -7    1.60    1.80
   4   6   7    0.80    1.00
   5  -6   7    8.40    2.30
   5  -6   7   13.80    2.50
   5  -6   7   14.00    2.80
   5   6   7   14.50    2.00
  -5   6  -7   14.00    3.20
   5   6   7   13.80    2.30
   6  -6   7   98.89    4.90
   6  -6   7   96.89    5.00
   6  -6   7   93.79    4.80
  -6  -6  -7   91.29    4.90
   6   6   7  101.19    4.70
  -6   6  -7   81.49    5.70
   6   6   7   94.39    4.60
   7  -6   7    2.80    1.20
   7  -6   7    0.40    1.40
   7  -6   7    2.20    1.30
  -7  -6  -7    2.10    2.10
   7   6   7    6.00    1.90
   7   6   7    3.20    1.10
   8  -6   7   26.20    2.20
   8  -6   7   16.00    2.30
   8  -6   7   20.10    2.10
  -8  -6  -7   19.50    2.20
   8   6   7   19.50    1.80
   8   6   7   25.30    2.00
   9  -6   7    0.40    1.40
   9  -6   7    2.90    1.20
   9  -6   7    0.60    1.10
  -9  -6  -7    0.50    1.00
  10  -6   7   -0.10    1.00
  10   6   7    1.00    0.90
  -9  -7   7   -0.10    1.20
   9  -7  -7   -1.80    0.90
   9  -7  -7    0.40    1.40
   8  -7  -7    1.60    1.20
   8  -7  -7    0.10    1.00
   8  -7  -7    2.40    1.00
  -8   7   7    3.00    1.40
   7  -7  -7    0.50    1.10
   7  -7  -7    2.40    1.20
  -7  -7   7   -0.10    1.30
   7  -7  -7    4.30    1.60
   7   7  -7    3.40    1.60
  -7   7   7    2.20    1.30
  -6  -7   7    9.30    2.20
   6  -7  -7    5.90    2.00
   6  -7  -7    6.50    1.90
   6  -7  -7    5.60    2.00
  -6   7   7    7.80    2.30
   6   7  -7    5.50    1.40
  -6   7   7    4.00    1.80
   5  -7  -7    0.10    1.30
   5  -7  -7    0.60    1.70
   5  -7  -7   -0.20    1.50
  -5   7   7    2.80    1.60
  -5   7   7    1.40    1.60
   5   7  -7    3.00    1.30
   4  -7  -7    2.70    1.40
   4  -7  -7    0.20    1.50
   4  -7  -7    1.60    1.50
  -4   7   7    1.20    1.70
   4   7  -7    0.40    1.30
  -4   7   7   -0.80    1.50
   3  -7  -7    0.60    1.50
   3  -7  -7    0.70    1.70
  -3   7   7    0.20    1.60
   3   7  -7   -0.50    1.30
  -3   7   7    0.10    1.40
  -2  -7   7   23.10    2.60
   2  -7  -7   11.00    2.70
   2  -7  -7   15.00    3.10
  -2   7   7   21.10    2.80
  -2   7   7   15.70    2.40
   2   7  -7   18.10    3.40
   1  -7  -7    9.10    2.90
   1  -7  -7    5.60    2.10
  -1  -7   7    4.20    1.50
  -1   7   7    3.30    1.30
  -1   7   7    5.80    1.70
   0  -7   7    7.90    2.40
   0  -7  -7    2.60    2.10
   0  -7   7    2.20    1.60
   0  -7   7    1.90    1.90
   0   7   7   -0.20    1.60
   0   7   7    1.60    1.20
   1  -7   7    4.30    1.50
   1  -7   7    5.40    1.60
   1  -7   7    4.60    1.50
   1   7   7    3.90    1.10
   1   7   7    7.50    2.50
   2  -7   7    1.10    1.30
   2  -7   7    1.50    1.50
   2   7   7    2.20    1.50
   2   7   7    1.20    1.20
   3  -7   7    0.80    1.40
   3  -7   7    1.80    1.30
   3  -7   7    0.10    1.20
   3   7   7   -0.50    1.90
   3   7   7    1.60    1.30
   4  -7   7   11.00    2.20
   4  -7   7   11.40    2.10
   4  -7   7   15.20    2.10
   4   7   7    8.50    2.80
   4   7   7   14.00    2.20
   5  -7   7   29.50    3.20
   5  -7   7   28.10    2.60
   5  -7   7   29.30    2.70
   5   7   7   23.90    2.20
   5   7   7   29.10    2.20
   6  -7   7    3.00    1.20
   6  -7   7    0.00    1.10
   6  -7   7    1.30    1.10
   6   7   7   -0.70    1.20
   6   7   7    1.40    1.10
   7  -7   7    1.90    1.10
   7  -7   7    0.00    1.10
   7  -7   7    0.00    1.30
   7   7   7    1.40    1.00
   8  -7   7    1.20    1.00
   8  -7   7    0.60    1.00
   8  -7   7    1.00    0.90
   8   7   7    2.90    1.10
   6  -8  -7    6.70    1.90
   5  -8  -7    0.30    1.40
   5  -8  -7   -0.40    1.00
   5   8  -7   -3.10    2.20
   4  -8  -7   -0.10    1.10
   4  -8  -7    1.80    1.60
   4   8  -7   -1.80    1.20
   3  -8  -7    0.20    1.20
   3  -8  -7   -0.50    1.70
  -3   8   7    2.30    1.70
   3   8  -7   -0.30    1.20
  -3   8   7    2.20    2.00
   2  -8  -7    7.30    2.10
  -2   8   7    6.50    2.20
  -2   8   7    3.50    1.70
   2   8  -7    6.50    1.80
   1  -8  -7   -0.60    1.70
  -1   8   7    1.90    1.30
  -1   8   7    3.20    1.70
   1   8  -7   -0.10    1.10
   0  -8   7   17.30    2.20
   0   8   7   13.00    2.70
   0   8   7   18.50    2.20
   1  -8   7   -1.90    1.60
   1  -8   7    2.50    1.20
   1   8   7    2.00    1.30
   1   8   7    0.50    1.40
   2  -8   7    0.10    1.30
   2  -8   7    2.10    1.20
   2  -8   7    3.00    1.60
   2   8   7   -0.10    1.40
   2   8   7    1.30    1.30
   3  -8   7    1.40    1.40
   3  -8   7    1.20    1.20
   3  -8   7    1.30    1.10
   3   8   7    1.20    1.50
   3   8   7   -0.30    1.80
   4  -8   7   22.40    2.00
   4  -8   7   19.20    2.30
   4  -8   7   24.80    2.10
   5  -8   7    8.40    2.00
   5  -8   7    3.40    1.10
   5  -8   7    4.40    1.50
   6  -8   7    1.30    0.90
   6  -8   7    0.40    1.00
   0   9  -7    2.20    1.10
  -1   9  -7    0.90    1.00
  -2   9  -7    0.50    1.00
  14   0  -8    0.50    1.40
  14   0  -8    0.90    0.90
  13   0  -8   -1.20    1.10
  13   0  -8    2.50    1.30
  13   0  -8    0.50    2.60
  12   0  -8   17.80    2.60
  12   0  -8   22.20    2.30
  12   0  -8   20.30    2.30
  11   0  -8   -0.10    1.50
  11   0  -8   -2.50    1.50
  11   0  -8    2.10    1.40
  10   0  -8   13.60    2.60
  10   0  -8   13.80    2.50
  10   0  -8   13.60    1.90
   9   0  -8   -1.50    1.10
   9   0  -8    0.00    1.70
   9   0  -8   -0.20    1.50
   8   0  -8  143.89    6.00
   8   0  -8  127.69    6.50
   8   0  -8  135.89    6.60
   8   0  -8  130.89    6.50
   7   0  -8    0.90    1.70
   7   0  -8    0.10    0.80
   6   0  -8 1426.86   52.59
  -6   0   8 1334.97   52.79
   5   0  -8    0.40    0.50
  -4   0   8   93.69    3.90
   4   0  -8   85.19    4.20
  -3   0   8   -0.10    0.40
   3   0  -8    0.20    0.70
  -2   0   8   28.70    1.40
   2   0  -8   28.00    1.50
  -1   0   8    0.00    0.30
   1   0  -8   -0.30    0.30
   0   0  -8   18.80    1.20
   0   0   8   21.80    1.20
  -1   0  -8   -0.40    0.40
   1   0   8   -0.30    0.40
  -2   0  -8   45.00    2.60
  -2   0  -8   49.80    2.70
  -3   0  -8    0.20    0.70
  -4   0  -8    2.30    1.10
   5   0   8   -0.60    0.70
  -5   0  -8    0.10    1.40
   6   0   8    3.80    0.80
  -6   0  -8    5.60    2.00
  -7   0  -8    3.60    2.80
   8   0   8   -0.80    2.20
   8   0   8    1.10    0.90
   8   0   8    0.60    1.40
   9   0   8   -1.30    1.30
   9   0   8    0.50    1.90
   9   0   8   -1.10    1.10
  10   0   8   60.59    3.40
  10   0   8   62.69    4.10
  10   0   8   59.39    3.60
  11   0   8    3.70    1.50
  11   0   8    0.20    1.20
  12   0   8    1.80    1.10
  12   0   8   -1.50    1.80
  13   0   8    1.90    0.90
  14   0   8    0.90    0.90
  14  -1  -8   -1.00    1.20
  14  -1  -8    0.50    0.90
  14   1  -8   -0.20    1.00
  13  -1  -8    3.20    1.20
  13  -1  -8    0.80    1.00
  13   1  -8    2.90    1.30
  13   1  -8    2.10    1.10
  12  -1  -8    6.60    2.10
  12  -1  -8    3.20    1.70
  12   1  -8    3.90    1.40
  12   1  -8    2.10    1.70
  12   1  -8    3.00    1.40
  11  -1  -8    6.90    2.50
  11  -1  -8    9.80    2.10
  11  -1  -8    9.60    2.40
  11   1  -8   10.50    2.50
  11   1  -8    5.50    1.90
  11   1  -8    5.10    1.50
  10  -1  -8   37.40    2.60
 -10  -1   8   30.30    4.10
  10  -1  -8   33.40    3.00
  10  -1  -8   35.60    3.70
  10  -1  -8   36.30    3.20
  10   1  -8   31.90    2.40
  10   1  -8   38.90    3.00
  10   1  -8   35.80    3.10
   9  -1  -8    9.60    2.60
   9  -1  -8    8.90    2.80
   9  -1  -8    8.00    2.40
   9  -1  -8    4.80    1.60
   9   1  -8    8.50    1.70
   9   1  -8   11.70    2.70
   9   1  -8   11.70    2.70
   9   1  -8   15.90    3.60
   8  -1  -8    1.00    1.70
   8  -1  -8   -1.00    1.40
   8  -1  -8    0.20    1.10
   8  -1  -8   -1.70    1.70
   8   1  -8    1.00    0.90
   8   1  -8   -1.40    1.70
   8   1  -8   -0.90    1.80
   7  -1  -8   -0.30    1.40
   7  -1  -8    1.40    0.90
   7   1  -8    1.10    0.80
  -6  -1   8    3.50    1.60
   6  -1  -8    2.70    0.80
   6  -1  -8    4.00    1.50
   6   1  -8    3.20    1.10
   5  -1  -8    0.80    0.70
  -5  -1   8    0.10    1.10
   5   1  -8    1.30    0.70
   4  -1  -8    4.00    1.20
  -4  -1   8    5.70    1.40
  -3  -1   8   25.70    1.70
  -2  -1   8   49.99    2.40
   2   1  -8   43.80    2.70
   1  -1  -8    4.10    0.60
   1  -1  -8    4.30    0.70
  -1  -1   8    3.10    0.90
   1   1  -8    2.90    1.00
   0  -1  -8   20.80    1.30
   0  -1   8   15.30    1.30
   0  -1  -8   19.40    1.30
   0   1  -8   16.50    1.40
  -1  -1  -8   36.00    2.10
  -1  -1  -8   36.40    2.10
   1  -1   8   34.30    1.90
   1   1   8   35.20    2.40
  -1   1  -8   31.90    2.00
   2  -1   8   98.09    4.20
  -2  -1  -8   94.19    4.50
   3  -1   8   23.00    1.70
  -3  -1  -8   23.70    2.10
  -4  -1  -8    7.80    2.00
   4   1   8    5.40    1.00
  -4   1  -8    5.90    1.90
  -5  -1  -8    1.10    1.40
   5   1   8    0.40    0.60
  -5   1  -8   -1.20    1.50
   6  -1   8    1.10    0.80
  -6  -1  -8   -1.20    1.90
  -6   1  -8    1.70    2.20
  -7  -1  -8    1.50    3.00
   7  -1   8    1.10    1.00
   7   1   8    2.00    0.80
   8  -1   8    2.90    1.60
   8  -1   8   -0.40    1.10
   8   1   8    1.60    1.30
   8   1   8    2.80    1.60
   9  -1   8   53.89    3.50
   9   1   8   47.90    3.50
   9   1   8   47.20    3.10
   9   1   8   53.59    3.30
  10  -1   8   17.50    2.40
  10  -1   8   18.40    2.40
  10   1   8   17.10    1.90
  10   1   8   18.00    2.20
  10   1   8   18.60    2.40
  11  -1   8   76.79    4.20
  11  -1   8   87.19    4.30
  11   1   8   79.29    4.10
  11   1   8   86.39    4.20
  11   1   8   80.29    4.20
  12  -1   8    8.00    1.90
  12  -1   8   12.60    2.70
  12   1   8    9.50    1.60
  12   1   8    5.00    1.40
  13  -1   8    0.30    1.00
  13   1   8    1.90    1.10
  13  -2  -8    2.70    1.10
  13   2  -8    3.50    1.40
  13   2  -8    1.90    1.10
  12  -2  -8   -0.70    1.60
  12  -2  -8    1.00    1.20
  12  -2  -8    1.90    1.20
 -12  -2   8    1.00    1.60
  12   2  -8    0.30    1.30
  12   2  -8    3.30    1.60
  12   2  -8    2.90    1.30
  11  -2  -8   -2.50    1.60
 -11  -2   8    0.00    1.60
  11  -2  -8    2.10    1.40
  11  -2  -8    4.20    1.90
  11  -2  -8    1.00    1.40
  11   2  -8   -1.60    1.40
  11   2  -8    0.90    1.50
  11   2  -8    1.70    1.30
  10  -2  -8   12.00    2.60
  10  -2  -8   15.80    2.60
  10  -2  -8   12.30    2.80
 -10  -2   8   12.60    3.00
  10  -2  -8   10.10    2.10
  10   2  -8   14.50    1.80
  10   2  -8   13.80    2.60
  10   2  -8   19.00    2.60
   9  -2  -8   14.30    2.50
   9  -2  -8    9.10    2.80
   9  -2  -8   14.80    2.20
   9  -2  -8   13.80    2.60
   9   2  -8   13.00    1.80
   9   2  -8   17.70    2.70
   9   2  -8   15.10    2.70
   9   2  -8   17.80    2.90
   8  -2  -8   44.10    3.60
   8  -2  -8   49.10    3.60
   8  -2  -8   55.99    3.10
   8  -2  -8   53.39    3.30
   8   2  -8   45.20    3.90
   8   2  -8   49.99    3.80
   8   2  -8   53.29    3.70
   8   2  -8   52.99    2.90
  -7  -2   8  130.49    7.90
   7  -2  -8  136.49    6.30
   7  -2  -8  147.19    6.30
   7   2  -8  143.69    6.10
   6  -2  -8  285.67   12.10
   6  -2  -8  316.07   12.10
  -6  -2   8  293.37   13.00
   6   2  -8  302.57   11.90
   5  -2  -8   94.89    4.20
  -5  -2   8   91.79    5.00
   5   2  -8   89.99    4.00
  -4  -2   8  553.44   21.70
   4  -2  -8  537.85   21.10
   4   2  -8  541.85   21.00
   3  -2  -8   22.60    1.60
  -3  -2   8   28.10    2.10
  -2  -2   8    3.00    0.80
   2  -2  -8    3.80    0.80
   2  -2  -8    2.80    0.60
   1  -2  -8   66.09    3.00
  -1   2   8   61.79    3.30
   0  -2  -8    1.00    0.70
   0   2   8    3.20    1.30
  -1  -2  -8   47.10    2.70
   1  -2   8   45.10    2.40
   2  -2   8   29.90    1.90
  -2  -2  -8   31.20    2.30
  -3  -2  -8    5.40    1.70
   3  -2   8    3.90    1.30
   3   2   8    2.50    0.90
   4  -2   8   12.90    1.90
   4  -2   8   11.70    1.60
  -4  -2  -8   12.60    2.30
   4   2   8   13.60    1.10
   5  -2   8   25.10    2.00
  -5  -2  -8   32.20    3.40
  -5   2  -8   25.30    3.50
   5   2   8   29.00    1.70
   6  -2   8    4.50    1.20
   6  -2   8    3.90    1.50
  -6  -2  -8    2.10    2.30
   6   2   8    4.40    1.10
  -6   2  -8   -1.30    4.90
  -7  -2  -8    6.50    3.60
   7  -2   8    3.90    1.60
   7  -2   8    4.90    1.30
   7   2   8    4.40    1.40
   7   2   8    5.90    1.30
   7   2   8    6.90    1.70
   8  -2   8   46.80    4.50
   8  -2   8   49.30    2.90
   8  -2   8   42.60    3.80
   8   2   8   41.10    2.90
   8   2   8   44.40    2.60
   8   2   8   43.80    3.20
   9  -2   8   14.60    5.30
   9  -2   8   10.10    2.20
   9  -2   8   10.10    2.30
   9   2   8   11.80    1.60
   9   2   8   10.80    2.20
   9   2   8    8.70    2.00
  10  -2   8    5.10    1.50
  10  -2   8    6.70    2.40
  10  -2   8    1.10    2.30
  10   2   8    6.20    2.00
  10   2   8    4.90    1.90
  11  -2   8   11.80    2.70
  11  -2   8   16.80    2.30
  11   2   8   11.00    1.90
  11   2   8   13.30    1.80
  11   2   8   13.40    2.20
  12  -2   8   19.00    2.20
  12  -2   8   14.70    3.60
  12   2   8   19.30    2.30
  12   2   8   20.20    1.80
  12   2   8   20.20    1.80
  13  -2   8   46.70    2.70
 -13  -2  -8   46.80    2.80
  13   2   8   46.50    2.40
 -13  -3   8    1.40    1.30
  13  -3  -8    2.10    0.90
  13  -3  -8    0.50    1.00
  13   3  -8   -0.20    1.70
 -12  -3   8    0.50    1.20
  12  -3  -8    1.40    1.10
  12  -3  -8    0.70    1.10
  12  -3  -8   -1.50    1.60
  12   3  -8    0.50    1.30
  12   3  -8    0.10    1.40
  11  -3  -8   12.50    2.40
  11  -3  -8   15.90    2.50
  11  -3  -8   11.10    2.40
 -11  -3   8   18.30    3.90
  11  -3  -8   10.80    2.40
  11   3  -8    7.00    1.60
  11   3  -8    8.10    2.40
  11   3  -8   11.50    2.20
 -10  -3   8    9.40    2.40
  10  -3  -8    5.90    1.50
  10  -3  -8    5.70    1.50
  10  -3  -8    8.90    2.40
  10  -3  -8    7.70    2.20
  10   3  -8    5.50    1.80
  10   3  -8    5.70    1.60
  10   3  -8    6.20    1.50
   9  -3  -8   44.40    3.00
   9  -3  -8   39.60    3.30
  -9  -3   8   39.10    3.30
   9  -3  -8   38.60    2.80
   9  -3  -8   37.70    3.20
   9   3  -8   38.20    2.60
   9   3  -8   40.50    3.40
   9   3  -8   34.40    3.10
  -8  -3   8   10.60    2.90
   8  -3  -8   11.00    2.80
   8  -3  -8   13.50    2.30
   8  -3  -8   11.80    2.80
   8   3  -8   11.50    2.50
   8   3  -8   11.90    1.90
   8   3  -8    8.30    1.90
   8   3  -8   11.70    2.80
   7  -3  -8    3.10    1.30
   7  -3  -8    7.10    1.80
   7  -3  -8    4.40    1.80
   7  -3  -8    1.60    2.90
   7  -3  -8    2.50    1.80
   7   3  -8    2.80    2.80
   7   3  -8    5.10    1.50
   7   3  -8    4.90    1.50
   7   3  -8    3.10    1.60
   6  -3  -8   17.90    2.20
   6  -3  -8   18.20    1.90
  -6  -3   8   21.40    4.80
   6   3  -8   14.50    1.60
   5  -3  -8   -0.70    1.10
   5  -3  -8   -0.70    0.90
  -5  -3   8   -0.30    2.00
   5   3  -8    0.90    0.80
   4  -3  -8   26.80    1.90
  -4  -3   8   27.20    3.00
   4  -3  -8   27.70    2.40
   4   3  -8   30.00    1.90
   3  -3  -8    9.40    1.30
  -3  -3   8    7.30    2.20
   3   3  -8    6.60    1.30
   2  -3  -8    9.50    1.20
   2  -3  -8    8.20    1.40
  -2  -3   8    6.20    1.80
   2   3  -8    7.80    1.50
  -1  -3   8    1.00    0.90
   1  -3  -8    1.00    0.90
  -1   3   8    2.90    0.70
   0  -3  -8    0.80    1.00
   0  -3   8    0.80    0.90
   0   3   8    1.90    0.70
   1  -3   8   -0.80    0.90
  -1  -3  -8    0.80    1.10
   1   3   8    0.30    0.50
  -2  -3  -8   34.30    2.90
   2  -3   8   35.00    2.40
   2  -3   8   31.20    2.40
   2   3   8   35.70    2.00
   3  -3   8    1.10    1.00
  -3  -3  -8    2.70    1.70
   3  -3   8    0.80    1.20
   3   3   8    1.10    0.60
   4  -3   8   35.00    2.30
  -4  -3  -8   34.70    3.70
   4  -3   8   34.30    2.60
   4  -3   8   32.00    3.10
   4   3   8   37.20    2.00
   5  -3   8    4.70    1.20
  -5  -3  -8    1.90    2.40
   5  -3   8    2.20    1.20
   5   3   8    3.90    1.10
   6  -3   8    6.90    2.10
   6  -3   8    5.60    1.30
   6   3   8    4.50    1.70
   6   3   8    8.10    1.20
   6   3   8    6.20    1.60
   7  -3   8    5.20    1.40
   7  -3   8    4.10    2.00
   7  -3   8    3.80    1.30
   7  -3   8   13.30    4.60
   7  -3   8    5.50    3.40
   7   3   8    5.20    1.30
   7   3   8    4.70    1.40
   7   3   8    6.90    2.10
   8  -3   8    2.00    1.50
   8  -3   8    2.60    2.20
   8  -3   8    0.90    2.20
   8  -3   8    0.20    2.00
   8   3   8    1.30    1.20
   8   3   8    0.20    1.20
   8   3   8    2.90    1.00
   9  -3   8   13.90    3.20
   9  -3   8   13.40    2.70
   9  -3   8   10.10    3.30
   9  -3   8   16.70    3.00
   9   3   8   18.20    2.10
   9   3   8   12.70    2.00
   9   3   8   14.60    1.80
  10  -3   8    8.00    2.80
  10  -3   8    9.40    2.80
  10  -3   8    8.80    2.70
  10   3   8    8.00    1.80
  10   3   8    5.40    2.20
  10   3   8    6.40    1.80
  11  -3   8    2.60    1.80
  11  -3   8    0.60    1.70
  11  -3   8   -1.60    1.90
  11   3   8   -1.40    1.30
  11   3   8    0.50    1.00
  11   3   8    0.40    1.00
  12  -3   8   25.20    2.50
  12   3   8   21.90    1.80
  12   3   8   24.20    1.70
 -13  -3  -8   25.80    1.80
  13   3   8   24.30    1.60
  12  -4  -8    1.10    1.00
 -12  -4   8    1.10    1.00
  12  -4  -8   -0.60    0.90
  11  -4  -8    2.90    1.60
  11  -4  -8    5.20    1.90
 -11  -4   8    5.10    1.60
  11  -4  -8    8.50    1.80
  11   4  -8    7.20    2.30
  11   4  -8    7.50    2.50
  10  -4  -8   15.00    2.40
  10  -4  -8   18.20    2.30
  10  -4  -8   12.50    2.10
 -10  -4   8   17.50    2.10
  10  -4  -8   15.40    2.40
  10   4  -8   16.50    3.60
  10   4  -8   13.90    2.10
  10   4  -8   21.50    3.40
   9  -4  -8  109.99    5.40
   9  -4  -8  109.19    5.40
   9  -4  -8   96.29    5.30
  -9  -4   8  113.19    5.30
   9  -4  -8  109.79    5.40
   9   4  -8   95.69    5.60
   9   4  -8   99.29    5.00
   9   4  -8  111.29    5.20
   8  -4  -8   39.90    3.40
   8  -4  -8   40.80    3.50
   8  -4  -8   44.90    3.20
   8  -4  -8   47.50    3.90
  -8  -4   8   48.70    3.40
   8  -4  -8   48.80    3.50
   8   4  -8   46.10    2.90
   8   4  -8   46.00    3.20
   7  -4  -8    9.70    3.30
   7  -4  -8    9.30    2.80
   7  -4  -8   10.50    2.20
  -7  -4   8   13.90    2.60
   7  -4  -8    9.70    2.20
   7  -4  -8   12.60    3.00
   7   4  -8   13.70    1.90
   7   4  -8    9.40    2.80
   6  -4  -8    3.90    1.90
  -6  -4   8    2.50    1.70
   6  -4  -8    8.30    2.90
   6  -4  -8    5.60    2.00
   6  -4  -8    3.90    1.20
   6  -4  -8    6.10    2.10
   6   4  -8    5.30    1.60
   6   4  -8    4.30    1.60
   5  -4  -8   18.20    3.60
  -5  -4   8   21.20    3.10
   5  -4  -8   21.30    3.30
   5  -4  -8   23.00    2.50
   5  -4  -8   23.00    2.00
   5  -4  -8   19.30    3.50
   5   4  -8   20.20    1.80
   5   4  -8   19.30    3.20
   4  -4  -8   48.80    3.00
   4  -4  -8   46.00    2.70
  -4  -4   8   45.60    4.80
   4   4  -8   49.00    2.60
   3  -4  -8    7.40    2.10
  -3  -4   8    0.60    2.00
  -3  -4   8    0.80    2.20
  -3   4   8    4.00    1.40
   3   4  -8    4.80    1.40
   2  -4  -8   93.19    5.00
  -2  -4   8   91.09    6.20
  -2  -4   8  102.09    5.70
   2   4  -8   98.79    4.40
  -2   4   8  101.29    4.60
  -1  -4   8    2.30    1.70
  -1  -4   8    4.80    1.40
   1  -4  -8    3.30    1.70
   1   4  -8    4.30    1.50
  -1   4   8    3.60    1.30
   0  -4   8    3.80    1.60
   0  -4   8    7.50    2.10
   0  -4  -8    5.30    1.80
   0   4  -8    6.60    1.50
   0   4   8    5.40    1.20
   1  -4   8    7.00    2.60
   1  -4   8   -1.00    1.10
  -1  -4  -8    3.90    1.60
  -1   4  -8    0.70    1.10
   1   4   8    1.90    0.70
   2  -4   8   -0.20    1.80
   2  -4   8    1.00    1.10
  -2  -4  -8    2.60    2.00
   2   4   8    2.10    0.60
  -2   4  -8    2.70    1.10
   3  -4   8   28.30    2.30
  -3  -4  -8   28.00    4.10
   3  -4   8   25.50    3.80
   3   4   8   33.90    1.90
  -3   4  -8   31.20    2.40
   4  -4   8    5.70    1.30
  -4  -4  -8    5.60    2.90
   4  -4   8    3.70    1.10
   4   4   8    5.40    1.10
   5  -4   8    1.40    1.80
   5  -4   8    2.10    1.90
   5  -4   8    1.20    1.00
   5   4   8    1.00    0.80
   5   4   8   -1.20    1.30
   6  -4   8    3.30    1.80
   6  -4   8    5.50    2.00
   6  -4   8    3.60    1.60
   6  -4   8    2.30    1.90
   6   4   8    4.40    1.30
   6   4   8    3.30    1.40
   6   4   8    4.40    1.20
   7  -4   8    5.20    1.90
   7  -4   8    2.90    1.30
   7  -4   8    2.00    1.80
   7  -4   8    2.50    1.70
   7   4   8    4.30    1.40
   7   4   8    7.00    2.20
   8  -4   8   20.40    2.50
   8  -4   8   22.30    2.90
   8  -4   8   14.40    3.20
   8  -4   8   19.20    2.90
   8   4   8   19.30    2.20
   8   4   8   19.70    2.10
   8   4   8   17.70    1.80
   9  -4   8    9.30    2.70
   9  -4   8    9.40    3.00
   9  -4   8   12.20    2.50
   9   4   8   13.80    1.90
   9   4   8   12.50    2.20
   9   4   8   15.10    2.00
  10  -4   8    0.80    1.50
  10  -4   8    2.70    1.70
  10  -4   8    0.20    2.60
  10   4   8    6.20    1.70
  10   4   8    0.70    1.10
  10   4   8    3.50    1.30
  11  -4   8    2.40    1.40
  11   4   8    4.90    1.80
  11   4   8    2.80    1.30
  11   4   8    1.60    0.90
 -12  -4  -8    8.30    1.60
 -11  -5   8    4.10    1.30
  11  -5  -8    1.90    1.10
  11  -5  -8    2.40    1.00
  11  -5  -8    5.60    1.90
 -10  -5   8    1.40    1.00
  10  -5  -8    0.90    1.40
  10  -5  -8    1.80    1.30
  10  -5  -8    0.70    1.10
  10   5  -8    2.30    2.40
 -10   5   8    2.90    1.80
   9  -5  -8   11.10    2.00
   9  -5  -8   10.40    2.40
   9  -5  -8    8.70    2.50
  -9  -5   8   11.30    2.00
   9   5  -8   14.90    2.50
   9   5  -8   14.40    2.30
  -9   5   8    9.50    2.50
   8  -5  -8    7.20    2.40
   8  -5  -8    4.10    1.20
   8  -5  -8    6.10    1.70
  -8  -5   8    7.20    2.20
   8   5  -8    7.80    2.30
  -8   5   8    4.20    1.60
   8   5  -8    4.90    1.50
   7  -5  -8   -1.10    1.50
   7  -5  -8   -1.90    1.30
   7  -5  -8    2.00    1.70
   7  -5  -8    0.60    1.70
  -7  -5   8    0.70    1.20
   7   5  -8    1.30    1.50
   7   5  -8    0.30    1.30
  -7   5   8    1.40    1.50
  -6  -5   8    1.90    1.30
   6  -5  -8    2.90    1.70
   6  -5  -8    2.60    1.30
   6  -5  -8    2.70    1.60
   6  -5  -8    2.70    1.80
   6   5  -8    2.00    1.20
   6   5  -8    0.90    1.50
  -6   5   8    1.60    1.40
   5  -5  -8    6.60    2.20
   5  -5  -8    1.30    1.80
   5  -5  -8   -0.20    1.90
  -5  -5   8    1.70    1.40
   5  -5  -8    1.20    1.80
   5   5  -8    1.80    1.20
   5   5  -8    0.80    1.50
   4  -5  -8   16.40    3.40
   4  -5  -8   17.00    2.40
  -4  -5   8   17.90    2.80
   4  -5  -8   19.90    3.10
   4  -5  -8   12.70    3.40
  -4   5   8   15.00    2.00
   4   5  -8   16.40    2.90
   4   5  -8   20.70    2.00
   3  -5  -8    2.20    2.10
  -3  -5   8   -1.50    1.90
   3  -5  -8    1.60    1.80
   3  -5  -8    0.80    1.20
   3  -5  -8    5.50    1.90
  -3  -5   8    2.00    1.80
  -3   5   8   -0.50    1.10
   3   5  -8    2.00    1.10
   2  -5  -8    0.90    1.70
   2  -5  -8    1.20    1.30
  -2  -5   8   -0.60    1.70
   2  -5  -8    0.10    2.00
   2   5  -8   -0.70    1.10
  -2   5   8   -0.40    1.20
  -1  -5   8   14.30    2.50
   1  -5  -8   10.50    3.00
  -1  -5   8    9.60    3.10
  -1   5   8   12.90    3.40
   1   5  -8   16.10    1.90
  -1   5   8   15.90    2.30
   0  -5   8   16.20    5.30
   0  -5   8    8.90    2.30
   0  -5   8   12.70    3.30
   0   5  -8   11.70    1.90
   0   5   8    6.50    2.90
   0   5   8   10.90    1.50
   1  -5   8   12.10    3.50
  -1  -5  -8    8.20    4.10
   1  -5   8   16.50    3.00
   1  -5   8   14.80    2.10
   1  -5   8   11.00    3.60
   1   5   8   16.30    3.20
   1   5   8   12.00    1.60
  -1   5  -8   14.20    1.90
   2  -5   8    3.30    1.70
   2  -5   8    1.40    1.70
   2  -5   8    2.60    1.20
  -2   5  -8    0.90    1.40
   2   5   8    2.40    0.90
   2   5   8    3.40    1.80
   3  -5   8    3.90    1.60
   3  -5   8    7.40    2.00
   3  -5   8    0.80    1.60
   3   5   8    4.30    1.60
   3   5   8    2.70    0.90
  -3   5  -8    3.80    1.50
   4  -5   8    9.60    2.00
   4  -5   8    5.80    1.60
   4  -5   8    7.30    1.60
  -4   5  -8    9.70    2.40
   4   5   8    9.30    2.30
   4   5   8    9.30    2.60
   4   5   8    9.70    1.50
   5  -5   8    1.70    1.60
   5  -5   8    7.00    2.60
   5  -5   8    3.00    1.20
   5   5   8    4.30    1.30
   5   5   8    3.90    1.70
   5   5   8    4.40    1.50
  -5   5  -8    4.20    1.70
   6  -5   8    0.80    1.60
   6  -5   8   -2.40    1.40
  -6   5  -8    0.20    1.80
   6   5   8    1.70    1.10
   6   5   8    1.90    1.40
   6   5   8    1.80    0.90
   7  -5   8    6.10    2.00
   7  -5   8    3.60    1.50
   7  -5   8    4.30    1.60
   7   5   8    5.30    1.30
   7   5   8    5.00    1.40
   7   5   8    3.80    1.40
  -7   5  -8    4.00    2.10
   8  -5   8    9.00    2.10
   8  -5   8    8.00    2.60
   8  -5   8    8.10    2.30
  -8   5  -8    3.70    2.50
   8   5   8    8.70    1.80
   8   5   8    6.40    1.70
   8   5   8    7.10    1.90
   9  -5   8    0.70    1.80
   9  -5   8    0.30    1.30
   9  -5   8    2.50    1.30
   9   5   8    1.30    1.20
   9   5   8   -1.10    1.00
   9   5   8   -0.10    1.20
  10  -5   8    0.00    1.50
 -10  -5  -8    1.20    1.00
  10  -5   8    0.30    1.30
  10   5   8   -1.60    0.90
  10   5   8    0.10    0.90
  10   5   8    2.00    1.30
  11  -5   8    3.40    1.20
 -11  -5  -8    6.70    1.30
  11   5   8    4.30    0.90
 -10  -6   8    1.30    1.10
  10  -6  -8    4.90    1.50
  10  -6  -8    1.20    1.10
  10  -6  -8    2.00    1.20
 -10   6   8    2.30    1.20
   9  -6  -8    4.60    1.60
   9  -6  -8    1.30    1.30
   9  -6  -8    4.30    1.30
   9  -6  -8    2.60    1.00
  -9   6   8    1.90    3.00
   9   6  -8    1.10    2.50
  -8  -6   8   10.60    1.80
   8  -6  -8   11.20    2.30
   8  -6  -8    8.00    2.10
   8  -6  -8    9.70    1.90
   8  -6  -8   11.00    2.00
  -8   6   8    5.50    1.70
   7  -6  -8    6.70    2.20
  -7  -6   8    5.80    1.90
   7  -6  -8    2.60    1.50
   7  -6  -8    2.40    1.10
   7  -6  -8    0.80    1.60
   7   6  -8    4.30    1.50
  -7   6   8    4.90    2.00
   7   6  -8   -0.10    1.80
   6  -6  -8    0.70    1.70
   6  -6  -8    2.50    1.70
  -6  -6   8    0.20    1.40
   6  -6  -8    0.20    1.50
   6   6  -8   -0.10    1.40
   6   6  -8    0.30    1.50
  -6   6   8    0.30    1.60
  -5  -6   8    3.80    1.60
   5  -6  -8    1.40    1.50
   5  -6  -8   -0.90    1.60
   5  -6  -8   -1.60    1.80
   5  -6  -8    3.70    1.40
   5   6  -8   -0.70    1.40
   5   6  -8    3.50    1.40
  -5   6   8    2.10    1.60
   4  -6  -8   26.70    2.50
   4  -6  -8   22.90    3.50
  -4  -6   8   19.60    3.20
   4  -6  -8   22.20    3.10
   4  -6  -8   21.30    2.80
   4   6  -8   18.40    2.70
  -4   6   8   24.10    2.50
  -4   6   8   19.90    3.30
   4   6  -8   18.10    2.60
   3  -6  -8   44.00    3.20
   3  -6  -8   49.99    3.80
  -3  -6   8   47.50    3.70
   3  -6  -8   43.10    3.40
   3   6  -8   45.20    3.40
  -3   6   8   43.60    3.70
   3   6  -8   44.60    3.20
  -3   6   8   45.00    3.10
   2  -6  -8   19.50    2.80
   2  -6  -8   28.60    3.50
  -2  -6   8   20.60    3.10
   2  -6  -8   17.20    3.00
  -2   6   8   25.10    2.30
  -2   6   8   19.90    2.90
   1  -6  -8   12.00    3.10
  -1  -6   8   15.80    2.70
  -1  -6   8   11.90    3.10
  -1  -6   8   19.50    2.80
   1  -6  -8   16.70    3.50
   1   6  -8   11.30    2.40
  -1   6   8   15.10    2.10
  -1   6   8   12.60    2.80
   0  -6   8   57.79    3.50
   0  -6   8   53.89    4.20
   0  -6  -8   50.29    4.40
   0  -6   8   55.19    3.80
   0   6   8   55.79    3.40
   0   6   8   54.99    3.80
   0   6  -8   57.19    3.60
   1  -6   8    8.30    3.10
   1  -6   8    6.80    1.60
   1  -6   8    3.60    1.30
  -1   6  -8    4.90    1.80
   1   6   8    1.70    1.70
   1   6   8    4.80    1.60
   2  -6   8    3.90    1.90
   2  -6   8    2.90    1.20
   2  -6   8    0.20    2.30
   2   6   8    2.40    0.90
   2   6   8    1.80    1.50
  -2   6  -8    1.90    2.20
   3  -6   8    0.90    1.20
   3  -6   8    1.30    1.50
   3  -6   8    2.50    1.50
   3   6   8    3.00    1.50
   3   6   8    0.70    0.90
  -3   6  -8    2.20    2.00
   4  -6   8   63.19    3.60
   4  -6   8   54.99    3.70
   4  -6   8   62.79    3.80
  -4   6  -8   59.89    4.40
   4   6   8   64.09    3.50
   4   6   8   59.39    3.60
   5  -6   8    1.60    1.40
   5  -6   8    1.80    1.40
   5   6   8    2.20    1.20
   5   6   8    1.80    1.20
  -6  -6  -8   44.80    3.50
   6  -6   8   46.20    3.00
   6  -6   8   38.90    3.10
   6  -6   8   42.60    3.00
   6   6   8   42.70    2.70
   6   6   8   49.10    2.90
   7  -6   8    7.90    2.10
   7  -6   8    6.70    1.90
   7  -6   8    7.20    2.00
  -7  -6  -8    5.20    1.50
   7   6   8    7.20    1.90
   8  -6   8    3.20    1.20
  -8  -6  -8    3.20    1.30
   8  -6   8    5.70    1.80
   8  -6   8    6.20    2.00
   8   6   8    5.70    1.30
   8   6   8    5.40    1.50
   9  -6   8   -0.80    1.10
   9  -6   8    0.90    1.20
  -9  -6  -8    0.80    1.00
   9  -6   8    0.20    1.40
   9   6   8    0.10    0.90
  10  -6   8   -0.80    1.10
  10   6   8   -1.40    0.80
   9  -7  -8    0.00    0.90
  -9  -7   8    0.30    1.30
  -8  -7   8    8.90    1.60
   8  -7  -8   12.90    1.70
   8  -7  -8   13.60    2.00
   8  -7  -8    7.70    1.50
  -8   7   8    9.30    2.10
  -7  -7   8    5.60    1.80
   7  -7  -8    7.40    1.80
  -7   7   8    6.60    2.10
   7   7  -8    7.30    2.10
   6  -7  -8    7.80    2.10
  -6  -7   8    8.10    2.20
   6  -7  -8    6.50    1.90
  -6   7   8    9.80    2.30
   6   7  -8    7.40    2.10
  -6   7   8    5.90    1.80
   5  -7  -8   -0.50    1.40
  -5  -7   8    2.50    1.90
   5  -7  -8   -1.00    1.50
   5  -7  -8    2.10    2.20
   5   7  -8    5.70    2.00
  -5   7   8    1.40    1.60
  -5   7   8    3.30    1.50
   4  -7  -8   -1.80    1.60
   4  -7  -8    2.50    1.40
   4  -7  -8    2.50    1.70
   4   7  -8   -1.00    1.30
  -4   7   8    0.00    1.70
  -4   7   8    2.40    1.60
   3  -7  -8   17.10    2.80
   3  -7  -8   12.90    2.50
   3  -7  -8   10.10    2.90
  -3   7   8   10.90    2.30
  -3   7   8    9.40    2.80
   3   7  -8    8.50    2.30
   2  -7  -8   11.00    3.20
   2  -7  -8   19.50    2.70
  -2  -7   8   14.60    2.60
  -2   7   8   12.00    2.20
  -2   7   8   16.50    2.80
   1  -7  -8    7.90    2.90
  -1  -7   8   10.20    2.50
   1  -7  -8    6.80    2.40
  -1   7   8    5.90    1.70
  -1   7   8    9.90    2.00
   0  -7   8   -0.40    1.80
   0  -7  -8    4.60    2.10
   0  -7   8    3.30    1.60
   0  -7   8    1.80    1.40
   0   7   8    1.50    1.20
   0   7   8    2.60    1.60
   1  -7   8    3.90    1.60
   1  -7   8    1.80    1.50
   1  -7   8    7.00    2.30
   1   7   8    0.90    1.50
   1   7   8    2.70    1.00
   2  -7   8    0.80    1.30
   2  -7   8    0.80    1.40
   2  -7   8    0.70    1.40
   2   7   8   -0.40    1.40
   2   7   8   -0.80    1.50
   3  -7   8    1.20    1.60
   3  -7   8   -0.10    1.20
   3   7   8   -0.40    1.30
   3   7   8   -0.40    1.10
   4  -7   8    8.70    2.00
   4  -7   8    6.00    2.00
   4  -7   8   12.30    2.20
   4   7   8    7.90    2.00
   4   7   8    3.90    1.40
   5  -7   8    2.90    1.30
   5  -7   8    0.90    1.20
   5  -7   8    5.60    2.00
   5   7   8    5.00    1.70
   5   7   8    2.60    1.00
   6  -7   8    1.80    1.30
   6  -7   8    2.10    1.10
   6  -7   8   -0.30    1.10
   6   7   8    2.10    1.20
   6   7   8    0.10    1.00
   7  -7   8    4.80    1.60
   7  -7   8    5.40    1.60
   7  -7   8    2.80    1.10
   7   7   8    5.80    1.50
   8  -7   8    0.40    1.00
   8  -7   8    2.60    1.10
   8  -7   8    0.60    1.50
   8   7   8   -0.90    1.00
   6  -8  -8    3.00    1.40
   6  -8  -8    1.80    0.90
   5  -8  -8    7.70    1.50
   5  -8  -8    9.20    2.20
   5   8  -8    4.80    1.30
   4  -8  -8   -0.60    1.80
   4  -8  -8    4.30    1.40
   4   8  -8    1.40    1.10
  -4   8   8    1.60    2.60
   3  -8  -8    0.60    1.90
  -3   8   8    4.10    1.70
  -3   8   8    0.60    1.70
   3   8  -8   -0.10    1.10
   2  -8  -8   -0.20    1.40
   2   8  -8   -0.20    1.10
  -2   8   8    1.30    1.40
  -2   8   8   -1.20    1.50
   1  -8  -8    2.60    1.70
   1   8  -8    1.80    1.10
  -1   8   8    1.30    1.50
  -1   8   8   -0.90    1.30
   0  -8   8   20.80    2.20
   0   8   8   16.60    2.50
   0   8   8   16.00    2.20
   1  -8   8    1.90    1.50
   1  -8   8    0.80    1.20
   1  -8   8    5.40    2.70
   1   8   8   -0.40    1.40
   1   8   8    0.00    1.30
   2  -8   8   19.20    2.10
   2  -8   8   18.20    1.90
   2   8   8   14.20    2.10
   2   8   8   14.00    2.20
   3  -8   8    0.20    1.40
   3  -8   8    3.00    1.20
   3  -8   8    1.00    1.10
   3   8   8    3.30    1.90
   3   8   8    0.90    1.20
   4  -8   8    6.30    1.60
   4  -8   8    2.00    1.10
   4  -8   8    5.70    2.00
   4   8   8    3.80    1.30
   5  -8   8   11.60    1.60
   5  -8   8   10.80    1.80
   5  -8   8   13.20    2.00
   6  -8   8   22.40    1.80
   6  -8   8   23.50    1.70
   0   9  -8    0.50    1.10
  -1   9  -8    4.40    1.50
  14   0  -9   -1.80    1.20
  14   0  -9    0.20    1.00
  13   0  -9   -0.90    1.10
  13   0  -9   -1.00    1.20
  12   0  -9   -2.00    1.30
  12   0  -9    0.40    1.50
  11   0  -9    2.30    1.50
  11   0  -9    4.90    1.50
  11   0  -9    6.50    2.30
  10   0  -9    0.50    1.30
  10   0  -9    0.00    1.50
  10   0  -9   -0.80    1.50
   9   0  -9    2.90    1.60
   9   0  -9    0.80    1.60
   9   0  -9    2.40    1.10
   9   0  -9    3.10    2.10
   8   0  -9   -1.00    1.70
   8   0  -9    1.40    1.70
   8   0  -9    0.20    0.90
   8   0  -9   -0.70    1.80
   7   0  -9    5.70    1.60
   6   0  -9   -0.70    0.70
   5   0  -9   98.19    4.30
  -4   0   9    1.00    0.60
   4   0  -9    0.20    1.20
  -3   0   9  677.93   24.30
   3   0  -9  591.74   24.30
  -2   0   9   -0.20    0.30
   2   0  -9   -0.60    0.50
  -1   0   9   29.40    1.50
   1   0  -9   25.80    1.40
   0   0  -9    0.70    0.40
   0   0   9   -0.10    0.30
  -1   0  -9  341.47   13.30
   1   0   9  339.37   13.50
  -2   0  -9   -0.20    0.60
  -3   0  -9    9.30    1.50
  -4   0  -9    0.80    1.10
   5   0   9  356.06   13.90
  -5   0  -9  357.76   15.00
   6   0   9    0.30    0.70
  -7   0  -9    5.80    3.10
   7   0   9    8.90    1.30
   8   0   9   -0.10    1.00
   8   0   9   -0.10    2.00
   8   0   9    1.50    1.40
   9   0   9   28.00    2.70
   9   0   9   31.60    2.60
   9   0   9   34.00    3.40
  10   0   9    1.30    1.30
  10   0   9   -0.90    1.70
  10   0   9    1.60    1.30
  11   0   9    3.80    1.60
  11   0   9    1.10    1.30
  12   0   9    2.00    1.90
  12   0   9    0.90    1.20
  13   0   9    4.00    1.50
  14   0   9    0.60    0.90
  14  -1  -9    1.40    0.90
  14  -1  -9    0.80    1.10
  14   1  -9    1.40    1.00
  13  -1  -9    5.80    1.80
  13  -1  -9    6.40    1.60
  13   1  -9    9.30    1.80
  13   1  -9    3.20    1.10
  12  -1  -9    7.40    2.10
  12  -1  -9    5.00    1.60
  12  -1  -9    7.20    2.10
  12   1  -9    8.40    2.10
  12   1  -9    6.10    1.80
  12   1  -9    6.70    2.10
  11  -1  -9    1.50    2.00
  11  -1  -9    2.10    1.40
  11  -1  -9    3.50    1.50
  11   1  -9    0.60    1.30
  11   1  -9    2.10    1.40
  11   1  -9    2.50    1.50
  10  -1  -9   -1.80    1.30
 -10  -1   9    1.50    2.50
  10  -1  -9    1.80    1.80
  10  -1  -9   -1.00    1.50
  10  -1  -9   -0.70    1.40
  10   1  -9    0.40    1.20
  10   1  -9    2.00    1.60
  10   1  -9   -0.50    1.50
   9  -1  -9    0.30    1.50
   9  -1  -9    3.60    1.60
  -9  -1   9    6.50    2.60
   9  -1  -9    0.00    1.40
   9  -1  -9    0.40    1.60
   9   1  -9    2.50    1.60
   9   1  -9    2.60    1.70
   9   1  -9    1.80    1.20
   8  -1  -9    2.80    1.10
   8  -1  -9    3.20    1.40
   8  -1  -9    2.20    1.60
   8  -1  -9    2.20    1.70
   8   1  -9    1.60    0.90
   8   1  -9    7.50    2.70
   8   1  -9    6.20    2.90
   8   1  -9    3.70    1.70
   7  -1  -9    8.80    2.40
   7   1  -9    6.10    1.20
   7   1  -9    2.70    3.40
  -6  -1   9   -0.60    1.60
   6  -1  -9    0.90    0.80
   6  -1  -9   -0.20    1.30
   6   1  -9   -0.30    0.80
   5  -1  -9   11.40    1.30
  -5  -1   9    9.90    1.90
   5   1  -9   11.30    1.30
   4  -1  -9    5.00    1.20
  -4  -1   9    5.10    1.40
  -3  -1   9   43.30    2.40
   2  -1  -9   26.30    1.30
  -2  -1   9   27.70    1.70
   2   1  -9   29.00    2.50
   1  -1  -9  321.07   11.50
   1  -1  -9  298.87   11.40
   1   1  -9  262.97   11.70
   0  -1   9   93.39    4.20
   0  -1  -9  106.29    4.30
   0  -1  -9   98.79    4.20
   0   1  -9   85.39    4.20
  -1  -1  -9  372.56   14.40
  -1  -1  -9  358.16   14.50
   1  -1   9  361.26   14.20
  -2  -1  -9 1236.68   46.50
   2  -1   9 1184.98   46.10
  -3  -1  -9  675.23   26.70
   3  -1   9  680.03   26.20
  -4  -1  -9   93.19    4.90
   4   1   9   86.39    3.90
  -4   1  -9   96.29    4.80
   5  -1   9   16.70    1.50
  -5  -1  -9   16.30    2.60
  -5   1  -9   18.00    2.90
   5   1   9   17.30    1.30
  -6  -1  -9    2.50    1.90
   6  -1   9    1.00    0.90
  -6   1  -9    2.60    2.30
   6   1   9    1.10    0.70
   7  -1   9   13.30    1.60
  -7  -1  -9   20.10    5.10
   7   1   9   13.60    1.50
   8  -1   9   47.20    2.70
   8  -1   9   42.60    3.50
   8   1   9   44.70    2.60
   8   1   9   44.70    3.40
   8   1   9   41.30    3.10
   9  -1   9    1.20    1.50
   9  -1   9    0.90    1.60
   9   1   9    1.70    1.20
   9   1   9   -0.20    0.90
  10  -1   9  123.19    5.90
  10  -1   9  125.59    5.80
  10   1   9  124.49    5.80
  10   1   9  119.59    5.70
  10   1   9  126.99    5.80
  11  -1   9   16.50    2.20
  11  -1   9   13.90    2.50
  11   1   9   17.50    2.30
  11   1   9   18.00    2.00
  11   1   9   12.40    2.10
  12  -1   9   21.80    2.10
  12  -1   9   24.80    3.00
  12   1   9   22.20    1.90
  12   1   9   17.60    2.20
  12   1   9   18.20    2.50
  13  -1   9    2.30    1.10
  13   1   9    2.20    0.90
  13  -2  -9   -1.40    1.00
  13  -2  -9    0.40    1.00
  13   2  -9    1.10    1.30
  13   2  -9   -1.30    1.30
  12  -2  -9    2.00    1.60
 -12  -2   9    0.10    1.60
  12  -2  -9    0.20    1.20
  12  -2  -9    1.30    1.20
  12   2  -9    0.00    1.30
  12   2  -9    2.50    1.70
  12   2  -9   -0.50    1.30
  11  -2  -9    1.60    1.40
 -11  -2   9    0.20    1.50
  11  -2  -9   -0.80    1.40
  11  -2  -9   -0.70    1.80
  11  -2  -9    0.00    1.40
  11   2  -9   -0.90    1.40
  11   2  -9   -0.90    1.50
  11   2  -9    1.60    1.40
  10  -2  -9    3.10    1.50
 -10  -2   9    6.00    1.80
  10  -2  -9    4.00    1.60
  10  -2  -9    1.20    1.60
  10  -2  -9    1.90    1.40
  10   2  -9    5.40    1.80
  10   2  -9    1.80    1.60
  10   2  -9    2.50    1.50
  -9  -2   9    2.70    2.00
   9  -2  -9    0.50    1.50
   9  -2  -9   -0.90    1.50
   9  -2  -9    0.10    1.20
   9   2  -9    1.90    1.50
   9   2  -9    0.60    1.60
   9   2  -9   -0.30    1.10
   8  -2  -9    8.00    2.60
   8  -2  -9    7.10    1.70
   8  -2  -9    9.20    2.30
   8  -2  -9   12.10    2.70
   8   2  -9    8.20    1.70
   8   2  -9   14.60    2.80
   8   2  -9    4.20    1.90
  -7  -2   9    3.90    3.30
   7  -2  -9    7.70    2.20
   7  -2  -9    3.10    1.00
   7   2  -9    5.80    1.50
   6  -2  -9    5.00    1.20
   6  -2  -9    4.00    1.30
  -6  -2   9    3.70    2.00
   6   2  -9    7.20    1.30
   5  -2  -9  134.49    6.30
   5  -2  -9  142.79    6.00
  -5  -2   9  136.59    6.60
   5   2  -9  140.69    5.80
  -4  -2   9  175.68    7.80
   4  -2  -9  174.38    7.10
   4   2  -9  170.18    7.00
   3  -2  -9  157.68    6.70
  -3  -2   9  172.78    7.30
   2  -2  -9   20.00    1.10
   2  -2  -9   17.70    1.10
  -2  -2   9   20.10    1.70
   1  -2  -9    8.90    1.10
  -1  -2   9    8.10    1.70
  -1   2   9    8.50    1.90
   0  -2  -9  277.27   10.90
   0   2   9  262.67   11.30
  -1  -2  -9   37.80    2.40
   1  -2   9   38.40    2.40
  -2  -2  -9  461.05   18.30
   2  -2   9  449.16   17.90
   3  -2   9  306.47   12.50
  -3  -2  -9  306.47   13.10
   3   2   9  319.07   12.20
   4  -2   9   53.49    3.20
   4  -2   9   51.29    2.80
  -4  -2  -9   57.89    3.80
   4   2   9   56.99    2.70
   5  -2   9    8.00    1.60
  -5  -2  -9    5.10    1.80
   5   2   9    4.00    1.00
  -5   2  -9    2.10    2.20
  -6  -2  -9   27.10    4.60
   6  -2   9   25.30    2.20
   6  -2   9   27.80    3.00
  -6   2  -9   28.40    5.70
   6   2   9   30.50    1.80
   7  -2   9   88.59    4.10
   7  -2   9   80.59    4.80
   7   2   9   79.09    4.60
   7   2   9   80.59    4.50
   7   2   9   91.79    4.10
   8  -2   9    4.00    2.10
   8  -2   9    4.80    1.40
   8  -2   9   -1.00    2.40
   8   2   9    2.90    1.00
   8   2   9    3.00    1.10
   8   2   9    1.60    1.40
   9  -2   9   20.10    3.00
   9  -2   9   21.00    2.50
   9   2   9   28.10    2.30
   9   2   9   23.90    2.00
   9   2   9   24.70    2.50
  10  -2   9    5.10    1.60
  10  -2   9    4.70    1.80
  10   2   9    6.40    1.60
  11  -2   9   -1.00    2.00
  11  -2   9    0.60    1.40
  11   2   9    0.10    1.00
  11   2   9    1.00    1.50
  11   2   9    0.20    1.10
  12  -2   9   -0.20    1.30
  12   2   9   -0.70    0.90
  12   2   9    0.60    1.00
  12   2   9   -1.00    1.60
  13  -2   9    3.30    1.50
 -13  -2  -9   -0.10    1.40
  13   2   9    1.10    0.80
 -13  -3   9    0.00    1.30
  13  -3  -9    0.10    0.90
  13  -3  -9   -0.50    0.90
  12  -3  -9    0.90    1.00
  12  -3  -9    7.90    2.80
  12  -3  -9    2.70    1.10
 -12  -3   9    2.70    1.30
  12  -3  -9    7.20    2.50
  12   3  -9    2.10    1.50
  12   3  -9    1.40    1.40
  11  -3  -9    6.60    2.40
  11  -3  -9    3.20    1.30
  11  -3  -9    5.20    1.60
  11  -3  -9    2.60    1.40
  11   3  -9    6.90    2.30
  11   3  -9    3.20    1.60
  11   3  -9    4.60    1.50
  10  -3  -9   15.60    2.50
  10  -3  -9   16.60    2.30
  10  -3  -9   12.60    2.60
  10   3  -9   14.00    2.80
  10   3  -9   16.30    2.10
  10   3  -9   16.30    2.50
  -9  -3   9    0.50    1.60
   9  -3  -9    1.20    1.40
   9  -3  -9   -0.20    1.50
   9  -3  -9    0.40    1.40
   9  -3  -9   -0.80    1.50
   9   3  -9    2.60    1.30
   9   3  -9   -1.80    1.40
   9   3  -9   -2.10    1.70
   8  -3  -9    8.10    2.20
   8  -3  -9    8.70    2.40
   8  -3  -9    7.70    2.80
  -8  -3   9    9.30    2.80
   8   3  -9    6.50    2.10
   8   3  -9    8.70    2.50
   7  -3  -9   -1.00    1.20
   7  -3  -9    3.70    2.60
   7  -3  -9    1.10    1.80
   7  -3  -9    0.70    1.30
  -7  -3   9   -1.40    1.80
   7  -3  -9   -2.90    1.70
   7   3  -9    0.20    1.50
   7   3  -9    1.10    1.50
   7   3  -9    1.40    1.00
   6  -3  -9    2.10    1.00
   6  -3  -9    0.70    1.20
  -6  -3   9    4.60    3.00
   5  -3  -9   12.70    1.60
   5  -3  -9   13.30    2.10
  -5  -3   9   17.00    3.50
   5   3  -9   13.80    1.60
  -4  -3   9   27.30    3.10
   4  -3  -9   33.00    2.60
   4   3  -9   31.30    1.90
  -3  -3   9    2.20    1.40
   3  -3  -9    0.40    0.80
   3   3  -9    1.20    0.80
  -2  -3   9    4.70    1.20
   2  -3  -9    4.90    1.40
   2  -3  -9    4.60    1.20
   2   3  -9    4.20    1.10
  -2   3   9    4.30    1.30
   1  -3  -9   54.29    3.00
  -1  -3   9   59.89    3.40
  -1   3   9   53.69    2.80
   0  -3  -9  315.57   12.50
   0  -3   9  310.47   12.80
   0   3   9  289.07   12.00
   1  -3   9  304.27   12.60
  -1  -3  -9  315.17   12.80
   1   3   9  304.07   12.20
   2  -3   9  277.57   11.40
  -2  -3  -9  281.37   12.10
   2  -3   9  283.67   11.70
   2   3   9  292.97   11.30
   3  -3   9  227.08    9.60
   3  -3   9  213.38    9.10
  -3  -3  -9  232.58   10.30
   3   3   9  231.58    9.10
   4  -3   9    0.70    1.20
  -4  -3  -9    2.30    1.90
   4  -3   9    1.00    1.70
   4  -3   9    1.50    1.00
   4   3   9    1.70    0.70
   5  -3   9   13.20    2.00
  -5  -3  -9   10.70    4.00
   5  -3   9   11.90    2.10
   5   3   9   11.90    1.30
   6  -3   9   29.30    2.40
   6  -3   9   27.70    2.50
   6   3   9   31.90    2.00
   6   3   9   25.90    2.70
   7  -3   9   50.59    3.30
   7  -3   9   52.99    3.20
   7  -3   9   45.80    4.30
   7   3   9   47.90    3.10
   7   3   9   50.99    2.80
   7   3   9   49.40    3.30
   8  -3   9   61.49    3.70
   8  -3   9   68.99    5.00
   8  -3   9   62.09    4.40
   8  -3   9   63.29    3.90
   8   3   9   61.39    3.60
   8   3   9   61.19    3.60
   8   3   9   60.79    3.30
   9  -3   9   -0.10    2.00
   9  -3   9   -0.50    2.10
   9  -3   9    0.20    1.90
   9  -3   9    1.00    1.90
   9   3   9    2.10    1.10
   9   3   9    2.00    1.10
   9   3   9    1.30    1.10
  10  -3   9    5.30    2.00
  10  -3   9    8.50    3.00
  10  -3   9   11.80    3.00
  10   3   9    8.90    1.80
  10   3   9    9.30    1.80
  10   3   9   10.10    1.70
  11  -3   9   19.10    3.20
  11  -3   9   19.20    2.80
  11  -3   9   19.50    3.50
  11   3   9   18.80    1.90
  11   3   9   19.90    1.90
  11   3   9   21.10    2.10
  12  -3   9    2.90    2.50
  12   3   9    6.00    1.50
  12   3   9    6.80    1.50
 -13  -3  -9   12.90    1.60
  13   3   9   10.80    1.20
 -12  -4   9    1.60    1.00
  12  -4  -9    0.50    1.00
  12  -4  -9    2.60    1.00
  11  -4  -9    0.20    1.60
  11  -4  -9    1.00    1.10
  11  -4  -9   -0.90    1.70
 -11  -4   9    1.90    1.10
  11  -4  -9    1.40    1.20
  11   4  -9    6.60    2.10
  11   4  -9    1.30    1.40
  10  -4  -9    1.30    1.40
  10  -4  -9    2.90    1.60
 -10  -4   9    1.10    1.30
  10  -4  -9   -0.50    1.40
  10  -4  -9    0.20    1.20
  10   4  -9   -0.10    1.50
  10   4  -9   -0.50    2.10
   9  -4  -9    0.00    2.60
   9  -4  -9    5.10    1.40
   9  -4  -9    5.30    1.50
   9  -4  -9    8.10    2.40
   9  -4  -9    6.10    2.20
  -9  -4   9    2.70    1.30
   9   4  -9    4.70    1.40
   9   4  -9    3.20    1.50
  -8  -4   9    3.90    1.40
   8  -4  -9    9.00    3.20
   8  -4  -9    6.40    2.10
   8  -4  -9    5.80    1.90
   8  -4  -9    4.50    1.60
   8  -4  -9    4.60    1.40
   8   4  -9    7.20    2.00
   8   4  -9    6.00    2.20
   7  -4  -9    0.60    1.70
  -7  -4   9    2.40    1.50
   7  -4  -9    0.80    1.20
   7  -4  -9   -1.70    2.10
   7  -4  -9    2.50    1.50
   7  -4  -9   -1.30    1.30
   7   4  -9    0.00    1.40
   7   4  -9   -2.00    1.50
   6  -4  -9    8.30    2.10
   6  -4  -9    9.40    3.10
   6  -4  -9    9.50    1.90
  -6  -4   9    3.50    1.70
   6  -4  -9    1.50    1.90
   6  -4  -9    3.20    1.70
   6   4  -9    4.80    1.60
   6   4  -9    5.50    1.10
   5  -4  -9    5.90    1.90
   5  -4  -9    5.30    1.90
  -5  -4   9    4.20    1.70
   5  -4  -9    7.90    1.80
   5  -4  -9    3.90    2.00
   5  -4  -9    6.30    2.10
   5   4  -9    7.00    1.80
   5   4  -9    5.50    1.60
  -4  -4   9   29.50    4.60
   4  -4  -9   29.00    2.10
   4  -4  -9   31.20    2.60
   4   4  -9   28.80    2.10
  -3  -4   9   33.60    3.30
  -3  -4   9   35.80    4.10
   3  -4  -9   33.30    2.90
  -3   4   9   39.60    2.40
   3   4  -9   36.20    2.20
   2  -4  -9   14.90    2.50
  -2  -4   9   12.80    2.40
  -2  -4   9   12.00    3.00
  -2   4   9   12.00    1.50
   2   4  -9    9.50    1.60
   1  -4  -9    2.80    1.80
  -1  -4   9    3.00    1.20
  -1  -4   9    1.70    1.50
  -1   4   9    2.70    0.90
   1   4  -9    3.10    1.00
   0  -4   9   10.80    2.70
   0  -4  -9   12.80    3.10
   0  -4   9    8.40    2.00
   0   4   9   12.00    1.30
   0   4  -9   11.80    1.70
   1  -4   9  159.88    6.80
  -1  -4  -9  155.68    7.60
   1  -4   9  155.98    7.40
   1   4   9  161.28    6.70
  -1   4  -9  151.38    6.60
   2  -4   9   11.40    3.00
  -2  -4  -9   12.00    2.30
   2  -4   9    7.60    2.00
  -2   4  -9   11.40    2.00
   2   4   9    9.80    1.20
   3  -4   9   15.20    3.70
   3  -4   9    7.00    1.90
  -3  -4  -9    9.20    2.60
  -3   4  -9    7.80    2.00
   3   4   9    8.90    1.20
   4  -4   9   39.90    2.70
   4  -4   9   39.20    2.70
  -4  -4  -9   43.50    6.10
  -4   4  -9   42.80    3.00
   4   4   9   37.50    2.50
   5  -4   9   21.10    2.40
   5  -4   9   17.50    3.10
   5  -4   9   19.70    3.40
   5  -4   9   23.50    2.20
   5   4   9   20.20    3.00
   5   4   9   20.60    2.60
   5   4   9   23.60    2.30
   6  -4   9   21.50    2.40
   6  -4   9   19.50    3.20
   6  -4   9   25.80    3.30
   6  -4   9   20.80    2.70
   6   4   9   25.60    2.70
   6   4   9   24.30    1.90
   6   4   9   27.20    2.50
   7  -4   9   64.69    4.30
   7  -4   9   76.49    4.50
   7  -4   9   72.59    4.00
   7  -4   9   72.69    4.40
   7   4   9   73.59    4.10
   7   4   9   70.99    3.70
   7   4   9   74.39    4.40
   8  -4   9   82.29    5.10
   8  -4   9   93.89    4.90
   8  -4   9   80.69    4.60
   8  -4   9   89.89    4.60
   8   4   9   88.89    4.40
   8   4   9   83.99    4.30
   8   4   9   86.59    4.50
   9  -4   9   -0.90    1.70
   9  -4   9   -1.40    1.50
   9  -4   9    0.40    2.30
   9   4   9    0.50    1.00
   9   4   9   -1.20    1.10
   9   4   9   -0.80    1.10
  10  -4   9    0.20    1.90
  10  -4   9    2.20    1.50
  10   4   9    1.00    1.20
  11   4   9    0.10    0.80
  11   4   9    0.40    1.30
  11   4   9    0.50    0.90
 -12  -4  -9    1.70    1.10
  12   4   9    1.60    0.80
 -11  -5   9   -0.40    0.90
  11  -5  -9    1.80    1.10
  11  -5  -9   -0.70    0.90
  11  -5  -9   -0.60    1.10
  10  -5  -9    7.00    2.00
 -10  -5   9    7.30    1.60
  10  -5  -9    7.00    1.80
 -10   5   9    8.40    2.50
  10   5  -9    8.00    2.20
   9  -5  -9    7.50    3.00
   9  -5  -9   12.30    2.50
   9  -5  -9    6.50    1.80
  -9  -5   9    9.00    2.20
   9  -5  -9    5.90    2.10
  -9   5   9    7.30    2.40
   9   5  -9    4.70    1.40
   9   5  -9    8.20    1.90
   8  -5  -9    0.50    1.50
   8  -5  -9    1.70    1.30
   8  -5  -9    4.50    1.40
  -8  -5   9    0.60    1.20
   8  -5  -9    5.30    1.70
   8   5  -9    3.80    1.30
  -8   5   9    2.10    1.60
   8   5  -9   -0.10    1.60
   7  -5  -9   -0.90    1.60
   7  -5  -9    1.60    1.70
   7  -5  -9    0.30    1.30
   7  -5  -9    1.40    1.60
  -7  -5   9    0.90    1.30
   7   5  -9    0.20    1.40
   7   5  -9    1.80    1.50
  -7   5   9    1.30    1.60
  -6  -5   9    7.70    2.30
   6  -5  -9    6.50    1.70
   6  -5  -9    4.40    1.50
   6  -5  -9    6.30    1.70
   6  -5  -9    9.90    2.80
   6   5  -9    6.70    1.90
   6   5  -9    5.70    1.50
  -6   5   9    7.00    2.10
   5  -5  -9   11.30    2.40
   5  -5  -9   10.70    2.80
  -5  -5   9   10.50    2.50
   5  -5  -9   17.40    3.10
   5  -5  -9   13.20    3.10
   5   5  -9   13.10    2.60
   5   5  -9    8.70    2.00
  -5   5   9   13.30    2.30
   4  -5  -9    1.00    1.30
   4  -5  -9    0.40    1.80
   4  -5  -9    1.10    2.00
   4  -5  -9    4.40    1.70
  -4  -5   9   -1.10    1.60
   4   5  -9    0.90    1.50
  -4   5   9    2.80    1.20
   4   5  -9    2.00    1.20
   3  -5  -9    1.70    1.30
  -3  -5   9    1.60    1.90
   3  -5  -9   -2.10    1.90
   3  -5  -9   -3.80    2.20
  -3  -5   9   -1.90    2.00
   3  -5  -9   -1.50    1.70
  -3  -5   9    1.40    1.80
  -3   5   9    0.20    1.20
   3   5  -9    0.10    1.20
  -2  -5   9    1.70    1.50
  -2  -5   9    1.20    1.80
   2  -5  -9    2.80    1.90
   2  -5  -9    4.80    2.00
   2   5  -9    2.30    1.20
  -1  -5   9  192.58    8.20
  -1  -5   9  190.58    8.60
   1  -5  -9  181.78    9.10
   1   5  -9  193.38    8.00
  -1   5   9  200.58    8.20
  -1   5   9  183.88    8.60
   0  -5   9  112.49    6.00
   0  -5   9  121.49    5.50
   0   5   9  122.49    5.40
   0   5   9  110.59    6.00
   0   5  -9  114.19    5.30
   1  -5   9   32.40    3.40
   1  -5   9   20.60    4.30
   1  -5   9   30.60    2.50
   1  -5   9   36.30    3.80
   1   5   9   36.60    2.20
  -1   5  -9   31.50    2.50
   1   5   9   28.20    3.30
   2  -5   9    1.80    1.20
   2  -5   9   -0.40    1.60
   2  -5   9   -0.40    1.70
   2   5   9    1.80    0.80
   2   5   9    1.00    1.70
  -2   5  -9    2.50    1.40
   3  -5   9   13.10    2.80
   3  -5   9   11.50    2.90
   3  -5   9   17.10    2.20
   3   5   9   18.50    1.70
   3   5   9   22.50    2.80
  -3   5  -9   11.30    2.60
   4  -5   9   32.70    3.30
   4  -5   9   37.70    2.70
   4  -5   9   35.50    3.20
  -4   5  -9   35.30    3.20
   4   5   9   23.50    4.10
   4   5   9   34.40    3.10
   4   5   9   37.20    2.40
   5  -5   9    3.80    1.60
   5  -5   9    1.50    1.60
   5  -5   9    1.80    1.20
   5   5   9    0.60    1.70
   5   5   9    0.70    0.90
  -5   5  -9    1.20    1.90
   5   5   9    2.10    1.20
   6  -5   9   52.59    3.30
   6  -5   9   54.39    3.60
   6  -5   9   55.29    3.60
  -6   5  -9   46.90    4.00
   6   5   9   50.19    3.00
   6   5   9   49.99    3.30
   6   5   9   54.99    3.50
   7  -5   9    2.80    1.60
   7  -5   9    9.00    2.40
  -7   5  -9    2.40    2.30
   7   5   9    6.20    2.10
   7   5   9    3.70    1.20
   7   5   9    1.00    1.30
   8  -5   9    2.20    1.30
   8  -5   9    3.10    1.60
   8  -5   9    3.60    1.40
   8   5   9    3.70    1.60
   8   5   9    6.20    1.90
   8   5   9    3.80    1.00
   9  -5   9    1.90    1.30
   9  -5   9   -0.60    1.80
   9   5   9   -0.70    1.10
   9   5   9   -0.60    0.90
   9   5   9   -0.60    1.20
 -10  -5  -9    2.80    1.10
  10  -5   9    1.00    1.30
  10   5   9    1.20    0.90
  10   5   9    2.20    0.90
  11  -5   9    2.30    1.30
 -11  -5  -9    0.70    1.40
  11   5   9    0.80    0.80
  10  -6  -9    0.00    1.20
  10  -6  -9    1.40    1.20
 -10  -6   9    1.00    1.00
  10  -6  -9   -1.60    1.10
 -10   6   9    0.90    1.10
   9  -6  -9    0.20    1.30
   9  -6  -9   -0.60    1.30
   9  -6  -9    1.80    1.10
  -9  -6   9   -0.80    1.00
   9  -6  -9    0.00    1.00
   9   6  -9   -0.40    1.40
  -8  -6   9    1.80    1.10
   8  -6  -9   -1.10    1.20
   8  -6  -9    0.40    1.30
   8  -6  -9    0.00    1.10
   8  -6  -9    2.70    1.40
  -8   6   9    1.20    1.70
   8   6  -9    2.20    1.40
   7  -6  -9    3.10    1.50
   7  -6  -9   -1.60    1.40
  -7  -6   9    0.50    1.30
   7  -6  -9   -1.10    1.40
   7   6  -9    2.80    1.60
  -7   6   9   -2.60    2.10
   6  -6  -9    4.10    1.50
   6  -6  -9   -0.30    1.20
   6  -6  -9    0.00    1.50
   6  -6  -9    2.30    1.70
  -6  -6   9    0.80    1.40
   6   6  -9    2.40    1.30
   6   6  -9   -0.20    1.60
  -6   6   9    1.10    1.70
   5  -6  -9   17.20    3.00
   5  -6  -9   15.90    2.50
  -5  -6   9   15.20    2.60
   5  -6  -9   20.40    2.90
   5  -6  -9   19.00    2.60
  -5   6   9   20.40    3.10
   5   6  -9   17.60    2.40
   5   6  -9   13.60    2.40
   4  -6  -9    0.30    1.30
  -4  -6   9   -1.00    1.80
   4  -6  -9    1.80    1.90
   4  -6  -9   -1.40    1.50
   4  -6  -9    0.10    1.70
  -4   6   9    0.60    1.50
  -4   6   9    0.20    1.80
   4   6  -9    0.10    1.40
   4   6  -9    2.00    1.50
   3  -6  -9    9.40    3.30
  -3  -6   9    5.30    1.80
   3  -6  -9    6.30    1.60
  -3  -6   9    1.20    2.70
   3  -6  -9    6.70    2.40
   3   6  -9    3.70    1.60
  -3   6   9    4.40    1.70
  -3   6   9    6.10    2.20
   3   6  -9    6.00    1.50
   2  -6  -9    4.00    2.40
  -2  -6   9    1.50    1.90
  -2  -6   9    3.00    2.40
   2  -6  -9    5.20    2.10
   2  -6  -9    8.00    2.70
  -2   6   9    0.90    1.10
  -2   6   9    2.10    1.70
   2   6  -9    3.20    2.20
  -1  -6   9  183.98    9.20
  -1  -6   9  197.68    8.40
   1  -6  -9  204.08    8.90
  -1  -6   9  193.98    8.70
  -1   6   9  198.08    8.70
   1   6  -9  187.48    8.50
  -1   6   9  193.78    8.60
   0  -6  -9    3.00    2.00
   0  -6   9    4.10    1.30
   0  -6   9    1.70    2.00
   0  -6   9    3.80    1.50
   0   6   9    6.80    1.80
   0   6   9    7.00    2.70
   1  -6   9   51.69    3.70
   1  -6   9   59.09    3.40
   1  -6   9   53.49    3.90
   1   6   9   51.79    3.80
   1   6   9   51.49    3.20
  -1   6  -9   49.30    4.60
   2  -6   9   -0.30    1.90
   2  -6   9    1.50    1.20
   2  -6   9    0.80    1.40
   2   6   9    0.30    0.90
   2   6   9    0.00    2.30
   3  -6   9   -0.60    1.50
   3  -6   9   -2.90    1.70
   3  -6   9   -0.80    1.50
   3   6   9    1.00    1.00
   3   6   9    1.10    1.50
   4  -6   9   36.00    2.80
   4  -6   9   32.20    2.90
   4  -6   9   32.60    3.00
   4   6   9   33.20    2.80
   4   6   9   32.10    2.40
   5  -6   9   56.69    3.80
   5  -6   9   56.59    3.60
   5  -6   9   62.09    3.70
   5   6   9   58.09    3.30
   5   6   9   59.89    3.50
   6  -6   9  133.19    6.10
   6  -6   9  130.29    6.10
  -6  -6  -9  120.49    6.20
   6  -6   9  132.69    6.10
   6   6   9  128.79    6.10
   6   6   9  130.89    5.90
   6   6   9  125.39    5.90
   7  -6   9    2.30    1.20
   7  -6   9    1.70    1.70
  -7  -6  -9    0.00    1.50
   7  -6   9    1.10    1.30
   7   6   9   -0.80    1.20
   7   6   9    0.40    1.10
   8  -6   9   -0.70    1.10
   8  -6   9   -2.30    1.20
   8  -6   9    1.80    1.30
  -8  -6  -9    2.20    1.30
   8   6   9   -0.70    0.90
   8   6   9   -1.10    1.20
   9  -6   9    1.50    1.30
   9  -6   9    1.10    1.70
  -9  -6  -9    0.30    1.00
   9  -6   9   -0.10    1.10
   9   6   9    0.40    0.80
  10  -6   9    0.60    1.10
 -10  -6  -9    4.10    1.30
  10   6   9    1.10    0.80
   9  -7  -9    1.60    1.00
  -9  -7   9    0.60    1.40
   8  -7  -9    4.50    1.50
  -8  -7   9    6.40    1.60
   8  -7  -9    6.80    2.00
  -8   7   9    9.20    2.00
  -7  -7   9   -0.40    1.20
   7  -7  -9    4.20    1.60
   7  -7  -9    0.20    1.20
   7  -7  -9    3.20    1.20
  -7   7   9    2.00    1.30
   7   7  -9    1.90    1.20
   6  -7  -9    1.60    1.30
   6  -7  -9   -0.30    1.20
   6  -7  -9   -1.10    1.30
  -6  -7   9    1.30    1.40
  -6   7   9   -1.00    1.70
  -6   7   9    0.00    1.30
   6   7  -9    1.10    1.30
  -5  -7   9    2.80    1.80
   5  -7  -9    2.00    1.40
   5  -7  -9    2.40    1.40
   5  -7  -9    0.20    1.50
  -5   7   9    3.70    1.60
   5   7  -9    0.50    1.20
  -5   7   9    3.60    1.50
   4  -7  -9    0.50    1.70
   4  -7  -9    2.60    1.60
   4  -7  -9   -0.10    1.40
   4   7  -9    0.80    1.30
  -4   7   9   -1.20    1.80
  -4   7   9    0.90    1.60
   3  -7  -9   -0.70    1.90
   3  -7  -9    0.50    1.70
   3  -7  -9    0.70    1.50
   3   7  -9    4.30    1.30
  -3   7   9    7.10    2.00
  -3   7   9    4.20    1.60
  -2  -7   9   45.30    3.30
   2  -7  -9   43.80    3.30
   2  -7  -9   32.60    3.80
   2   7  -9   42.10    3.00
  -2   7   9   51.09    3.40
  -2   7   9   39.40    3.10
  -1  -7   9    0.90    1.50
  -1  -7   9    0.70    2.20
   1  -7  -9    0.70    1.80
  -1   7   9    2.10    1.40
  -1   7   9    4.10    1.50
   0  -7  -9   35.30    3.80
   0  -7   9   37.10    3.40
   0  -7   9   33.60    3.00
   0  -7   9   36.30    3.30
   0   7   9   40.10    3.10
   0   7   9   32.50    2.70
   1  -7   9    0.20    1.50
   1  -7   9    0.40    1.40
   1  -7   9    1.00    1.60
   1   7   9    1.60    1.40
   1   7   9   -0.10    1.10
   2  -7   9    5.90    2.20
   2  -7   9    4.00    1.30
   2  -7   9    4.20    1.30
   2   7   9    2.90    1.20
   3  -7   9   11.50    2.20
   3  -7   9   10.70    2.10
   3   7   9   10.50    2.10
   3   7   9    6.00    1.80
   4  -7   9   19.80    2.20
   4  -7   9   19.90    2.40
   4  -7   9   20.70    3.50
   4   7   9   19.10    2.30
   4   7   9   19.00    2.00
   5  -7   9   -0.10    1.20
   5  -7   9    1.80    1.40
   5  -7   9    1.20    1.10
   5   7   9    0.60    0.90
   5   7   9   -1.00    1.10
   6  -7   9    0.50    1.10
   6  -7   9    0.60    1.10
   6  -7   9    1.70    1.10
   6   7   9   -0.70    1.20
   6   7   9    0.10    1.00
   7  -7   9    2.70    1.00
   7  -7   9    5.30    1.80
   7  -7   9    2.90    1.00
   7   7   9    2.50    0.90
   8  -7   9    0.00    1.10
   8  -7   9    1.10    1.10
   8  -7   9    1.00    1.00
   8   7   9   -1.00    1.00
   6  -8  -9    0.50    1.70
   6  -8  -9    0.90    0.90
   5  -8  -9   -1.50    1.00
   5  -8  -9    0.10    1.70
  -5   8   9    0.40    1.80
   5   8  -9   -0.70    1.20
   4  -8  -9    2.10    2.00
   4  -8  -9    9.40    2.90
   4   8  -9    1.10    1.10
  -4   8   9    2.70    2.40
   3  -8  -9    0.60    1.20
  -3   8   9    0.80    1.50
   3   8  -9    0.20    1.10
  -3   8   9   -0.10    1.90
   2  -8  -9    2.70    1.40
   2   8  -9    1.90    1.00
  -2   8   9    0.90    1.50
   1  -8  -9   59.99    3.50
  -1   8   9   61.69    3.40
  -1   8   9   54.19    3.30
   1   8  -9   58.39    3.20
   0  -8   9    1.20    1.20
   0   8   9    0.80    1.40
   0   8   9    0.80    1.40
   1  -8   9   18.10    2.40
   1  -8   9   17.80    2.40
   1  -8   9   18.10    3.00
   1   8   9   20.20    2.20
   1   8   9   17.50    2.00
   2  -8   9   16.40    2.10
   2  -8   9   16.30    2.40
   2  -8   9   18.70    2.20
   2   8   9   15.00    2.10
   2   8   9   17.50    2.10
   3  -8   9   -0.50    1.00
   3  -8   9   -0.60    1.20
   3  -8   9    0.50    1.30
   3   8   9    0.80    1.10
   4  -8   9  151.98    6.30
   4  -8   9  141.99    6.20
   4  -8   9  139.39    6.20
   4   8   9  142.89    6.10
   5  -8   9    6.70    1.60
   5  -8   9    8.40    1.40
   5  -8   9    8.70    2.00
   5   8   9    8.30    2.70
   6  -8   9    9.50    1.40
   6  -8   9   13.80    1.40
   0   9  -9    1.10    1.00
  -1   9  -9    6.10    1.40
  14   0 -10    1.10    1.00
  14   0 -10   -0.80    1.20
  13   0 -10   -1.60    1.10
  13   0 -10   -0.10    1.20
  12   0 -10  135.49    6.10
  12   0 -10  137.99    6.20
  12   0 -10  135.99    6.50
  11   0 -10    0.60    1.50
  11   0 -10   -1.30    1.50
  11   0 -10    0.30    1.30
  10   0 -10   -0.80    1.50
  10   0 -10    1.30    1.50
  10   0 -10    2.30    1.40
   9   0 -10    0.50    1.10
   9   0 -10    0.00    1.60
   9   0 -10    1.90    1.80
   9   0 -10   -1.10    1.60
   8   0 -10   -1.00    1.70
   8   0 -10    2.80    1.70
   8   0 -10   -0.10    1.70
   8   0 -10    0.30    1.00
   7   0 -10   -0.10    0.80
   7   0 -10    1.00    1.50
   6   0 -10    0.70    0.70
   5   0 -10    1.20    0.70
   4   0 -10   89.29    4.60
  -4   0  10  110.29    4.30
   3   0 -10   -0.10    0.80
  -3   0  10    0.20    0.50
  -2   0  10  133.39    5.30
   2   0 -10  124.79    5.30
   1   0 -10    1.00    0.50
  -1   0  10   -0.10    0.40
   0   0  10   45.20    2.20
   0   0 -10   39.50    2.10
   1   0  10   -0.10    0.50
  -1   0 -10    0.90    0.70
  -2   0 -10   38.10    2.40
  -3   0 -10   -0.50    0.80
  -4   0 -10  142.39    6.70
   5   0  10    1.70    0.80
  -5   0 -10    0.70    1.50
  -6   0 -10   68.09    5.00
   6   0  10   70.49    3.30
   7   0  10    0.40    0.80
  -7   0 -10    1.10    3.30
   8   0  10   -0.10    1.90
   8   0  10    0.30    1.00
   8   0  10   -1.20    1.40
   9   0  10   -2.60    1.80
   9   0  10    2.50    1.30
  10   0  10   25.40    2.40
  10   0  10   25.50    3.00
  10   0  10   25.40    2.30
  11   0  10   -0.60    1.20
  11   0  10    0.50    1.60
  11   0  10   -0.50    1.90
  12   0  10    9.60    2.70
  12   0  10   15.10    1.90
  13   0  10   -1.10    0.90
  14  -1 -10    2.50    0.90
  14  -1 -10    1.90    1.00
  14   1 -10    5.20    1.80
  13  -1 -10    0.90    1.00
  13  -1 -10   -0.10    1.10
  13   1 -10    2.60    1.10
  13   1 -10    1.70    1.20
  12  -1 -10    2.70    1.60
  12  -1 -10    1.00    1.30
  12  -1 -10    0.70    1.20
  12   1 -10    3.00    1.30
  12   1 -10    0.60    1.30
  12   1 -10    4.60    1.80
  11  -1 -10   11.70    2.30
  11  -1 -10    8.40    3.00
  11  -1 -10    9.90    2.40
  11   1 -10   10.90    2.40
  10  -1 -10   43.70    3.30
 -10  -1  10   32.60    4.20
  10  -1 -10   42.80    3.20
  10  -1 -10   41.70    3.20
  10  -1 -10   51.99    3.70
  10   1 -10   42.50    2.80
  10   1 -10   45.30    3.30
  10   1 -10   38.90    3.20
   9  -1 -10    1.00    1.40
   9  -1 -10    2.90    1.50
  -9  -1  10    2.70    2.50
   9  -1 -10    1.00    1.50
   9  -1 -10   -0.70    1.50
   9   1 -10    1.80    1.10
   9   1 -10    4.30    1.60
   9   1 -10    3.60    1.70
   8  -1 -10   22.10    3.00
   8  -1 -10   21.70    3.10
   8  -1 -10   21.40    2.20
  -8  -1  10   18.80    5.00
   8   1 -10   26.50    5.40
   8   1 -10   24.00    2.00
   8   1 -10   22.00    2.90
   8   1 -10   18.30    3.20
   7  -1 -10   14.50    1.70
   7  -1 -10   12.90    2.50
   7   1 -10   16.40    1.50
   7   1 -10    8.30    3.10
   6  -1 -10    2.00    1.30
   6  -1 -10    0.40    1.00
  -6  -1  10    2.60    1.70
   6   1 -10    1.50    0.90
   5  -1 -10   18.80    1.60
  -5  -1  10   19.90    2.20
   5   1 -10   18.00    1.60
   4  -1 -10   42.20    2.30
  -4  -1  10   43.40    2.60
  -3  -1  10   10.60    1.30
   2  -1 -10   49.80    2.20
  -2  -1  10   51.19    2.60
   2  -1 -10   49.10    2.10
  -1  -1  10    2.60    0.80
   1  -1 -10    2.40    0.60
   1  -1 -10    3.80    0.80
   0  -1 -10   18.00    1.40
   0  -1 -10   18.60    1.50
   0  -1  10   15.60    1.20
  -1  -1 -10   43.80    2.50
   1  -1  10   44.20    2.30
   2  -1  10    6.80    1.10
  -2  -1 -10    6.80    1.40
  -3  -1 -10  130.19    6.30
   3  -1  10  132.99    5.80
  -4  -1 -10   48.50    3.30
  -4   1 -10   49.60    3.30
   4   1  10   45.40    2.30
   5  -1  10  164.38    7.00
  -5  -1 -10  170.38    8.20
   5   1  10  173.68    6.90
  -5   1 -10  168.68    8.10
   6  -1  10    3.20    0.90
  -6  -1 -10    3.50    2.20
   6   1  10    6.20    1.10
  -7  -1 -10    1.20    3.30
   7  -1  10    0.80    1.00
  -7   1 -10    0.20    4.40
   7   1  10    1.70    0.90
   8  -1  10   31.50    2.30
   8  -1  10   28.80    3.20
   8   1  10   28.40    2.80
   8   1  10   34.30    3.10
   8   1  10   32.40    2.20
   9  -1  10  137.69    6.80
   9  -1  10  158.28    6.70
   9   1  10  149.49    6.60
   9   1  10  147.59    6.80
   9   1  10  146.89    6.80
  10  -1  10   41.80    3.10
  10  -1  10   44.00    3.20
  10   1  10   44.60    2.80
  10   1  10   46.30    3.00
  10   1  10   44.80    3.00
  11  -1  10   28.50    2.80
  11  -1  10   30.80    2.50
  11   1  10   30.60    2.50
  11   1  10   29.00    2.60
  11   1  10   36.70    2.90
  12  -1  10    7.50    1.90
  12  -1  10    9.30    3.20
  12   1  10    5.80    1.80
  12   1  10    6.10    2.00
  12   1  10    9.00    1.60
  13  -1  10    5.50    1.70
  13   1  10    2.10    1.00
  13  -2 -10    0.10    1.00
  13  -2 -10    0.90    1.00
  13   2 -10    1.60    1.20
  13   2 -10    1.10    1.30
 -12  -2  10    4.20    1.60
  12  -2 -10    3.50    1.30
  12  -2 -10    3.70    1.30
  12  -2 -10    6.20    1.70
  12   2 -10    4.70    1.40
  12   2 -10    4.60    1.30
  12   2 -10    5.20    1.90
 -11  -2  10    1.50    1.60
  11  -2 -10   11.00    2.90
  11  -2 -10    5.80    1.50
  11  -2 -10    6.20    1.50
  11  -2 -10    3.70    1.40
  11   2 -10    3.00    1.40
  11   2 -10    6.40    2.10
  11   2 -10    7.00    2.30
  10  -2 -10   29.10    2.90
  10  -2 -10   34.20    3.10
  10  -2 -10   26.20    2.50
 -10  -2  10   28.00    3.10
  10  -2 -10   31.50    3.10
  10   2 -10   26.70    2.90
  10   2 -10   25.70    2.70
  10   2 -10   28.50    2.40
   9  -2 -10   10.80    2.60
  -9  -2  10   11.40    3.20
   9  -2 -10    8.70    2.00
   9  -2 -10   16.70    3.30
   9  -2 -10    9.90    2.90
   9   2 -10   12.90    1.90
   9   2 -10   14.40    2.90
   9   2 -10   13.10    2.60
   8  -2 -10   -0.30    1.60
   8  -2 -10    0.20    1.30
   8  -2 -10    2.10    1.60
   8  -2 -10    1.70    1.10
  -8  -2  10   -0.60    2.00
   8   2 -10    1.80    1.10
   8   2 -10    1.00    1.90
   8   2 -10    0.60    1.50
   7  -2 -10   40.80    3.70
   7  -2 -10   33.00    3.80
  -7  -2  10   39.20    6.50
   7  -2 -10   46.80    2.80
   7  -2 -10   44.00    2.80
   7   2 -10   37.60    3.60
   7   2 -10   43.30    2.50
   6  -2 -10    0.90    1.10
   6  -2 -10    1.30    0.90
  -6  -2  10    0.10    2.10
   6   2 -10    2.20    0.90
   5  -2 -10   62.59    3.10
  -5  -2  10   61.89    3.90
   5  -2 -10   60.59    3.60
   5   2 -10   64.89    3.00
  -4  -2  10   49.10    3.20
   4  -2 -10   54.09    2.60
   4   2 -10   48.90    2.50
  -3  -2  10    5.10    1.50
   3  -2 -10    4.60    1.20
   2  -2 -10   14.50    1.10
  -2  -2  10   15.70    2.00
   2  -2 -10   16.60    1.10
  -1  -2  10   28.50    2.00
   1  -2 -10   29.60    2.10
   1  -2 -10   30.60    1.80
   0  -2 -10   10.10    1.30
   0  -2  10   11.30    1.30
   1  -2  10   11.00    1.30
  -1  -2 -10   10.70    1.60
  -2  -2 -10    5.70    1.50
   2  -2  10    5.50    1.30
   2   2  10    4.20    1.10
   3  -2  10   18.10    1.80
  -3  -2 -10   16.60    2.60
   3   2  10   17.60    1.30
  -4  -2 -10    9.30    2.50
   4  -2  10   11.70    2.00
   4  -2  10   10.90    1.70
   4   2  10   11.50    1.10
  -5  -2 -10    3.60    1.90
   5  -2  10    3.30    1.10
  -5   2 -10    1.60    2.30
   5   2  10    3.30    1.00
   6  -2  10   42.30    2.50
  -6  -2 -10   38.20    5.00
   6  -2  10   38.30    3.30
   6   2  10   40.40    2.30
  -6   2 -10   33.40    6.10
   7  -2  10   30.50    3.60
   7  -2  10   35.50    2.50
   7   2  10   36.70    2.20
   7   2  10   32.60    2.80
   7   2  10   31.90    3.00
   8  -2  10   23.40    2.30
   8  -2  10   13.80    3.50
   8   2  10   14.80    2.10
   8   2  10   18.10    2.50
   8   2  10   18.70    1.80
   9  -2  10  377.66   15.90
   9  -2  10  384.26   15.70
   9   2  10  390.96   15.70
   9   2  10  403.26   15.90
   9   2  10  395.26   15.90
  10  -2  10    6.20    1.90
  10  -2  10    3.60    1.60
  10   2  10    5.70    1.70
  10   2  10    7.50    2.60
  11  -2  10   51.09    3.70
  11  -2  10   51.19    5.20
  11   2  10   57.59    3.20
  11   2  10   50.49    3.10
  11   2  10   58.49    3.10
  12  -2  10   34.90    2.50
  12   2  10   34.00    2.20
  12   2  10   34.80    2.10
  12   2  10   25.50    2.70
  13  -2  10   93.89    4.80
 -13  -2 -10  115.59    4.70
  13   2  10  109.99    4.70
  13  -3 -10   11.40    1.50
  13  -3 -10   10.50    1.50
 -13  -3  10    9.00    2.20
  12  -3 -10   -0.70    1.20
  12  -3 -10    3.20    1.60
 -12  -3  10   -0.30    1.20
  12  -3 -10    0.90    1.10
  12  -3 -10   -2.80    1.80
  12   3 -10    0.60    1.50
  12   3 -10   -0.30    1.40
  11  -3 -10   16.00    3.30
 -11  -3  10   15.50    2.20
  11  -3 -10   17.50    4.10
  11   3 -10   18.50    2.20
  11   3 -10   10.00    2.40
  11   3 -10   12.10    2.70
  10  -3 -10    6.70    1.60
  10  -3 -10    7.10    2.40
 -10  -3  10    6.00    2.10
  10  -3 -10    8.30    2.30
  10  -3 -10    5.30    1.70
  10   3 -10    7.30    2.10
  10   3 -10   10.10    2.30
  10   3 -10    4.90    1.80
   9  -3 -10    1.40    1.40
   9  -3 -10    1.10    1.50
  -9  -3  10    5.90    1.60
   9  -3 -10    3.50    1.50
   9  -3 -10    1.60    1.40
   9   3 -10   -2.80    1.80
   9   3 -10    0.40    1.40
   9   3 -10    2.30    1.30
   8  -3 -10    9.20    2.20
   8  -3 -10   12.40    2.30
   8  -3 -10    8.20    2.80
   8  -3 -10    9.20    1.80
  -8  -3  10   11.30    2.80
   8   3 -10   12.60    4.30
   8   3 -10   12.00    2.50
   8   3 -10    9.20    2.00
   7  -3 -10    7.50    2.50
   7  -3 -10   10.80    3.20
  -7  -3  10    9.80    1.90
   7  -3 -10   14.10    2.00
   7  -3 -10   13.40    2.80
   7  -3 -10   12.80    2.20
   7   3 -10   13.20    1.80
   7   3 -10   11.60    2.70
   6  -3 -10   25.50    2.30
   6  -3 -10   24.90    2.10
  -6  -3  10   28.60    3.60
   6  -3 -10   18.20    3.50
   6   3 -10   25.00    1.90
   5  -3 -10    8.30    2.00
   5  -3 -10    8.50    1.60
  -5  -3  10   11.20    3.50
   5   3 -10    7.70    1.60
  -4  -3  10    0.80    1.70
   4  -3 -10    1.20    0.80
   4  -3 -10    2.30    1.10
   4   3 -10    0.90    0.80
  -3  -3  10    9.90    2.30
   3  -3 -10    7.40    1.30
   3   3 -10    7.10    1.40
   2  -3 -10   22.80    1.90
   2  -3 -10   20.80    1.60
  -2  -3  10   18.40    2.50
  -2   3  10   20.10    1.70
  -1  -3  10    2.10    1.10
   1  -3 -10    2.50    1.00
  -1   3  10    2.60    0.80
   0  -3 -10    2.70    1.20
   0  -3  10    5.70    1.60
   0   3  10    4.80    1.10
   1  -3  10    3.30    1.00
  -1  -3 -10    3.50    1.30
   1   3  10    2.90    1.00
   2  -3  10    3.00    1.10
  -2  -3 -10    2.50    1.40
   2   3  10    3.40    0.90
  -3  -3 -10    6.60    1.70
   3  -3  10    8.20    2.30
   3  -3  10    6.40    2.20
   3  -3  10    4.50    1.40
   3   3  10    6.50    1.00
  -4  -3 -10    0.70    2.00
   4  -3  10    0.50    1.10
   4  -3  10    1.30    1.10
   4  -3  10    1.00    1.80
   4   3  10    2.90    1.00
   5  -3  10    9.10    2.10
  -5  -3 -10   12.00    4.10
   5  -3  10    9.10    2.10
  -5   3 -10   27.10    6.70
   5   3  10   11.50    1.30
   6  -3  10   52.39    3.30
   6  -3  10   52.19    3.40
   6   3  10   49.20    3.70
   6   3  10   54.09    3.40
   6   3  10   62.69    3.00
   7  -3  10   28.20    4.40
   7  -3  10   38.50    3.00
   7  -3  10   41.10    3.00
   7  -3  10   36.80    4.00
   7   3  10   40.50    2.40
   7   3  10   36.90    2.90
   7   3  10   37.40    2.90
   8  -3  10    3.20    1.90
   8  -3  10    4.10    1.90
   8  -3  10   -0.50    1.60
   8   3  10    1.40    1.30
   8   3  10    3.20    1.20
   8   3  10    5.00    1.50
   9  -3  10    8.50    2.90
   9  -3  10    4.20    2.20
   9  -3  10    6.60    2.00
   9   3  10    5.60    1.80
   9   3  10    7.70    1.90
   9   3  10    5.20    1.70
  10  -3  10    1.70    2.10
  10  -3  10   -0.50    2.30
  10  -3  10   -1.20    2.10
  10   3  10    1.10    1.20
  10   3  10   -1.60    1.10
  10   3  10    0.30    1.00
  11  -3  10    0.80    1.90
  11   3  10    2.60    1.10
  11   3  10    2.20    1.00
  11   3  10    1.80    1.30
  12   3  10    4.60    1.40
  12   3  10    6.00    1.50
 -13  -3 -10   19.20    1.70
  13   3  10   18.20    1.40
  12  -4 -10   -0.30    1.00
 -12  -4  10   -0.30    1.00
  12  -4 -10   -0.70    0.90
 -11  -4  10   -0.80    1.10
  11  -4 -10    1.30    1.60
  11  -4 -10    1.20    1.10
  11  -4 -10    0.60    1.30
  11  -4 -10    0.20    1.10
  11   4 -10    0.30    1.30
  10  -4 -10    3.30    1.50
  10  -4 -10    1.00    1.30
  10  -4 -10    2.20    1.40
  10  -4 -10    3.70    1.60
 -10  -4  10    6.00    1.90
  10   4 -10    7.20    2.40
  10   4 -10    4.10    1.70
   9  -4 -10   34.70    2.90
   9  -4 -10   33.10    4.00
   9  -4 -10   30.30    2.80
  -9  -4  10   34.70    2.60
   9  -4 -10   29.40    2.80
   9  -4 -10   32.10    3.00
   9   4 -10   34.20    2.70
   9   4 -10   33.70    2.70
   8  -4 -10    0.40    1.30
   8  -4 -10    1.30    1.50
   8  -4 -10    2.30    2.00
   8  -4 -10    1.30    1.60
  -8  -4  10    1.20    1.40
   8  -4 -10    0.70    1.40
   8   4 -10    1.70    1.40
   8   4 -10    4.60    1.30
   7  -4 -10   10.60    2.90
   7  -4 -10    4.90    1.30
  -7  -4  10    3.00    1.50
   7  -4 -10    6.00    1.70
   7  -4 -10    3.90    2.10
   7  -4 -10    4.40    1.50
   7   4 -10    4.80    1.50
   6  -4 -10   -1.70    1.90
   6  -4 -10   -0.70    1.80
  -6  -4  10   -0.50    1.50
   6  -4 -10   -0.40    1.70
   6  -4 -10   -0.50    1.20
   6  -4 -10   -0.80    1.20
   6   4 -10    0.80    1.10
   6   4 -10    0.70    1.50
   5  -4 -10   -0.90    1.90
   5  -4 -10    0.00    1.10
   5  -4 -10    1.90    1.10
   5  -4 -10    2.60    2.00
   5  -4 -10   -0.10    1.80
  -5  -4  10    0.80    1.60
   5   4 -10   -0.40    1.00
   5   4 -10    0.70    1.60
   4  -4 -10    1.90    1.20
   4  -4 -10    4.20    1.50
  -4  -4  10   11.70    3.80
  -4  -4  10    5.80    2.90
  -4   4  10    4.90    1.10
   4   4 -10    4.90    1.70
   3  -4 -10   46.20    3.10
  -3  -4  10   40.80    4.20
  -3  -4  10   41.00    3.30
  -3   4  10   47.90    2.80
   3   4 -10   49.40    2.70
   2  -4 -10    3.00    1.40
  -2  -4  10    2.00    1.30
  -2  -4  10    5.20    2.00
  -2   4  10    2.40    0.90
   2   4 -10    2.40    1.10
  -1  -4  10    2.70    1.20
  -1  -4  10    0.40    1.60
  -1   4  10    0.90    0.80
   1   4 -10    2.10    1.10
   0  -4  10   18.40    2.90
   0  -4  10   23.10    2.10
   0  -4 -10   18.00    3.00
   0   4  10   18.10    1.60
   0   4 -10   14.10    2.00
   1  -4  10   18.10    2.90
   1  -4  10   14.70    2.00
  -1  -4 -10   14.10    3.20
   1   4  10   14.20    1.40
  -1   4 -10   11.40    2.10
  -2  -4 -10   17.30    3.90
   2  -4  10   20.60    2.30
   2  -4  10   20.80    3.40
   2   4  10   25.20    1.70
  -2   4 -10   24.80    2.40
   3  -4  10   -1.40    2.40
   3  -4  10    0.90    1.00
  -3  -4 -10    0.20    2.60
  -3   4 -10    2.30    1.30
   3   4  10    0.00    0.70
   4  -4  10   11.30    4.00
   4  -4  10    3.90    1.50
  -4  -4 -10    5.40    4.90
   4  -4  10    3.50    1.10
   4   4  10    5.70    2.00
  -4   4 -10    8.90    2.30
   4   4  10    5.70    1.20
   5  -4  10   37.80    3.40
   5  -4  10   43.10    3.00
   5  -4  10   36.70    3.70
   5  -4  10   43.20    2.80
   5   4  10   38.80    3.30
   5   4  10   38.80    2.40
   5   4  10   36.20    3.00
   6  -4  10   68.39    4.20
   6  -4  10   61.19    3.90
   6  -4  10   62.79    3.60
   6  -4  10   56.29    4.30
   6   4  10   65.19    3.80
   6   4  10   61.99    3.70
   6   4  10   63.39    3.40
   7  -4  10  143.59    8.40
   7  -4  10  170.78    7.30
   7  -4  10  158.28    7.50
   7   4  10  154.98    7.60
   7   4  10  167.08    8.80
   7   4  10  169.78    7.20
   8  -4  10   32.50    3.50
   8  -4  10   38.60    3.00
   8  -4  10   44.50    3.60
   8  -4  10   33.60    3.50
   8   4  10   37.70    2.50
   8   4  10   37.00    2.70
   8   4  10   40.60    2.80
   9  -4  10   20.00    2.80
   9  -4  10   16.40    2.80
   9   4  10   22.50    2.00
   9   4  10   21.30    2.00
   9   4  10   23.70    2.10
  10  -4  10    0.20    1.50
  10   4  10    1.30    1.00
  10   4  10    2.90    1.30
  10   4  10    0.70    1.10
  11  -4  10    8.20    2.60
  11   4  10    7.20    1.40
  11   4  10    5.90    1.30
 -12  -4 -10   49.20    2.50
  12   4  10   45.70    2.30
  11  -5 -10    1.50    1.00
 -11  -5  10    0.10    0.90
  11  -5 -10   -1.30    1.10
  11  -5 -10   -0.90    1.20
  10  -5 -10    6.00    1.90
  10  -5 -10   -0.20    1.20
  10  -5 -10    2.00    1.20
 -10  -5  10    1.50    1.00
 -10   5  10    1.70    1.60
  10   5 -10    2.60    1.30
  -9  -5  10    2.00    1.40
   9  -5 -10    2.20    1.90
   9  -5 -10    2.20    1.90
   9  -5 -10    2.70    1.60
   9  -5 -10    1.60    1.10
   9   5 -10    3.40    2.20
  -9   5  10    2.70    1.60
   9   5 -10    2.20    1.30
  -8  -5  10    9.30    2.00
   8  -5 -10   12.50    2.50
   8  -5 -10   11.20    2.10
  -8   5  10    9.60    2.40
   8   5 -10    7.80    2.60
   7  -5 -10    0.50    1.60
   7  -5 -10    1.00    1.60
  -7  -5  10   -1.00    1.30
   7  -5 -10    1.50    1.70
   7  -5 -10    1.20    1.50
   7   5 -10    1.90    1.40
   7   5 -10    0.40    1.50
  -7   5  10    1.20    1.50
   6  -5 -10   -1.10    1.70
   6  -5 -10    1.80    1.30
   6  -5 -10    1.00    1.80
   6  -5 -10    3.20    1.80
  -6  -5  10   -1.10    1.30
  -6   5  10    1.30    1.40
   6   5 -10    0.70    1.30
   6   5 -10   -1.20    1.40
   5  -5 -10    2.10    1.90
  -5  -5  10    1.40    1.40
   5  -5 -10   -0.20    1.80
   5  -5 -10    3.10    1.30
   5  -5 -10    0.50    1.90
  -5   5  10    1.40    1.30
   5   5 -10    1.70    1.30
   5   5 -10   -0.80    1.50
   4  -5 -10    5.30    1.70
   4  -5 -10    4.20    1.80
   4  -5 -10    3.20    1.30
  -4  -5  10    2.50    1.60
   4  -5 -10    9.80    3.60
   4   5 -10    3.80    1.40
   4   5 -10    2.90    1.40
  -4   5  10   10.10    2.70
   3  -5 -10   -2.70    2.20
  -3  -5  10    2.30    1.70
  -3  -5  10    3.40    1.80
  -3  -5  10    2.60    1.90
   3  -5 -10   -1.10    1.70
   3  -5 -10    1.80    1.30
   3  -5 -10    1.50    1.80
   3   5 -10   -0.80    1.20
  -3   5  10    0.90    1.10
   2  -5 -10    3.90    1.40
   2  -5 -10    3.50    1.90
  -2  -5  10    5.20    1.40
  -2  -5  10    9.20    3.10
  -2  -5  10    5.30    1.70
   2   5 -10    2.60    1.30
  -2   5  10    2.30    1.10
  -1  -5  10   27.20    2.60
   1  -5 -10   22.60    4.00
  -1  -5  10   28.90    3.20
  -1   5  10   27.30    2.10
  -1   5  10   26.50    3.20
   1   5 -10   24.70    2.40
   0  -5  10    3.10    1.80
   0  -5  10    2.50    1.10
   0  -5  10   -0.90    2.70
   0   5  10    1.10    0.90
   0   5 -10    2.00    1.40
   0   5  10    2.40    1.60
   1  -5  10   16.70    3.30
   1  -5  10   21.10    3.00
   1   5  10   20.20    3.00
  -1   5 -10   15.70    2.40
   1   5  10   18.10    1.70
   2  -5  10    1.80    1.70
   2  -5  10    2.00    1.10
   2  -5  10    1.60    1.70
  -2   5 -10   -0.10    1.60
   2   5  10    2.20    1.70
   2   5  10    2.50    0.90
   3  -5  10    2.70    1.60
   3  -5  10    0.60    1.70
   3  -5  10    3.60    1.20
  -3   5 -10    5.00    2.00
   3   5  10    3.00    0.90
   3   5  10    2.70    1.50
   4  -5  10    8.40    2.10
   4  -5  10    8.20    2.90
   4  -5  10    6.80    2.60
  -4   5 -10    6.20    2.10
   4   5  10    6.40    2.30
   5  -5  10   38.00    3.20
   5  -5  10   42.60    3.20
   5  -5  10   39.50    2.80
   5   5  10   35.20    3.30
   5   5  10   41.70    2.90
  -5   5 -10   39.30    4.20
   5   5  10   39.90    2.50
   6  -5  10    4.40    1.30
   6  -5  10    1.80    1.60
   6  -5  10    4.90    1.50
   6   5  10    4.30    1.50
   6   5  10    6.40    2.00
   6   5  10    5.80    1.50
   7  -5  10   25.10    2.70
   7  -5  10   21.80    2.60
   7  -5  10   23.30    2.40
   7   5  10   20.60    2.00
   7   5  10   23.60    2.20
   7   5  10   20.80    2.40
   8  -5  10    8.20    2.30
   8  -5  10    6.50    2.50
   8  -5  10    5.80    1.40
   8   5  10    7.40    1.60
   8   5  10    5.80    1.90
   8   5  10    5.20    1.70
   9  -5  10    0.50    1.40
   9  -5  10   -0.10    1.40
   9  -5  10    2.00    1.70
   9   5  10    0.40    0.90
   9   5  10   -1.30    1.00
   9   5  10    1.60    1.20
  10  -5  10   16.70    2.80
  10  -5  10   20.50    2.30
 -10  -5 -10   20.90    2.00
  10   5  10   22.80    1.80
  10   5  10   21.40    1.90
  11  -5  10    1.40    1.60
 -11  -5 -10    2.50    0.90
  11   5  10    4.10    1.20
  10  -6 -10   -0.80    1.20
 -10  -6  10    0.70    0.90
  10  -6 -10    1.20    0.90
 -10   6  10    0.80    1.10
   9  -6 -10   -0.60    1.00
   9  -6 -10   -0.40    1.00
   9  -6 -10    2.10    1.30
   9  -6 -10   -1.30    1.30
  -9  -6  10    1.00    1.00
   8  -6 -10    8.00    1.90
  -8  -6  10    6.30    1.80
   8  -6 -10    5.90    2.20
   8  -6 -10    4.00    1.30
   8  -6 -10    4.30    1.30
  -8   6  10    3.50    1.80
   8   6 -10    8.20    2.10
   7  -6 -10    0.90    1.50
   7  -6 -10    1.50    1.50
   7  -6 -10    0.60    1.40
   7  -6 -10    0.80    1.30
  -7  -6  10   -0.30    1.30
  -7   6  10    1.80    1.60
   7   6 -10    1.30    1.90
   6  -6 -10    2.30    1.50
  -6  -6  10    3.10    1.40
   6  -6 -10    3.00    1.70
   6  -6 -10    1.10    1.20
   6  -6 -10    1.00    1.40
  -6   6  10   -0.40    1.70
   6   6 -10    6.70    2.10
   5  -6 -10   -0.60    1.80
   5  -6 -10   -1.10    1.40
   5  -6 -10    0.40    1.60
  -5  -6  10    1.60    1.50
  -5   6  10   -2.30    1.70
   5   6 -10    2.40    1.40
   4  -6 -10   -1.80    1.60
  -4  -6  10   -0.70    1.80
   4  -6 -10    1.10    1.30
   4  -6 -10    0.00    1.80
  -4   6  10    2.30    1.30
   4   6 -10   -0.40    1.40
  -4   6  10   -0.90    1.80
   3  -6 -10   10.50    2.20
  -3  -6  10   17.40    2.80
  -3  -6  10    6.10    2.30
   3  -6 -10   16.00    2.90
   3  -6 -10    9.70    2.60
  -3   6  10   10.10    2.10
   2  -6 -10   41.10    3.90
  -2  -6  10   26.10    3.30
   2  -6 -10   26.80    3.80
   2  -6 -10   28.00    3.30
  -2  -6  10   32.90    3.10
  -2   6  10   31.90    3.50
  -2   6  10   30.60    2.50
  -1  -6  10    2.00    1.80
  -1  -6  10    1.00    2.50
   1  -6 -10    0.60    1.80
  -1  -6  10   -1.10    1.40
  -1   6  10    0.80    1.10
  -1   6  10    0.40    1.60
   0  -6  10    3.80    1.60
   0  -6  10    0.40    1.30
   0  -6 -10    0.30    2.00
   0  -6  10    3.20    1.90
   0   6  10    0.10    1.50
   0   6  10    0.50    1.10
   1  -6  10    4.40    1.20
   1  -6  10    6.30    1.80
   1   6  10    5.10    1.70
   1   6  10    7.50    1.70
   2  -6  10    8.50    2.20
   2  -6  10    4.40    1.50
   2  -6  10    5.10    1.60
   2   6  10    4.10    1.50
   2   6  10    4.10    1.00
   3  -6  10    7.50    2.60
   3  -6  10   10.70    2.10
   3  -6  10   11.00    2.50
   3   6  10    8.00    2.50
   3   6  10   10.60    1.60
   4  -6  10   10.80    2.50
   4  -6  10    9.20    2.40
   4   6  10   10.10    1.80
   5  -6  10    6.40    2.20
   5  -6  10    3.50    1.30
   5  -6  10    3.80    1.50
   5   6  10    3.50    1.10
   5   6  10    3.60    1.10
  -6  -6 -10   89.89    5.40
   6  -6  10  103.99    5.30
   6  -6  10  100.59    5.00
   6  -6  10   91.99    4.90
   6   6  10   92.49    4.90
   6   6  10  102.39    4.70
   6   6  10   95.69    4.70
   7  -6  10   -1.20    1.30
  -7  -6 -10    1.60    1.40
   7  -6  10    0.00    1.60
   7   6  10    0.50    1.20
   8  -6  10    0.30    1.20
  -8  -6 -10    0.30    1.30
   8  -6  10    1.30    1.10
   8  -6  10    1.30    1.40
   8   6  10   -0.90    1.30
   8   6  10    2.20    0.90
   9  -6  10    2.30    1.50
   9  -6  10    3.60    1.10
  -9  -6 -10    4.40    1.60
   9  -6  10    6.70    1.90
   9   6  10    4.10    1.40
 -10  -6 -10   37.30    2.00
  10   6  10   34.40    2.00
   9  -7 -10    2.30    1.00
   8  -7 -10    0.10    1.10
   8  -7 -10   -0.40    1.20
  -8  -7  10   -1.20    1.10
   8  -7 -10   -0.90    1.20
  -8   7  10    1.90    1.20
   7  -7 -10    2.30    1.30
   7  -7 -10    2.30    1.10
  -7  -7  10    1.80    1.20
  -7   7  10    2.10    1.20
   7   7 -10    1.70    1.10
   6  -7 -10    0.90    1.30
   6  -7 -10    2.80    1.10
  -6  -7  10    5.30    1.50
   6  -7 -10    3.50    1.40
  -6   7  10    2.10    1.70
  -6   7  10    8.40    2.10
   6   7 -10    4.30    1.20
   5  -7 -10    0.00    1.50
   5  -7 -10   -0.30    1.30
   5  -7 -10    0.30    1.40
  -5  -7  10    0.30    1.70
   5   7 -10   -0.30    1.20
  -5   7  10    0.60    1.70
  -5   7  10    2.50    1.40
   4  -7 -10   -1.20    1.60
   4  -7 -10    2.30    1.40
  -4   7  10   -0.60    1.50
  -4   7  10    2.90    1.60
   3  -7 -10    0.00    3.30
   3  -7 -10    0.80    1.50
   3  -7 -10   -2.00    1.80
  -3   7  10    0.20    1.50
   3   7 -10    2.00    1.30
  -3   7  10   -1.80    1.30
  -2  -7  10    2.30    1.40
   2  -7 -10   -2.10    1.60
  -2   7  10    3.00    1.60
  -2   7  10    1.60    1.30
   2   7 -10    0.60    1.30
  -1  -7  10    1.70    1.50
  -1  -7  10    1.70    1.80
   1  -7 -10   -2.10    1.80
  -1   7  10   -1.40    1.30
  -1   7  10    1.40    1.50
   0  -7  10   -0.90    1.90
   0  -7  10   -1.20    1.40
   0  -7 -10    5.30    2.20
   0  -7  10    0.90    1.50
   0   7  10    1.20    1.50
   0   7  10   -1.20    1.20
   1  -7  10   -1.10    1.60
   1  -7  10   -0.20    1.40
   1  -7  10   -0.50    1.40
   1   7  10    1.20    1.40
   1   7  10   -0.80    1.10
   2  -7  10   -0.40    1.30
   2  -7  10    0.10    1.30
   2  -7  10    0.50    1.40
   2   7  10    0.40    1.10
   3  -7  10    0.50    1.30
   3  -7  10    1.50    1.30
   3  -7  10    0.00    1.20
   3   7  10    0.10    1.20
   3   7  10    0.00    1.20
   4  -7  10    1.00    1.30
   4  -7  10    0.80    1.40
   4  -7  10   -0.70    1.50
   4   7  10    2.20    1.90
   4   7  10   -0.70    1.10
   5  -7  10    0.10    1.00
   5  -7  10   -2.40    1.30
   5  -7  10    1.30    1.20
   5   7  10   -0.40    1.20
   6  -7  10   14.40    1.80
   6  -7  10   11.50    1.70
   6   7  10   12.70    1.90
   6   7  10    9.10    1.70
   7  -7  10    2.30    1.10
   7  -7  10    0.60    1.00
   7  -7  10    0.20    1.10
   7   7  10   -1.50    0.90
   8  -7  10    2.80    1.10
   8  -7  10    0.70    1.10
   8   7  10    0.50    0.90
   6  -8 -10    0.70    0.90
   5  -8 -10    1.40    1.00
   5   8 -10    0.80    1.10
  -5   8  10    1.80    1.40
   4  -8 -10    1.80    1.10
   4   8 -10   -0.20    1.00
  -4   8  10    0.80    1.80
   3  -8 -10   -0.10    1.20
  -3   8  10    6.10    2.30
   3   8 -10    0.70    1.00
   2  -8 -10   -0.80    1.40
  -2   8  10   -0.80    1.40
   2   8 -10    2.20    1.00
  -2   8  10    1.50    1.40
   1  -8 -10    2.20    1.70
  -1   8  10   -1.60    1.30
  -1   8  10    2.20    1.30
   1   8 -10    0.00    1.10
   0  -8  10    1.50    1.20
   0   8  10    1.00    1.40
   0   8  10    1.20    1.40
   1  -8  10    4.00    1.10
   1  -8  10    7.90    2.20
   1  -8  10    8.50    2.70
   1   8  10    7.30    1.90
   1   8  10    5.50    2.00
   2  -8  10   -0.80    1.50
   2  -8  10    0.90    1.10
   2  -8  10   -0.60    1.30
   2   8  10    1.00    1.10
   2   8  10   -0.60    1.40
   3  -8  10   10.50    2.10
   3  -8  10   10.50    1.70
   3  -8  10    7.90    1.70
   3   8  10   11.20    1.80
   4  -8  10    1.40    1.00
   4  -8  10   -0.90    1.30
   4  -8  10    2.30    1.00
   4   8  10    2.30    1.00
   5  -8  10   -1.70    1.20
   5  -8  10    1.10    1.00
   5  -8  10   -0.30    1.00
   5   8  10    0.70    1.10
   6  -8  10    6.40    1.40
   6  -8  10    8.20    1.30
   0   9 -10   -0.80    1.00
  14   0 -11    1.10    1.10
  14   0 -11   -1.70    1.10
  13   0 -11    0.00    1.10
  13   0 -11   -0.30    1.20
  12   0 -11   -1.30    1.20
  12   0 -11    1.50    1.30
  12   0 -11    3.10    1.60
  11   0 -11    4.00    1.40
  11   0 -11    3.70    1.60
  10   0 -11   -1.50    1.40
  10   0 -11   -0.10    1.40
  10   0 -11    0.60    1.60
   9   0 -11   12.30    2.80
   9   0 -11   11.70    1.90
   9   0 -11   11.00    2.90
   9   0 -11    7.40    2.70
   8   0 -11    4.00    1.80
   8   0 -11    0.20    1.50
   8   0 -11    1.90    1.60
   8   0 -11    1.50    1.00
   7   0 -11   16.10    2.40
   6   0 -11   -0.80    1.40
   6   0 -11    0.50    0.70
   5   0 -11    3.90    1.10
  -4   0  11    0.10    0.70
   4   0 -11   -0.10    1.40
   3   0 -11  145.29    6.60
  -3   0  11  172.18    6.40
  -2   0  11    0.20    0.50
   2   0 -11   -0.20    0.60
  -1   0  11   84.49    3.40
   1   0 -11   68.69    3.40
   0   0 -11    0.40    0.60
   0   0  11   -0.80    0.50
   1   0  11    0.30    0.50
  -2   0 -11    0.00    0.80
  -3   0 -11   -1.00    0.90
  -4   0 -11    1.00    1.20
  -5   0 -11   20.80    3.00
   5   0  11   24.80    1.70
  -6   0 -11    0.10    2.30
   6   0  11    1.10    0.80
   7   0  11    0.40    0.80
  -7   0 -11   -5.10    3.40
   8   0  11    1.20    1.00
   8   0  11   -1.80    1.50
   8   0  11   -0.30    1.90
   9   0  11   59.79    3.20
   9   0  11   57.69    3.60
   9   0  11   58.39    3.90
  10   0  11   -2.20    1.40
  10   0  11   -1.40    1.60
  10   0  11   -1.70    1.30
  11   0  11   17.90    3.20
  11   0  11   17.70    2.50
  11   0  11   16.60    2.20
  12   0  11   -0.70    1.20
  12   0  11    0.50    2.00
  13   0  11    3.10    1.00
  14  -1 -11   -0.10    0.90
  14  -1 -11    0.60    1.00
  13  -1 -11    0.60    1.10
  13  -1 -11    1.30    1.10
  13   1 -11    0.30    1.20
  13   1 -11    2.80    1.10
  12  -1 -11   -0.20    1.30
  12  -1 -11   -2.60    1.60
  12  -1 -11    0.60    1.30
  12   1 -11    1.50    1.80
  12   1 -11    0.20    1.30
  12   1 -11    0.10    1.20
  11  -1 -11    3.20    1.50
  11  -1 -11    2.20    1.40
  11   1 -11    1.90    1.50
  11   1 -11    1.30    1.60
  11   1 -11    7.00    2.20
  10  -1 -11   -1.70    1.50
  10  -1 -11    3.20    1.80
  10  -1 -11    1.80    1.40
  10  -1 -11   -0.90    1.30
 -10  -1  11   -1.30    2.80
  10   1 -11    1.60    1.70
  10   1 -11   -1.00    1.50
  10   1 -11   -0.50    1.40
   9  -1 -11   10.60    3.00
  -9  -1  11    6.70    2.50
   9  -1 -11    9.70    2.70
   9  -1 -11   13.10    2.70
   9  -1 -11   10.70    2.70
   9   1 -11   11.80    2.00
   9   1 -11   16.60    3.00
   9   1 -11    7.00    1.60
   8  -1 -11   11.50    2.90
  -8  -1  11    9.00    3.00
   8  -1 -11   14.70    2.70
   8  -1 -11   11.40    1.90
   8  -1 -11   11.10    2.50
   8   1 -11   11.40    1.60
   8   1 -11   18.80    3.30
   8   1 -11   15.40    4.80
   8   1 -11   10.50    2.60
   7  -1 -11   14.20    2.50
   7  -1 -11   15.40    1.70
   7   1 -11   13.40    1.40
   7   1 -11    9.00    1.80
  -6  -1  11  145.59    7.20
   6  -1 -11  149.19    6.70
   6   1 -11  163.28    6.50
   5  -1 -11  176.68    7.30
  -5  -1  11  182.78    7.80
   5   1 -11  172.08    7.20
  -4  -1  11   23.60    2.00
   4  -1 -11   21.10    1.60
  -3  -1  11  189.28    7.90
   2  -1 -11   13.90    1.10
   2  -1 -11   10.50    0.90
  -2  -1  11    8.40    1.50
  -1  -1  11   91.59    4.20
   1  -1 -11  101.99    4.20
   1  -1 -11   91.29    4.00
   0  -1 -11   13.10    1.50
   0  -1 -11   15.60    1.40
   0  -1  11   12.40    1.10
  -1  -1 -11    0.40    0.70
   1  -1  11    0.50    0.50
   2  -1  11   43.50    2.40
  -2  -1 -11   44.30    2.80
  -3  -1 -11   69.99    4.00
   3  -1  11   72.49    3.60
  -4  -1 -11  208.28    9.40
   4   1  11  205.48    8.30
  -4   1 -11  210.98    9.30
   5  -1  11    2.00    0.90
  -5  -1 -11    3.70    1.70
  -5   1 -11    4.30    1.80
   5   1  11    2.70    0.70
  -6  -1 -11    7.00    2.40
   6  -1  11    4.50    1.40
   6   1  11    6.40    1.20
  -6   1 -11   16.30    4.40
  -7  -1 -11   -4.40    3.50
   7  -1  11    0.20    1.10
   7   1  11    0.30    0.90
   8  -1  11    4.80    1.70
   8  -1  11    6.40    1.80
   8   1  11    8.80    2.70
   8   1  11    5.10    1.50
   8   1  11    4.90    1.30
   9  -1  11    4.20    1.60
   9  -1  11    1.10    1.50
   9   1  11    0.70    1.00
   9   1  11    0.70    1.30
   9   1  11    0.90    1.40
  10  -1  11   22.60    2.60
  10  -1  11   26.40    2.80
  10   1  11   23.10    2.30
  10   1  11   23.80    2.20
  10   1  11   26.70    2.50
  11  -1  11    1.10    3.00
  11  -1  11    0.50    1.40
  11   1  11    1.80    1.30
  11   1  11    0.40    1.10
  11   1  11   -0.90    1.60
  12  -1  11   21.70    2.10
  12  -1  11   18.60    3.90
  12   1  11   17.30    1.80
  12   1  11   26.50    2.80
  12   1  11   20.00    2.10
  13  -1  11    2.20    1.10
  13   1  11    0.00    0.90
  13  -2 -11   -0.20    1.20
  13  -2 -11    0.80    1.00
  13   2 -11    1.70    1.30
  13   2 -11   -0.70    1.20
  12  -2 -11    3.50    1.20
  12  -2 -11    4.60    1.30
  12  -2 -11    2.20    1.70
 -12  -2  11    3.40    1.70
  12   2 -11    6.60    2.10
  12   2 -11   -2.00    2.10
  12   2 -11    2.90    1.20
  11  -2 -11    0.40    1.40
  11  -2 -11   -0.20    1.60
  11  -2 -11   -2.50    1.70
  11  -2 -11    1.70    1.40
 -11  -2  11   -1.20    1.60
  11   2 -11    1.90    1.60
  11   2 -11    1.40    1.40
  11   2 -11    2.90    1.60
  10  -2 -11   13.80    2.60
 -10  -2  11   15.70    2.70
  10  -2 -11   17.50    2.60
  10  -2 -11   11.70    2.30
  10   2 -11   13.40    2.60
  10   2 -11   17.60    2.10
  10   2 -11   17.00    2.90
  -9  -2  11   24.00    3.10
   9  -2 -11   14.60    2.50
   9  -2 -11   14.40    2.20
   9  -2 -11   17.30    4.10
   9  -2 -11   21.10    3.50
   9   2 -11   21.80    3.80
   9   2 -11   19.80    3.10
   9   2 -11   18.70    2.10
   8  -2 -11   65.99    4.10
   8  -2 -11   66.19    4.10
  -8  -2  11   56.89    4.30
   8  -2 -11   72.39    3.70
   8  -2 -11   70.19    3.80
   8   2 -11   67.09    3.40
   8   2 -11   66.89    4.10
   8   2 -11   56.69    4.60
   7  -2 -11    2.30    1.90
   7  -2 -11    7.80    1.60
  -7  -2  11    1.30    3.80
   7  -2 -11    8.00    2.10
   7   2 -11    5.20    1.50
   7   2 -11    5.70    1.50
   6  -2 -11   13.80    1.50
   6  -2 -11   12.70    2.10
   6   2 -11   11.50    2.30
   6   2 -11   13.40    1.60
  -5  -2  11   68.89    4.20
   5  -2 -11   64.99    3.70
   5  -2 -11   66.59    3.30
   5   2 -11   66.19    3.20
  -4  -2  11  112.69    5.50
   4  -2 -11  112.69    4.80
   4   2 -11  108.49    4.70
   3  -2 -11   12.10    1.30
  -3  -2  11    9.90    1.80
   2  -2 -11    4.30    1.00
  -2  -2  11    6.20    1.40
   2  -2 -11    4.20    1.00
   2  -2 -11    3.60    1.20
   1  -2 -11   33.80    2.30
  -1  -2  11   33.80    2.30
   1  -2 -11   34.20    2.10
   0  -2  11   60.79    3.20
   0  -2 -11   63.09    3.20
   1  -2  11    4.20    1.20
  -1  -2 -11    5.40    1.50
   2  -2  11    1.70    0.80
  -2  -2 -11    0.70    1.10
   2   2  11    1.00    0.70
  -3  -2 -11    5.90    2.00
   3  -2  11    3.10    1.00
   3   2  11    3.60    1.00
  -4  -2 -11   -0.60    1.40
   4  -2  11    1.80    1.20
   4  -2  11    1.30    1.30
   4   2  11    1.10    0.60
   5  -2  11   11.40    1.80
  -5  -2 -11   13.00    3.40
  -5   2 -11   14.20    4.00
  -6  -2 -11    8.10    2.80
   6  -2  11    6.10    1.60
   6  -2  11    3.30    1.20
   6   2  11    4.00    1.20
  -6   2 -11    5.20    3.60
   7  -2  11   59.69    3.20
   7   2  11   53.39    3.50
   7   2  11   61.09    3.00
   7   2  11   51.09    3.70
   8  -2  11    3.70    2.20
   8  -2  11    5.80    1.60
   8   2  11    8.50    1.60
   8   2  11    5.70    2.00
   8   2  11    6.60    1.40
   9  -2  11   25.30    3.20
   9  -2  11   21.70    2.70
   9   2  11   25.20    2.40
   9   2  11   23.80    2.00
   9   2  11   23.40    2.30
  10  -2  11    7.80    2.60
  10  -2  11    7.40    2.00
  10   2  11    8.80    1.90
  10   2  11   12.60    2.00
  10   2  11   10.10    1.70
  11  -2  11    3.30    2.30
  11  -2  11    4.60    1.60
  11   2  11    6.40    2.00
  11   2  11    7.10    1.70
  11   2  11    4.10    1.10
  12  -2  11    0.30    1.40
  12   2  11    2.50    1.00
  12   2  11    2.40    0.90
  12   2  11    3.70    1.90
  13  -2  11    1.90    1.80
 -13  -2 -11    0.20    1.30
  13   2  11    2.60    0.90
  13  -3 -11    2.20    0.90
  13  -3 -11    1.40    0.90
  12  -3 -11    4.70    1.60
  12  -3 -11    0.10    1.50
  12  -3 -11    4.60    3.30
  12  -3 -11    2.10    1.10
 -12  -3  11   -0.60    1.20
  12   3 -11    1.10    1.20
 -11  -3  11   10.20    2.00
  11  -3 -11    8.40    2.10
  11  -3 -11    5.60    2.60
  11  -3 -11    7.10    2.20
  11  -3 -11    5.90    1.60
  11   3 -11    9.00    2.50
  11   3 -11    9.70    1.90
  11   3 -11    8.90    2.90
 -10  -3  11   24.10    2.40
  10  -3 -11   21.20    2.50
  10  -3 -11   17.80    2.40
  10  -3 -11   19.60    3.20
  10  -3 -11   17.20    2.40
  10   3 -11   17.20    2.20
  10   3 -11   19.30    2.40
  10   3 -11   14.30    3.10
   9  -3 -11    9.10    2.70
   9  -3 -11   10.60    2.60
   9  -3 -11    7.70    2.40
   9  -3 -11    7.80    1.90
  -9  -3  11    8.10    2.50
   9   3 -11    7.90    1.90
   9   3 -11   13.30    3.40
   9   3 -11    7.70    2.40
  -8  -3  11   14.60    2.70
   8  -3 -11    9.50    2.80
   8  -3 -11   13.20    2.20
   8  -3 -11    8.30    3.00
   8  -3 -11   13.20    2.30
   8   3 -11   12.30    2.40
   8   3 -11   15.60    2.50
   7  -3 -11   33.50    3.40
  -7  -3  11   34.90    3.30
   7  -3 -11   39.90    3.60
   7  -3 -11   42.20    4.70
   7  -3 -11   37.70    2.70
   7  -3 -11   36.00    2.80
   7   3 -11   34.30    3.10
   7   3 -11   35.70    2.50
   6  -3 -11   15.60    4.30
   6  -3 -11   15.00    1.90
   6  -3 -11   16.50    2.10
  -6  -3  11   22.20    5.50
   6  -3 -11   14.20    3.30
  -6  -3  11   11.50    3.20
   6   3 -11   14.10    2.90
   6   3 -11   14.10    1.80
   5  -3 -11    0.20    1.00
   5  -3 -11    1.20    1.10
  -5  -3  11    0.70    2.30
   5   3 -11    1.20    1.20
   4  -3 -11   17.40    2.20
  -4  -3  11   13.70    3.10
   4  -3 -11   18.60    1.60
   4   3 -11   20.10    1.70
  -3  -3  11   32.70    3.00
   3  -3 -11   28.90    1.90
   3   3 -11   25.60    2.00
  -2  -3  11    0.90    1.20
   2  -3 -11    2.20    0.80
  -2   3  11    1.60    0.80
   1  -3 -11   10.60    1.80
  -1  -3  11   10.70    1.90
  -1   3  11    9.00    1.30
   0  -3  11   22.20    2.20
   0  -3 -11   24.10    2.30
   0   3  11   21.20    1.60
  -1  -3 -11    0.50    1.30
   1  -3  11    0.60    1.00
   1   3  11    2.00    0.70
   2  -3  11   19.80    2.20
  -2  -3 -11   15.90    2.70
   2   3  11   21.20    1.50
   3  -3  11   53.09    3.30
  -3  -3 -11   56.29    4.20
   3  -3  11   58.59    3.60
   3   3  11   54.39    2.70
   4  -3  11    1.60    1.30
   4  -3  11    2.30    2.00
  -4  -3 -11    2.30    2.10
   4  -3  11    2.10    1.10
   4   3  11    3.10    0.70
   5  -3  11   12.90    2.20
   5  -3  11   13.20    2.30
  -5  -3 -11   18.10    4.60
   5   3  11   16.60    1.50
  -5   3 -11   25.10    6.70
   6  -3  11    7.80    2.30
   6  -3  11    6.90    2.40
   6  -3  11   13.70    4.60
   6  -3  11    5.60    2.50
   6   3  11   10.30    2.70
   6   3  11    6.40    1.40
   6   3  11    8.30    1.30
   7  -3  11    2.60    1.80
   7  -3  11   -1.60    2.50
   7  -3  11    1.80    2.10
   7  -3  11    2.00    1.40
   7   3  11    1.60    0.90
   7   3  11    2.30    1.30
   7   3  11    1.10    1.20
   8  -3  11    2.80    1.70
   8  -3  11    8.30    2.90
   8  -3  11    7.30    2.30
   8   3  11    3.10    1.10
   8   3  11    3.00    1.10
   8   3  11    2.20    1.30
   9  -3  11   -0.10    3.40
   9  -3  11    6.70    2.10
   9  -3  11    4.20    2.10
   9   3  11    5.40    1.20
   9   3  11    7.30    1.90
   9   3  11    3.40    1.10
  10  -3  11   -1.90    2.50
  10  -3  11   -0.40    2.40
  10  -3  11    0.20    3.90
  10   3  11   -0.20    1.00
  10   3  11    0.30    1.30
  10   3  11    2.20    1.10
  11  -3  11    1.50    2.30
  11   3  11   -1.10    1.40
  11   3  11    0.20    0.90
  11   3  11    0.00    0.90
  12   3  11   59.19    2.90
  12   3  11   55.79    2.90
 -13  -3 -11    0.40    1.00
  13   3  11    3.50    1.20
 -12  -4  11   -0.80    1.50
  12  -4 -11    0.60    1.00
  12  -4 -11    0.90    0.90
  12   4 -11   -1.20    1.40
  11  -4 -11   -1.90    1.60
  11  -4 -11   -0.60    1.20
 -11  -4  11   -1.10    1.10
  11  -4 -11    1.30    1.10
  11   4 -11   -1.50    1.30
  10  -4 -11    0.60    1.40
  10  -4 -11    1.30    1.30
  10  -4 -11   -0.50    1.40
 -10  -4  11    0.20    1.30
  10  -4 -11   -1.50    1.60
  10   4 -11    1.60    1.80
  10   4 -11    0.90    1.30
   9  -4 -11    0.30    1.60
   9  -4 -11    3.20    1.60
   9  -4 -11    2.20    2.40
  -9  -4  11    3.50    1.30
   9  -4 -11    3.60    1.60
   9  -4 -11    6.40    2.30
   9   4 -11    0.70    1.60
   9   4 -11    6.50    2.20
   8  -4 -11    4.50    2.10
   8  -4 -11    1.60    1.30
   8  -4 -11    3.70    1.60
   8  -4 -11    2.50    1.60
  -8  -4  11    0.50    1.30
   8  -4 -11    0.00    1.70
   8   4 -11    1.80    1.20
   8   4 -11   -1.70    1.40
   7  -4 -11    1.20    1.30
   7  -4 -11    1.20    1.80
   7  -4 -11    3.80    2.10
   7  -4 -11    2.80    1.60
   7  -4 -11    2.80    1.30
  -7  -4  11    1.50    1.40
   7   4 -11    1.90    1.40
   6  -4 -11    5.00    1.70
   6  -4 -11    5.60    2.00
   6  -4 -11    5.90    1.30
   6  -4 -11    8.30    1.90
  -6  -4  11    3.80    1.40
   6  -4 -11    5.10    1.90
   6   4 -11    4.90    1.50
   6   4 -11    6.00    1.90
   5  -4 -11   14.00    3.10
  -5  -4  11   18.70    2.50
   5  -4 -11   14.30    3.80
   5  -4 -11   15.00    3.40
   5  -4 -11   16.60    2.30
   5  -4 -11   19.90    1.90
   5   4 -11   18.50    1.90
   5   4 -11   15.50    2.80
   4  -4 -11   66.19    3.70
   4  -4 -11   64.59    3.90
  -4  -4  11   66.99    6.00
  -4  -4  11   68.89    4.10
  -4   4  11   67.39    3.60
   4   4 -11   50.69    4.50
   4   4 -11   64.99    3.30
   3  -4 -11    2.70    1.30
  -3  -4  11    5.10    2.20
  -3  -4  11    0.00    1.40
   3   4 -11    2.30    1.10
  -3   4  11    6.00    1.50
  -2  -4  11    7.60    2.10
  -2  -4  11    8.70    3.10
   2  -4 -11    6.90    1.50
  -2   4  11    8.20    1.40
   2   4 -11    9.50    1.80
  -1  -4  11   21.50    2.30
  -1  -4  11   20.90    3.30
   1   4 -11   17.70    2.20
  -1   4  11   20.50    1.70
   0  -4  11   33.20    2.50
   0  -4  11   33.80    3.50
   0  -4 -11   35.10    3.50
   0   4  11   33.40    2.10
   1  -4  11   50.59    3.10
  -1  -4 -11   52.89    4.40
   1  -4  11   54.59    4.00
   1   4  11   53.09    2.80
   2  -4  11   14.10    3.30
  -2  -4 -11   18.20    3.90
   2  -4  11   10.90    2.00
   2   4  11   14.30    1.40
   3  -4  11    5.40    2.60
  -3  -4 -11    8.60    2.80
   3  -4  11    2.60    1.10
  -3   4 -11   -0.90    1.60
   4  -4  11    2.00    1.10
   4  -4  11    2.30    1.90
   4  -4  11    0.30    2.00
   4   4  11    1.90    1.50
  -4   4 -11    1.00    1.70
   4   4  11    0.70    0.80
   5  -4  11   18.50    2.20
   5  -4  11   10.90    3.40
   5  -4  11   11.90    3.00
   5  -4  11   11.10    3.50
   5   4  11   17.60    1.60
   5   4  11   18.40    2.90
   5   4  11   19.10    2.50
   6  -4  11   46.10    3.70
   6  -4  11   40.30    3.50
   6  -4  11   40.50    2.90
   6  -4  11   36.40    3.80
   6   4  11   39.70    3.00
   6   4  11   43.00    3.10
   6   4  11   44.00    2.60
   7  -4  11   25.20    2.70
   7  -4  11   25.40    3.40
   7  -4  11   29.10    3.30
   7   4  11   30.40    2.50
   7   4  11   33.40    2.70
   7   4  11   31.00    2.20
   8  -4  11   15.30    3.30
   8  -4  11   24.90    2.70
   8  -4  11   22.60    3.00
   8   4  11   19.20    2.20
   8   4  11   16.80    2.00
   8   4  11   17.20    1.90
   9  -4  11   -0.20    1.60
   9  -4  11    2.10    1.60
   9   4  11    1.70    1.10
   9   4  11    2.60    0.90
   9   4  11    2.20    1.10
  10  -4  11    3.30    1.50
  10   4  11    2.30    1.30
  10   4  11    1.60    1.00
  10   4  11    1.10    1.00
  11   4  11    0.10    1.00
  11   4  11    1.10    0.90
 -12  -4 -11    0.20    0.90
  12   4  11    0.50    0.80
  11  -5 -11    1.60    1.00
 -11  -5  11   -0.30    0.90
  11  -5 -11   -1.60    1.10
  11  -5 -11   -0.40    1.00
  11   5 -11    2.00    1.60
  10  -5 -11    5.20    1.80
  10  -5 -11    4.00    1.20
 -10  -5  11    6.00    1.60
 -10   5  11    2.40    1.70
  10   5 -11    7.00    2.00
   9  -5 -11   -0.50    1.10
  -9  -5  11   -1.20    1.60
   9  -5 -11    1.10    2.10
   9  -5 -11    0.20    1.60
   9  -5 -11    1.00    1.50
  -9   5  11    0.60    1.60
   9   5 -11    1.50    1.20
   8  -5 -11   -0.60    1.50
   8  -5 -11    2.80    1.70
   8  -5 -11    2.80    1.50
  -8  -5  11    3.50    1.20
   8  -5 -11    2.20    1.20
   8   5 -11    1.30    1.20
   8   5 -11    3.80    1.90
  -8   5  11    5.30    1.70
  -7  -5  11   13.50    2.20
   7  -5 -11   11.00    2.80
   7  -5 -11   16.90    2.80
   7  -5 -11   19.30    2.90
   7  -5 -11   12.90    2.70
   7   5 -11   14.60    2.50
   6  -5 -11    6.60    1.80
   6  -5 -11    6.00    1.80
  -6  -5  11    5.70    1.40
   6  -5 -11    8.20    2.80
   6  -5 -11    4.70    1.80
   6   5 -11    2.80    1.40
  -6   5  11    5.80    1.40
   6   5 -11    4.00    1.60
   5  -5 -11    0.20    1.90
  -5  -5  11    0.80    1.40
   5  -5 -11    0.90    1.30
   5  -5 -11    3.20    1.70
   5  -5 -11    2.40    1.70
  -5   5  11    0.60    1.40
   5   5 -11    2.70    1.50
   5   5 -11    1.80    1.40
   4  -5 -11   -0.50    1.40
  -4  -5  11   -0.10    1.50
   4  -5 -11    0.70    2.10
   4  -5 -11    2.30    1.60
   4  -5 -11   -0.50    1.80
   4   5 -11    0.30    1.30
   4   5 -11    1.10    1.40
  -4   5  11    3.20    1.30
  -3  -5  11    0.10    1.80
   3  -5 -11    2.20    1.40
   3  -5 -11   -2.20    2.30
   3  -5 -11    4.30    1.80
  -3  -5  11    3.30    1.80
   3  -5 -11    3.70    1.80
   3   5 -11   -0.30    1.40
  -3   5  11    1.60    1.30
   2  -5 -11   47.80    3.90
   2  -5 -11   46.20    3.90
  -2  -5  11   42.20    3.20
   2  -5 -11   42.50    3.30
  -2  -5  11   48.50    5.00
  -2  -5  11   43.70    3.60
  -2   5  11   39.50    3.90
   2   5 -11   42.80    3.30
  -2   5  11   45.80    2.80
  -1  -5  11   40.80    3.70
   1  -5 -11   39.70    4.30
  -1  -5  11   47.70    3.00
  -1   5  11   45.30    2.70
  -1   5  11   38.80    3.40
   0  -5  11   21.40    3.10
   0  -5  11   19.20    3.80
   0  -5  11   21.50    2.40
   0   5  11   24.00    1.90
   0   5  11   20.40    2.90
   1  -5  11    3.10    1.90
   1  -5  11    4.10    1.20
   1  -5  11    4.20    1.60
   1   5  11    2.10    0.90
   1   5  11    6.00    1.60
   2  -5  11   -0.20    1.80
   2  -5  11    2.90    1.60
   2  -5  11    0.70    1.10
   2   5  11    0.30    1.70
   2   5  11    2.60    0.90
   3  -5  11    1.20    1.20
   3  -5  11   -0.20    1.70
   3   5  11   -0.60    1.50
   3   5  11    0.00    0.90
   4  -5  11    3.70    1.20
   4  -5  11    4.60    1.60
   4  -5  11    6.00    1.70
   4   5  11    9.00    1.70
   4   5  11    6.00    1.40
   5  -5  11    0.60    3.10
   5   5  11    0.00    1.60
   5   5  11   -0.60    0.90
   5   5  11   -0.60    1.60
   6  -5  11    0.70    1.50
   6  -5  11   -1.30    1.50
   6  -5  11   -2.10    1.30
   6   5  11   -0.70    1.10
   6   5  11   -0.60    1.40
   6   5  11   -0.20    1.00
   7  -5  11   11.30    2.20
   7  -5  11   15.50    2.50
   7  -5  11   11.90    2.50
   7   5  11   10.50    2.20
   7   5  11   13.50    1.70
   8  -5  11   -0.30    1.60
   8  -5  11   -0.60    1.30
   8  -5  11   -0.10    1.50
   8   5  11   -0.40    0.90
   8   5  11    2.10    1.20
   8   5  11    1.10    1.20
   9  -5  11    0.60    1.80
   9  -5  11    1.60    1.40
   9  -5  11   -1.20    1.40
   9   5  11    1.00    1.20
   9   5  11    0.70    0.90
   9   5  11    1.10    1.00
  10  -5  11    1.40    1.80
  10  -5  11   -0.90    1.30
  10   5  11   -0.40    0.80
  10   5  11   -0.80    0.90
 -11  -5 -11    2.00    0.90
  11   5  11    4.10    1.20
  10  -6 -11    0.70    0.90
  10  -6 -11    1.50    1.20
 -10  -6  11    0.40    0.80
 -10   6  11    1.30    1.10
   9  -6 -11    2.30    1.20
  -9  -6  11    2.60    1.00
   9  -6 -11    1.00    1.00
   9  -6 -11    1.80    1.10
   9  -6 -11    0.50    1.20
   9   6 -11    2.10    1.20
   8  -6 -11   -0.60    1.30
   8  -6 -11    2.60    1.20
   8  -6 -11    1.20    1.10
   8  -6 -11   -0.90    1.30
  -8  -6  11    1.60    1.10
   8   6 -11    0.40    1.20
  -8   6  11   -1.20    1.70
   7  -6 -11   39.20    3.00
  -7  -6  11   39.20    2.60
   7  -6 -11   40.80    3.00
   7  -6 -11   38.40    3.20
   7  -6 -11   33.90    2.80
  -7   6  11   36.70    3.00
   6  -6 -11   15.00    2.70
   6  -6 -11   11.80    2.50
   6  -6 -11   17.40    2.70
  -6  -6  11   17.20    2.20
   6  -6 -11   11.90    2.20
  -6   6  11   13.40    2.60
   6   6 -11   10.60    2.20
   5  -6 -11   -0.40    1.70
   5  -6 -11    2.40    1.50
   5  -6 -11    4.80    1.70
   5  -6 -11    0.90    1.40
  -5  -6  11    0.60    1.60
  -5   6  11    1.40    1.50
   5   6 -11   -1.80    1.40
   4  -6 -11    7.00    2.60
   4  -6 -11    7.90    2.40
  -4  -6  11    9.60    1.80
   4  -6 -11    9.20    3.20
  -4   6  11    7.30    2.80
   4   6 -11    6.20    2.20
  -4   6  11    8.50    2.20
   3  -6 -11    4.00    1.70
   3  -6 -11    2.60    1.50
  -3  -6  11    3.30    1.60
  -3  -6  11    1.70    2.00
   3  -6 -11    0.20    2.20
  -3   6  11    3.70    1.70
  -3   6  11    1.80    1.30
   3   6 -11    4.60    1.40
  -2  -6  11   91.99    4.80
   2  -6 -11   83.09    5.50
   2  -6 -11   68.89    7.40
   2  -6 -11   93.39    5.00
  -2  -6  11   88.99    4.70
  -2   6  11   83.19    4.80
  -2   6  11   85.29    4.50
   1  -6 -11   15.80    3.60
  -1  -6  11   17.10    4.00
  -1  -6  11   15.90    2.80
  -1  -6  11   17.80    2.50
  -1   6  11   12.70    3.50
  -1   6  11   15.70    1.90
   0  -6  11   21.40    4.20
   0  -6  11   19.80    3.30
   0  -6  11   25.10    2.50
   0  -6 -11   22.20    3.80
   0   6  11   22.30    2.10
   0   6  11   22.20    3.40
   1  -6  11   16.20    2.70
   1  -6  11   15.10    2.30
   1   6  11   12.30    1.80
   1   6  11   13.90    4.10
   2  -6  11    3.90    1.60
   2  -6  11   -1.20    1.50
   2  -6  11    2.50    1.20
   2   6  11    0.50    1.40
   2   6  11    0.50    0.90
   3  -6  11    4.30    1.50
   3  -6  11    2.60    1.20
   3  -6  11    6.40    2.40
   3   6  11    4.60    1.10
   3   6  11    6.40    2.40
   4  -6  11   15.40    2.70
   4  -6  11   15.40    2.30
   4   6  11   13.20    2.30
   4   6  11   14.60    1.80
   5  -6  11    0.30    1.30
   5  -6  11   -1.70    1.40
   5  -6  11    0.30    1.20
   5   6  11    0.60    1.10
   5   6  11    0.50    1.10
   6  -6  11   38.60    2.70
  -6  -6 -11   36.80    4.10
   6  -6  11   39.90    3.00
   6  -6  11   48.60    3.40
   6   6  11   44.60    2.60
   6   6  11   35.90    3.20
   6   6  11   38.40    2.60
   7  -6  11    0.80    1.50
   7  -6  11    1.30    1.30
  -7  -6 -11    1.90    1.40
   7  -6  11   -0.50    1.30
   7   6  11    0.60    1.10
   7   6  11    0.40    1.00
   7   6  11    0.80    1.30
   8  -6  11    0.10    1.30
   8  -6  11    2.10    1.20
   8  -6  11    2.60    1.20
  -8  -6 -11   -0.10    1.30
   8   6  11   -1.00    1.30
   8   6  11   -0.20    0.80
  -9  -6 -11    2.80    1.00
   9  -6  11    0.40    1.20
   9  -6  11    2.90    1.40
   9  -6  11    0.70    1.10
   9   6  11    2.20    0.80
  10  -6  11    2.00    2.10
 -10  -6 -11    1.00    0.90
  10   6  11    1.70    0.80
   8  -7 -11   15.20    2.00
  -8  -7  11   14.10    1.70
   8  -7 -11   13.90    1.60
   8  -7 -11   14.80    1.80
  -8   7  11   15.80    2.00
   8   7 -11   13.00    2.20
   7  -7 -11   -1.30    1.30
   7  -7 -11    1.20    1.10
   7  -7 -11   -0.20    1.20
  -7  -7  11    0.50    1.30
   7   7 -11    0.10    1.10
  -7   7  11    0.30    1.20
   6  -7 -11    5.60    2.00
   6  -7 -11    3.00    2.10
   6  -7 -11    6.70    2.20
  -6  -7  11    3.60    1.40
   6   7 -11    5.20    1.80
  -6   7  11    1.30    1.80
  -6   7  11    7.80    2.10
   5  -7 -11    0.90    1.60
   5  -7 -11    0.80    1.50
   5  -7 -11    1.20    1.30
  -5  -7  11    2.30    1.70
   5   7 -11    1.30    1.10
  -5   7  11   -1.80    1.70
  -5   7  11   -0.50    1.40
   4  -7 -11    7.00    2.70
   4  -7 -11    2.20    1.90
   4  -7 -11    3.70    1.70
  -4   7  11    4.20    1.70
   4   7 -11    3.70    1.20
  -4   7  11    4.50    1.40
   3  -7 -11   30.10    2.90
   3  -7 -11   25.10    3.80
  -3   7  11   26.10    2.80
  -3   7  11   28.00    2.60
   3   7 -11   29.20    2.50
   2  -7 -11    8.80    2.70
  -2  -7  11   12.80    2.50
  -2   7  11   10.30    2.00
  -2   7  11   13.70    2.50
   2   7 -11   15.10    2.10
   1  -7 -11   -0.30    1.80
  -1  -7  11    0.10    1.70
  -1  -7  11    2.10    1.40
  -1   7  11   -2.40    1.40
  -1   7  11   -0.30    1.10
   0  -7  11   -0.20    1.90
   0  -7 -11    5.40    2.20
   0  -7  11    2.50    1.40
   0   7  11   -0.80    1.20
   0   7  11    2.00    1.50
   1  -7  11    1.10    1.70
   1  -7  11    1.00    1.60
   1  -7  11    0.90    1.30
   1   7  11    1.60    1.10
   1   7  11    5.90    2.20
   2  -7  11    3.30    1.40
   2  -7  11    2.00    1.40
   2  -7  11    5.40    1.40
   2   7  11    3.90    1.10
   3  -7  11    5.70    2.00
   3  -7  11    6.10    2.10
   3   7  11    4.50    1.20
   3   7  11    6.30    1.70
   4  -7  11    7.20    2.40
   4  -7  11    0.40    1.40
   4  -7  11    1.00    1.10
   4   7  11    1.60    1.70
   4   7  11   -0.20    1.20
   5  -7  11    3.30    1.30
   5  -7  11    1.40    1.20
   5  -7  11    1.20    1.10
   5   7  11    0.60    1.10
   5   7  11    1.30    0.90
   6  -7  11    2.40    1.20
   6  -7  11    3.50    1.20
   6  -7  11    2.00    1.20
   6   7  11    0.70    1.30
   6   7  11    0.70    0.90
   7  -7  11    0.80    1.00
   7  -7  11    1.00    1.00
   7  -7  11    2.80    1.10
   7   7  11    2.60    0.80
   8  -7  11    2.60    1.00
   8  -7  11    1.70    1.00
   8   7  11    0.40    0.90
   6  -8 -11    1.70    0.90
   5  -8 -11    0.80    1.00
  -5   8  11    0.80    1.30
   5   8 -11    0.10    1.10
   4  -8 -11    8.20    1.60
  -4   8  11    6.30    1.80
   4   8 -11   10.50    1.70
   3  -8 -11    2.10    1.20
  -3   8  11    1.90    1.40
   3   8 -11    1.20    1.00
   2  -8 -11    5.60    2.10
   2   8 -11    0.40    1.00
  -2   8  11    3.10    1.30
   1  -8 -11   13.10    2.70
   1   8 -11   15.80    1.80
  -1   8  11   16.00    2.20
  -1   8  11   13.60    2.10
   0  -8  11   11.30    1.80
   0   8  11   12.70    2.10
   0   8  11   11.50    2.20
   1  -8  11    3.30    1.50
   1  -8  11    3.50    1.60
   1  -8  11    2.40    1.10
   1   8  11    2.80    1.30
   2  -8  11    9.20    1.80
   2  -8  11    9.90    2.30
   2  -8  11    7.30    1.90
   2   8  11   10.90    1.70
   2   8  11    7.70    2.20
   3  -8  11   31.90    2.50
   3  -8  11   37.70    2.60
   3  -8  11   38.80    2.40
   3   8  11   36.60    2.30
   4  -8  11    1.20    1.00
   4  -8  11    0.80    1.00
   4  -8  11    0.70    1.20
   4   8  11    5.10    1.60
   5  -8  11    5.80    1.90
   5  -8  11    8.20    2.00
   5   8  11    9.50    1.60
   6  -8  11   -1.00    0.90
   6  -8  11    0.20    0.90
  14   0 -12    1.70    1.10
  14   0 -12   -1.60    1.10
  13   0 -12    0.20    1.10
  13   0 -12   -1.00    1.10
  12   0 -12    0.90    1.30
  12   0 -12    0.20    1.70
  12   0 -12    1.60    1.20
  11   0 -12    0.00    1.40
  11   0 -12   -1.50    1.50
  10   0 -12    1.60    1.60
  10   0 -12    1.50    1.50
  10   0 -12   -0.20    1.40
   9   0 -12    0.00    1.80
   9   0 -12   -1.20    1.30
   9   0 -12   -1.20    1.70
   9   0 -12    1.40    1.50
   8   0 -12    0.50    1.50
   8   0 -12   -1.30    1.60
   8   0 -12   -0.20    1.00
   8   0 -12    2.60    1.90
   7   0 -12    0.10    1.30
   7   0 -12    0.10    0.90
   6   0 -12   29.90    2.70
   6   0 -12   35.00    2.00
  -5   0  12    1.50    1.50
   5   0 -12   -0.30    0.70
  -4   0  12   20.20    1.60
   4   0 -12   18.00    2.70
  -3   0  12    0.30    0.60
   3   0 -12   -1.70    0.90
   2   0 -12  553.64   23.50
  -2   0  12  668.43   23.50
   1   0 -12   -0.30    0.60
  -1   0  12    0.10    0.60
   0   0 -12    5.60    1.40
   0   0  12    7.10    1.00
   1   0  12    0.20    0.50
  -2   0 -12  646.24   25.40
  -3   0 -12   -0.50    1.00
  -4   0 -12 2595.14   99.09
  -5   0 -12   -1.50    1.80
   5   0  12   -0.70    0.80
   6   0  12  167.08    7.00
  -6   0 -12  170.68    8.70
  -7   0 -12    0.30    3.70
   7   0  12    0.50    0.90
   8   0  12   50.19    2.90
   8   0  12   50.79    3.90
   8   0  12   51.69    3.40
   9   0  12   -1.00    1.60
   9   0  12   -0.70    1.40
   9   0  12   -0.50    1.30
  10   0  12   16.00    2.20
  10   0  12   16.40    2.40
  10   0  12   14.10    2.60
  11   0  12   -2.50    1.60
  11   0  12   -2.40    2.30
  11   0  12   -1.80    1.30
  12   0  12    8.20    1.80
  12   0  12    7.50    2.30
  13   0  12    0.20    1.00
  14  -1 -12    6.30    1.50
  13  -1 -12    0.00    1.00
  13  -1 -12    0.40    1.10
  13   1 -12    1.90    1.10
  13   1 -12    2.90    1.20
  12  -1 -12    0.70    1.60
  12  -1 -12    0.60    1.30
  12  -1 -12    1.20    1.30
  12   1 -12    2.70    1.40
  12   1 -12   -0.40    1.20
  12   1 -12   -0.10    1.70
  11  -1 -12    3.10    1.40
  11  -1 -12    0.10    1.40
  11  -1 -12    2.80    2.00
  11  -1 -12   -1.20    1.30
  11   1 -12   -0.50    1.30
  11   1 -12    0.10    1.60
  11   1 -12    2.90    1.70
  10  -1 -12    7.20    2.40
  10  -1 -12    6.20    1.50
  10  -1 -12   12.10    2.50
  10  -1 -12    5.20    1.80
  10   1 -12    5.80    2.00
  10   1 -12    8.20    2.90
  10   1 -12   10.60    2.30
   9  -1 -12    2.80    1.50
   9  -1 -12    2.80    1.60
   9  -1 -12    0.60    1.60
   9  -1 -12    2.20    1.50
  -9  -1  12   -1.50    2.40
   9   1 -12    0.40    1.80
   9   1 -12    1.10    1.50
   9   1 -12   -0.30    1.40
   8  -1 -12    4.50    1.60
   8  -1 -12    0.00    1.70
   8  -1 -12    2.30    1.10
  -8  -1  12    2.80    2.80
   8   1 -12    4.00    2.10
   8   1 -12    2.70    1.00
   8   1 -12    8.70    3.00
   8   1 -12    2.80    1.50
   7  -1 -12    2.90    1.10
   7  -1 -12    3.20    1.30
   7   1 -12    4.20    1.40
   7   1 -12    3.40    1.60
   6  -1 -12   12.20    1.50
  -6  -1  12   14.30    3.00
   6  -1 -12   12.90    2.10
   6   1 -12   10.50    1.40
   6   1 -12    9.20    2.50
   5  -1 -12   33.30    2.20
  -5  -1  12   38.60    2.80
   5   1 -12   34.00    2.10
  -4  -1  12   21.30    1.90
   4  -1 -12   18.00    1.60
  -3  -1  12    6.90    1.20
  -2  -1  12   74.89    3.50
   2  -1 -12   72.49    3.20
   2  -1 -12   76.79    3.30
  -1  -1  12  239.18    9.70
   1  -1 -12  264.07    9.80
   1  -1 -12  220.98    9.50
   0  -1  12  185.68    7.70
   0  -1 -12  178.98    7.70
   0  -1 -12  190.88    7.80
   1  -1  12   56.79    3.00
  -1  -1 -12   65.29    4.00
   2  -1  12   27.30    2.60
  -2  -1 -12   25.30    2.20
   3  -1  12  212.38    9.00
  -3  -1 -12  218.68    9.50
  -4  -1 -12  251.27   11.00
  -4   1 -12  238.48   10.60
   4   1  12  233.98    9.60
   5  -1  12  257.97   10.60
  -5  -1 -12  274.07   12.00
   5   1  12  266.67   10.60
  -5   1 -12  269.37   12.00
   6  -1  12    1.50    1.00
  -6  -1 -12    4.70    2.50
  -6   1 -12    0.20    2.90
   6   1  12    2.20    0.80
   7  -1  12   28.80    2.20
  -7  -1 -12   28.10    6.40
  -7   1 -12   23.90    7.60
   7   1  12   24.60    3.40
   7   1  12   29.70    2.00
   7   1  12   28.20    3.40
   8  -1  12    5.60    1.80
   8  -1  12    3.50    1.30
   8   1  12    6.70    1.60
   8   1  12    5.30    1.40
   8   1  12    6.40    1.60
   9  -1  12   22.50    4.10
   9  -1  12   24.00    2.50
   9   1  12   27.60    3.50
   9   1  12   21.10    3.70
   9   1  12   22.70    2.00
  10  -1  12    0.90    1.90
  10  -1  12    4.70    1.50
  10   1  12    1.90    1.30
  10   1  12    4.30    1.30
  10   1  12    3.40    1.20
  11  -1  12   23.30    3.00
  11  -1  12   27.80    2.50
  11   1  12   28.70    2.30
  11   1  12   29.10    2.20
  11   1  12   26.20    2.80
  12  -1  12    1.20    1.20
  12   1  12   -1.90    2.10
  12   1  12   -0.40    1.20
  12   1  12   -1.80    1.00
  13  -1  12   10.30    1.90
  13   1  12   10.00    1.50
  13  -2 -12    1.50    0.90
  13  -2 -12    0.20    1.00
  13   2 -12   -1.10    1.50
  13   2 -12   -2.10    1.20
  12  -2 -12   -0.30    1.10
 -12  -2  12   -1.00    1.90
  12  -2 -12    2.30    1.20
  12  -2 -12    2.30    1.80
  12   2 -12   -0.90    1.20
  12   2 -12    0.40    2.20
  12   2 -12   -0.40    1.40
  11  -2 -12    3.90    1.40
 -11  -2  12    0.50    1.70
  11  -2 -12    0.50    1.60
  11  -2 -12    2.30    1.40
  11  -2 -12    0.40    1.60
  11   2 -12    0.70    2.80
  11   2 -12    5.80    1.70
  11   2 -12    2.00    1.30
 -10  -2  12    2.20    1.70
  10  -2 -12    1.60    1.40
  10  -2 -12    4.70    1.60
  10  -2 -12    3.00    1.40
  10   2 -12    2.70    1.40
  10   2 -12    3.50    1.40
  10   2 -12    2.20    1.80
   9  -2 -12    7.10    2.60
   9  -2 -12    1.50    1.50
  -9  -2  12    1.00    2.80
   9  -2 -12   -0.30    1.30
   9  -2 -12    0.90    1.50
   9   2 -12   -0.60    1.20
   9   2 -12    2.60    1.40
   9   2 -12    0.70    2.10
   8  -2 -12   -1.10    1.20
   8  -2 -12    0.80    1.60
   8  -2 -12    1.60    1.30
  -8  -2  12    4.30    2.00
   8  -2 -12    0.70    1.60
   8   2 -12    0.40    1.10
   8   2 -12   -0.20    2.20
   8   2 -12    0.40    1.40
   7  -2 -12    4.10    1.20
   7  -2 -12    5.50    1.60
   7  -2 -12    3.30    1.70
  -7  -2  12    3.80    2.20
   7  -2 -12    3.60    1.60
   7   2 -12    7.20    2.50
   7   2 -12    3.00    1.10
   6  -2 -12    5.50    1.20
   6  -2 -12    5.70    1.40
  -6  -2  12    2.90    2.40
   6   2 -12    4.80    1.10
   6   2 -12   11.10    2.80
   5  -2 -12    1.80    0.80
  -5  -2  12    3.90    3.20
   5  -2 -12   -1.20    1.20
   5   2 -12    0.40    1.00
  -4  -2  12   12.20    2.30
   4  -2 -12    9.60    1.40
   4   2 -12   11.50    1.60
   3  -2 -12    9.00    1.30
  -3  -2  12    8.80    1.80
   2  -2 -12   28.20    1.60
  -2  -2  12   28.70    2.10
   2  -2 -12   25.30    1.70
   2  -2 -12   23.10    1.80
   1  -2 -12   61.69    3.40
   1  -2 -12   67.39    3.20
  -1  -2  12   65.49    3.40
   0  -2 -12    0.60    0.90
   1  -2  12  358.06   14.60
  -1  -2 -12  368.26   14.80
   2  -2  12  718.33   28.10
  -2  -2 -12  742.63   28.50
   2   2  12  702.93   27.60
   3  -2  12   36.10    2.70
  -3  -2 -12   47.30    3.80
   3   2  12   41.20    2.10
  -4  -2 -12   30.10    3.20
   4  -2  12   29.90    2.70
   4  -2  12   26.00    2.90
   4   2  12   32.60    1.80
   5  -2  12  141.19    6.20
   5  -2  12  137.69    6.80
  -5  -2 -12  154.08    7.90
  -5   2 -12  146.89    8.40
   5   2  12  148.79    6.20
  -6  -2 -12  226.08   11.50
   6  -2  12  230.48    9.80
   6  -2  12  232.88    9.40
  -6   2 -12  209.28   11.90
   6   2  12  245.98    9.50
   7  -2  12   11.10    2.20
   7   2  12    6.10    2.20
   7   2  12   10.80    2.50
   7   2  12    9.50    1.50
   8  -2  12   94.09    4.70
   8  -2  12   81.29    5.40
   8   2  12   95.19    4.40
   8   2  12   84.19    4.50
   8   2  12   89.59    4.70
   9  -2  12   40.70    3.20
   9  -2  12   40.80    3.50
   9   2  12   39.90    2.60
   9   2  12   42.50    2.80
   9   2  12   39.70    2.90
  10  -2  12   -1.70    2.10
  10  -2  12    0.30    1.70
  10   2  12    0.30    1.10
  10   2  12    1.00    1.20
  10   2  12   -0.20    1.20
  11  -2  12    3.20    1.60
  11   2  12    4.20    1.40
  11   2  12    3.10    1.40
  11   2  12    2.80    1.10
  12  -2  12   12.00    2.40
  12   2  12   14.30    1.50
  12   2  12   12.70    1.60
 -13  -2 -12    0.80    1.30
  13   2  12    2.50    0.90
  13  -3 -12    9.30    1.50
  12  -3 -12    3.10    1.00
 -12  -3  12    4.20    1.30
  12  -3 -12   -0.50    1.10
  12  -3 -12    0.70    1.50
  12   3 -12    0.80    1.20
  11  -3 -12    0.00    1.40
  11  -3 -12   -1.70    1.40
  11  -3 -12    1.20    1.30
  11  -3 -12   -0.50    1.50
 -11  -3  12    6.00    2.10
  11   3 -12    0.40    1.20
  11   3 -12    2.00    1.90
  10  -3 -12   10.40    2.40
  10  -3 -12   15.60    2.30
 -10  -3  12    8.80    2.20
  10  -3 -12   12.10    2.40
  10  -3 -12    8.00    2.40
  10   3 -12    8.50    3.50
  10   3 -12   13.20    2.20
  10   3 -12   11.30    2.20
   9  -3 -12    4.70    1.40
   9  -3 -12    4.60    1.60
  -9  -3  12    4.00    1.40
   9  -3 -12    3.20    1.60
   9  -3 -12    8.10    2.50
   9   3 -12    5.10    1.40
   9   3 -12    6.90    2.00
  -8  -3  12    5.10    1.60
   8  -3 -12    4.90    1.70
   8  -3 -12    5.20    1.50
   8  -3 -12    4.30    1.60
   8  -3 -12   10.10    2.30
   8   3 -12    4.60    1.40
   7  -3 -12   -2.50    1.60
   7  -3 -12    0.60    1.90
  -7  -3  12    1.00    1.70
   7  -3 -12    0.80    1.20
   7  -3 -12    3.30    2.40
   7  -3 -12    0.90    1.20
   7   3 -12    1.20    1.20
   7   3 -12   -1.90    1.50
  -6  -3  12   10.90    3.00
  -6  -3  12   21.10    6.10
   6  -3 -12   17.70    1.90
   6  -3 -12   14.60    3.60
   6  -3 -12   13.30    2.10
   6  -3 -12   11.70    3.10
   6   3 -12   13.90    1.80
   6   3 -12    7.60    2.70
   5  -3 -12   13.30    2.10
  -5  -3  12    8.10    2.60
   5  -3 -12    9.10    1.40
   5   3 -12    9.30    2.10
   5   3 -12   13.00    1.90
   4  -3 -12    0.80    0.80
   4  -3 -12    2.20    1.10
  -4  -3  12    3.50    1.80
   4   3 -12    2.20    1.70
   4   3 -12    1.90    1.00
  -3  -3  12   13.10    2.60
   3  -3 -12   15.50    1.50
   3   3 -12   13.70    2.00
  -2  -3  12  120.09    6.10
  -2   3  12  124.29    5.40
  -1  -3  12    3.70    1.20
   1  -3 -12    4.60    1.20
  -1   3  12    5.40    1.20
   0  -3  12    4.60    1.30
   0  -3 -12    4.60    1.30
   0   3  12    7.10    1.20
   1  -3  12  710.73   27.90
  -1  -3 -12  704.83   28.00
   1   3  12  709.23   27.30
  -2  -3 -12   23.90    2.90
   2  -3  12   19.70    2.50
   2   3  12   25.80    1.60
   3  -3  12   -0.20    1.70
   3  -3  12    3.90    1.10
  -3  -3 -12    0.20    1.80
   3   3  12    6.10    1.10
  -4  -3 -12   34.70    4.20
   4  -3  12   32.50    3.70
   4  -3  12   29.50    2.50
   4   3  12   32.80    2.00
  -5  -3 -12   -1.20    2.80
   5  -3  12   -0.90    1.70
   5  -3  12   -0.50    1.20
   5   3  12    1.20    0.70
  -5   3 -12    3.10    4.10
   6  -3  12   20.70    4.50
   6  -3  12   28.50    3.90
   6  -3  12   29.30    3.00
   6  -3  12   29.10    2.60
   6   3  12   25.30    2.50
   6   3  12   27.00    1.90
   6   3  12   25.20    2.80
   7  -3  12    6.80    2.30
   7  -3  12    7.80    2.60
   7  -3  12   11.90    2.50
   7  -3  12    8.40    2.10
   7   3  12    8.60    1.40
   7   3  12    6.80    1.50
   8  -3  12   16.60    5.70
   8  -3  12   17.80    3.30
   8  -3  12   20.40    3.10
   8   3  12   15.30    2.00
   8   3  12   13.50    2.20
   8   3  12   15.90    1.80
   9  -3  12    2.90    2.30
   9  -3  12   -0.70    2.80
   9   3  12    1.20    1.20
   9   3  12    1.50    1.10
   9   3  12    1.30    1.10
  10   3  12    1.10    1.00
  10   3  12    0.90    1.30
  10   3  12    1.90    1.30
  11   3  12    7.30    1.50
  11   3  12    7.10    1.50
  11   3  12    4.20    1.50
  12   3  12    1.10    0.80
  12   3  12    1.40    0.90
 -12  -4  12    1.60    1.00
  12  -4 -12   -0.10    1.10
  12  -4 -12    0.40    1.00
  12   4 -12    0.60    1.30
  11  -4 -12    1.50    1.20
  11  -4 -12   -0.50    1.10
  11  -4 -12    0.10    1.10
 -11  -4  12   -1.10    1.10
  11  -4 -12    3.10    1.60
 -11   4  12   -2.10    1.90
  11   4 -12   -1.20    1.20
 -10  -4  12    1.60    1.50
  10  -4 -12   -0.10    1.60
  10  -4 -12    2.50    1.50
  10  -4 -12    1.40    1.30
  10  -4 -12    2.90    1.50
  10   4 -12    1.30    1.20
  10   4 -12    0.90    1.80
   9  -4 -12    2.80    2.40
   9  -4 -12    5.20    1.40
  -9  -4  12    3.50    1.20
   9  -4 -12    4.50    1.60
   9  -4 -12    6.30    2.30
   9  -4 -12    3.00    1.50
   9   4 -12    4.40    1.30
   9   4 -12    8.40    2.20
   8  -4 -12   -1.00    1.90
   8  -4 -12    0.20    1.30
   8  -4 -12   -1.30    1.60
   8  -4 -12   -1.30    1.40
   8  -4 -12    1.40    1.60
  -8  -4  12   -1.10    1.30
   8   4 -12    0.20    1.50
   8   4 -12    0.10    1.20
   7  -4 -12    6.00    2.10
   7  -4 -12    6.10    1.90
   7  -4 -12    6.90    2.00
   7  -4 -12    8.20    2.50
   7   4 -12    8.70    3.00
   7   4 -12    7.10    2.30
   6  -4 -12   -0.70    2.00
   6  -4 -12    1.60    1.30
   6  -4 -12   -0.20    1.20
   6  -4 -12    0.00    1.70
   6  -4 -12   -2.40    1.80
  -6  -4  12    2.20    1.30
   6   4 -12    0.20    1.30
   6   4 -12    3.50    1.40
  -5  -4  12    7.20    1.60
   5  -4 -12    7.60    2.20
   5  -4 -12    5.10    1.30
   5  -4 -12    8.70    2.00
   5  -4 -12    6.60    1.70
   5  -4 -12    5.70    1.70
   5   4 -12    5.00    1.50
   5   4 -12    6.10    1.30
  -4  -4  12    2.50    1.60
   4  -4 -12    2.00    1.20
   4  -4 -12    1.50    0.90
   4  -4 -12    0.50    1.80
  -4  -4  12   -1.10    1.70
   4  -4 -12    0.90    2.10
   4   4 -12   -0.80    1.10
   4   4 -12   -0.20    1.70
   4   4 -12    1.40    1.70
  -4   4  12    0.50    1.00
  -3  -4  12   50.59    3.20
  -3  -4  12   47.90    4.80
   3  -4 -12   50.59    3.40
  -3   4  12   52.99    2.90
   3   4 -12   43.90    3.00
  -2  -4  12    5.20    2.00
   2  -4 -12    3.10    1.50
  -2  -4  12    6.10    2.20
  -2   4  12    4.10    1.40
  -1  -4  12   29.90    3.50
  -1  -4  12   24.90    2.30
  -1   4  12   24.80    1.90
   0  -4  12  353.86   14.20
   0  -4  12  361.76   15.20
   0  -4 -12  348.77   14.90
   0   4  12  357.26   14.20
   1  -4  12  111.49    6.20
   1  -4  12  111.09    5.20
  -1  -4 -12  112.39    6.40
   1   4  12  119.89    5.10
  -2  -4 -12  504.85   21.00
   2  -4  12  485.75   20.50
   2  -4  12  497.65   19.70
   2   4  12  506.75   19.60
   3  -4  12   11.20    3.00
   3  -4  12   14.20    2.10
  -3  -4 -12   13.40    3.30
   3   4  12   17.70    1.50
   4  -4  12    3.20    1.20
   4  -4  12    5.20    2.00
   4  -4  12    3.80    1.80
   4   4  12    3.90    1.20
   4   4  12    9.20    2.50
   5  -4  12   12.40    2.10
   5  -4  12   11.90    3.10
   5  -4  12    9.00    2.90
   5   4  12    9.70    1.80
   5   4  12    6.00    2.30
   5   4  12    9.60    1.70
   6  -4  12    0.60    1.70
   6  -4  12    2.80    1.90
   6  -4  12    0.50    1.30
   6   4  12    2.60    1.40
   6   4  12    1.40    0.90
   6   4  12    0.50    1.20
   7  -4  12  344.87   14.20
   7  -4  12  349.77   14.00
   7  -4  12  338.97   14.20
   7   4  12  336.77   14.00
   7   4  12  336.67   14.00
   7   4  12  335.37   13.80
   8  -4  12   14.60    2.80
   8   4  12   10.70    1.80
   8   4  12   14.60    2.20
   8   4  12   12.70    2.00
   9  -4  12    2.40    1.70
   9  -4  12    0.30    1.70
   9   4  12    2.60    1.10
   9   4  12    1.70    1.00
   9   4  12    4.00    1.30
  10  -4  12   -3.00    1.60
  10   4  12    1.80    0.90
  10   4  12    2.00    1.30
  10   4  12    0.00    0.90
  11   4  12   -0.80    0.80
  11   4  12    0.50    0.90
 -12  -4 -12   13.70    1.50
  12   4  12   14.90    1.30
  11  -5 -12    0.00    1.00
 -11  -5  12    1.30    0.90
  11  -5 -12    0.10    0.90
  11  -5 -12   -0.90    1.10
  11   5 -12    1.90    1.40
  10  -5 -12   -1.30    1.20
 -10  -5  12   -0.20    1.00
  10  -5 -12    0.80    1.30
  10  -5 -12    0.30    1.10
 -10   5  12    1.50    1.70
  10   5 -12    0.60    1.20
  -9  -5  12   -1.00    1.20
   9  -5 -12    0.50    1.40
   9  -5 -12   -0.70    1.40
   9  -5 -12    1.90    1.40
   9  -5 -12    0.40    1.60
   9   5 -12    0.00    1.20
  -9   5  12    1.20    1.50
   8  -5 -12    0.10    1.30
   8  -5 -12   -1.30    1.60
  -8  -5  12   -0.70    1.30
   8  -5 -12   -1.70    1.50
   8  -5 -12    2.00    1.50
  -8   5  12    1.10    2.10
   8   5 -12    0.60    1.20
   7  -5 -12   14.90    3.80
  -7  -5  12   11.80    2.10
   7  -5 -12    4.50    1.70
   7  -5 -12   12.20    2.80
   7  -5 -12    5.60    1.70
  -7   5  12    8.00    2.30
   7   5 -12    8.30    2.20
   6  -5 -12   -1.50    1.30
   6  -5 -12    3.60    1.80
   6  -5 -12    2.60    1.70
  -6  -5  12    0.70    1.30
   6  -5 -12   -3.00    1.70
   6   5 -12    0.20    1.30
   6   5 -12    1.00    1.90
  -6   5  12    0.60    1.30
   5  -5 -12    4.10    1.70
   5  -5 -12   -0.10    1.30
   5  -5 -12    1.50    1.70
  -5  -5  12   -1.80    1.40
   5  -5 -12   -0.40    2.00
  -5   5  12    0.80    1.30
   5   5 -12    0.60    2.20
   5   5 -12    0.10    1.40
   4  -5 -12    5.20    1.70
   4  -5 -12    6.40    1.80
   4  -5 -12    8.10    2.40
  -4  -5  12   12.40    2.70
   4  -5 -12    8.10    2.20
   4   5 -12    6.70    2.50
  -4   5  12   10.20    2.10
   3  -5 -12   23.70    3.20
   3  -5 -12   17.10    4.30
  -3  -5  12   21.80    3.30
  -3  -5  12   18.40    2.90
  -3  -5  12   14.80    3.20
   3  -5 -12   27.10    3.20
   3  -5 -12   23.80    2.80
  -3   5  12   25.20    2.30
   2  -5 -12   20.00    2.90
  -2  -5  12   24.80    3.00
  -2  -5  12   23.40    3.10
   2  -5 -12   25.90    3.30
   2  -5 -12   30.90    3.50
  -2  -5  12   27.70    3.80
  -2   5  12   18.70    3.20
  -2   5  12   27.30    2.30
  -1  -5  12  118.19    7.50
   1  -5 -12  133.49    6.80
  -1  -5  12  134.39    6.50
  -1   5  12  131.49    6.40
  -1   5  12  143.29    6.20
   0  -5 -12    1.10    2.60
   0  -5  12    8.40    2.00
   0  -5  12    1.40    2.10
   0  -5  12    3.50    1.70
   0   5  12    6.80    1.60
   0   5  12    3.90    1.60
   1  -5  12   -2.20    1.10
   1  -5  12   -2.20    1.80
   1  -5  12    2.80    1.70
   1   5  12    0.50    1.00
   1   5  12    0.20    1.50
   2  -5  12   65.09    4.30
   2  -5  12   73.19    4.00
   2  -5  12   65.19    4.20
   2   5  12   68.39    3.50
   2   5  12   65.59    4.20
   3  -5  12   35.40    2.70
   3  -5  12   37.70    3.30
   3  -5  12   35.40    3.30
   3   5  12   35.60    3.20
   3   5  12   35.40    2.40
   4  -5  12    2.60    1.80
   4  -5  12    5.80    1.60
   4  -5  12    3.80    1.30
   4   5  12    5.50    1.40
   5  -5  12   71.49    4.10
   5  -5  12   63.19    4.00
   5  -5  12   72.49    4.00
   5   5  12   62.99    4.20
   5   5  12   65.79    3.60
   5   5  12   68.09    3.80
   6  -5  12   19.30    2.40
   6  -5  12   17.50    2.50
   6  -5  12   20.00    2.90
   6   5  12   22.50    2.60
   6   5  12   15.80    1.80
   6   5  12   19.80    2.20
   7  -5  12    0.00    1.50
   7  -5  12    0.30    1.60
   7  -5  12    1.10    1.20
   7   5  12   -0.30    1.20
   7   5  12    0.00    1.10
   8  -5  12    0.10    1.70
   8  -5  12    0.10    1.50
   8  -5  12    0.60    1.30
   8   5  12   -0.80    1.00
   8   5  12    0.40    1.30
   8   5  12   -0.40    1.10
   9  -5  12    7.70    1.80
   9  -5  12   10.30    2.30
   9  -5  12    8.20    2.20
   9   5  12    6.60    1.40
   9   5  12    7.50    1.60
   9   5  12    7.40    1.90
  10  -5  12    2.30    1.40
  10   5  12    2.30    0.90
 -11  -5 -12    0.50    0.90
  11   5  12    3.60    1.10
  10  -6 -12   -0.20    0.90
 -10  -6  12   -0.60    0.80
 -10   6  12    0.40    1.00
   9  -6 -12   -1.40    1.10
  -9  -6  12   -0.30    1.00
   9  -6 -12   -1.00    1.00
   9   6 -12   -0.20    1.10
   8  -6 -12    4.60    1.10
  -8  -6  12    2.70    1.10
   8  -6 -12    1.30    1.20
   8  -6 -12    0.20    1.30
   8  -6 -12    0.10    1.20
  -8   6  12    2.30    1.80
   8   6 -12    3.30    1.10
   7  -6 -12    3.70    1.70
   7  -6 -12    6.80    1.80
  -7   6  12    4.70    1.70
   7   6 -12    6.90    2.10
   6  -6 -12    4.90    1.40
   6  -6 -12    1.60    1.30
   6  -6 -12    8.20    2.60
  -6  -6  12    8.80    2.10
   6  -6 -12    5.20    1.70
   6   6 -12    5.10    1.30
  -6   6  12    8.40    2.50
   5  -6 -12   -0.30    1.50
  -5  -6  12    1.10    1.50
   5  -6 -12    0.00    1.70
   5  -6 -12    1.40    1.30
   5  -6 -12    0.60    1.70
   5   6 -12    2.40    1.30
  -5   6  12   -1.40    1.60
  -4  -6  12   -0.30    1.70
   4  -6 -12   -0.40    2.00
   4  -6 -12    2.30    1.40
   4  -6 -12    0.40    1.70
  -4   6  12    2.10    1.50
  -4   6  12    0.00    1.60
   4   6 -12    0.90    1.30
   3  -6 -12    1.00    1.50
   3  -6 -12    2.00    2.20
   3  -6 -12    3.90    1.70
  -3   6  12    5.30    1.60
  -3   6  12    5.50    2.00
   3   6 -12    2.60    1.40
  -2  -6  12   23.40    2.90
  -2  -6  12   21.40    2.90
   2  -6 -12   22.90    3.20
  -2   6  12   23.10    2.30
  -2   6  12   24.90    2.70
  -1  -6  12   11.20    3.70
  -1  -6  12   12.00    2.70
  -1  -6  12   10.40    2.50
  -1   6  12    9.80    2.50
  -1   6  12   11.10    1.80
   0  -6  12  143.59    6.40
   0  -6  12  139.29    6.70
   0  -6  12  132.09    7.20
   0  -6 -12  142.19    7.10
   0   6  12  136.19    6.40
   0   6  12  138.39    6.90
   1  -6  12   27.50    2.50
   1  -6  12   25.80    3.00
   1  -6  12   26.70    2.90
   1   6  12   25.10    2.20
   1   6  12   25.20    3.10
   2  -6  12   23.80    2.70
   2  -6  12   22.80    2.90
   2  -6  12   24.30    2.40
   2   6  12   20.50    2.60
   2   6  12   18.60    1.80
   3  -6  12   -0.50    1.50
   3  -6  12   -2.20    1.50
   3  -6  12   -0.20    1.40
   3   6  12    1.80    1.00
   3   6  12    1.30    1.40
   4  -6  12    4.80    1.50
   4  -6  12    7.60    2.20
   4  -6  12    6.30    1.40
   4   6  12    7.50    1.60
   4   6  12    9.00    2.30
   5  -6  12   43.10    3.10
   5  -6  12   38.70    3.10
   5  -6  12   36.00    2.80
   5   6  12   39.80    2.70
   5   6  12   37.30    2.80
   6  -6  12   40.70    2.80
   6  -6  12   43.30    3.10
   6  -6  12   44.30    3.00
   6   6  12   39.90    3.60
   6   6  12   42.30    2.60
   6   6  12   45.20    2.70
   7  -6  12    5.80    2.00
  -7  -6 -12    3.10    1.50
   7  -6  12    8.20    1.90
   7  -6  12    8.70    2.00
   7   6  12    5.80    1.70
   7   6  12    3.70    1.40
   7   6  12    6.40    1.70
   8  -6  12   -1.20    1.20
   8  -6  12    0.00    1.40
  -8  -6 -12    2.60    1.30
   8  -6  12    0.60    1.20
   8   6  12    0.80    1.30
   8   6  12   -0.20    0.80
   9  -6  12    2.10    1.30
  -9  -6 -12    1.80    1.50
   9  -6  12    1.90    1.60
   9  -6  12    1.60    1.30
   9   6  12    1.30    0.80
 -10  -6 -12    1.30    0.90
  10   6  12    2.30    0.80
   8  -7 -12   -0.30    1.20
   8  -7 -12   -2.70    1.60
  -8  -7  12   -0.40    1.10
   8  -7 -12    1.10    1.00
   8   7 -12   -2.00    1.20
  -8   7  12   -0.30    1.30
   7  -7 -12    2.00    1.30
  -7  -7  12    1.10    1.20
   7  -7 -12    1.10    1.30
   7  -7 -12    1.60    1.00
   7   7 -12    0.80    1.00
   6  -7 -12    2.50    1.40
  -6  -7  12    1.80    1.40
   6  -7 -12    5.90    2.20
   6  -7 -12    2.50    1.30
   6   7 -12    4.30    1.10
  -6   7  12    7.80    2.60
   5  -7 -12    0.70    1.30
  -5  -7  12    0.10    1.70
   5  -7 -12   -0.40    1.60
   5  -7 -12   -0.40    1.50
  -5   7  12    2.10    1.40
  -5   7  12    0.50    1.60
   5   7 -12    1.00    1.10
   4  -7 -12   -3.30    1.80
   4  -7 -12    0.70    1.80
   4  -7 -12    1.70    1.60
  -4   7  12   -1.30    1.90
  -4   7  12    0.00    1.40
   4   7 -12   -2.50    1.50
   3  -7 -12    3.10    1.50
  -3   7  12    4.70    1.40
  -3   7  12    2.10    1.40
   3   7 -12    6.90    2.00
  -2  -7  12   15.20    2.60
   2  -7 -12   14.30    2.70
   2   7 -12   14.40    2.20
  -2   7  12   18.70    2.50
  -2   7  12   14.20    2.20
  -1  -7  12   13.60    2.70
   1  -7 -12   21.30    3.00
  -1  -7  12   15.80    2.40
  -1   7  12   14.70    2.40
  -1   7  12   12.50    1.90
   0  -7  12    3.00    1.40
   0  -7 -12    4.70    2.30
   0  -7  12    2.70    1.50
   0  -7  12    8.10    2.80
   0   7  12    3.60    1.10
   1  -7  12    2.40    1.60
   1  -7  12    1.90    1.30
   1  -7  12   -0.40    1.30
   1   7  12    0.30    1.30
   1   7  12    0.30    1.30
   2  -7  12   -0.80    1.40
   2  -7  12   -0.50    1.30
   2  -7  12    0.80    1.40
   2   7  12    0.60    1.10
   2   7  12   -2.30    1.30
   3  -7  12    7.20    2.20
   3  -7  12    5.80    2.10
   3  -7  12    3.80    1.30
   3   7  12    3.00    1.20
   4  -7  12   10.30    2.00
   4   7  12   11.90    1.90
   4   7  12   10.30    1.80
   5  -7  12    7.50    1.80
   5  -7  12   11.20    2.00
   5  -7  12    7.30    1.90
   5   7  12    7.80    1.70
   6  -7  12   10.10    1.80
   6  -7  12    7.60    2.10
   6  -7  12   10.40    1.90
   6   7  12    7.80    1.90
   6   7  12   10.50    1.60
   7  -7  12    1.70    1.10
   7  -7  12    1.80    1.10
   7  -7  12    2.30    1.10
   7   7  12    0.50    0.80
   8  -7  12    6.90    1.40
   8   7  12    7.30    1.30
   6  -8 -12   -0.40    0.90
   5  -8 -12    5.60    1.80
   5   8 -12    1.30    1.00
  -5   8  12    1.40    1.30
   4  -8 -12    1.70    1.10
   4   8 -12    4.50    1.50
  -4   8  12    2.50    1.80
   3  -8 -12    8.20    1.80
   3   8 -12    6.40    1.60
  -3   8  12   10.70    2.10
   2  -8 -12    6.00    2.10
  -2   8  12    4.60    1.40
  -2   8  12    2.00    1.50
   1  -8 -12   16.60    2.80
  -1   8  12   16.60    2.20
  -1   8  12   15.90    2.30
   1   8 -12   19.20    1.80
   0  -8  12   22.10    2.10
   0   8  12   21.70    2.30
   0   8 -12   24.90    2.00
   0   8  12   22.70    2.30
   1  -8  12    2.50    1.10
   1  -8  12    4.10    1.50
   1  -8  12    2.20    1.60
   1   8  12    3.30    1.10
   1   8  12    2.30    1.40
   2  -8  12    0.90    1.10
   2  -8  12    1.00    1.50
   2  -8  12    1.10    1.30
   2   8  12    0.50    1.00
   2   8  12   -1.00    1.70
   3  -8  12    3.60    1.20
   3  -8  12    2.90    1.20
   3  -8  12    2.30    1.30
   4  -8  12   49.20    2.90
   4  -8  12   50.29    2.70
   4  -8  12   45.80    2.70
   4   8  12   51.59    2.60
   5  -8  12    5.50    1.50
   5  -8  12    3.90    1.30
   5   8  12    3.10    0.90
   6  -8  12   -0.30    0.90
   6  -8  12    0.80    0.80
  14   0 -13    2.10    1.10
  14   0 -13    2.00    1.00
  13   0 -13    2.30    1.10
  13   0 -13    2.10    1.10
  12   0 -13    2.10    1.20
  12   0 -13   -1.00    1.30
  12   0 -13   -1.10    1.80
  11   0 -13    9.20    2.20
  11   0 -13   11.60    2.30
  11   0 -13    9.40    2.50
  10   0 -13    1.00    1.40
  10   0 -13   -0.20    1.50
  10   0 -13    1.70    1.70
  10   0 -13    0.00    2.10
   9   0 -13    2.00    1.50
   9   0 -13    0.00    1.50
   9   0 -13   -1.20    1.70
   9   0 -13    1.50    1.80
   8   0 -13   -0.90    1.50
   8   0 -13    1.00    1.70
   8   0 -13    0.40    2.00
   8   0 -13    0.20    1.10
   7   0 -13   35.10    3.00
   7   0 -13   42.40    2.40
   6   0 -13   -1.00    0.80
   6   0 -13    0.50    1.20
   5   0 -13   10.40    1.40
  -5   0  13   10.50    1.90
  -4   0  13    1.00    1.20
   3   0 -13   42.40    2.70
  -2   0  13   -0.60    0.60
   2   0 -13   -0.20    0.80
   1   0 -13    4.70    1.40
  -1   0  13    3.20    1.00
   0   0  13    0.30    0.60
   1   0  13   41.50    2.90
  -2   0 -13   -0.20    0.80
  -3   0 -13    0.50    1.00
  -4   0 -13    1.60    1.40
   5   0  13  380.36   15.20
  -5   0 -13  398.76   16.70
   6   0  13    2.50    1.60
  -6   0 -13   -0.80    2.60
  -7   0 -13   19.90    6.50
   7   0  13   28.20    2.00
   8   0  13    0.50    1.80
   8   0  13   -1.20    1.50
   8   0  13   -0.30    1.10
   9   0  13  298.47   11.90
   9   0  13  280.07   12.30
  10   0  13    0.90    1.50
  10   0  13   -0.90    1.30
  10   0  13   -0.10    1.50
  11   0  13  266.67   11.30
  11   0  13  277.77   11.30
  12   0  13    1.80    1.20
  12   0  13    5.00    3.20
  13   0  13   17.40    1.70
  14  -1 -13    5.10    1.50
  13  -1 -13   -0.40    1.10
  13  -1 -13   -0.40    1.00
  13   1 -13   -0.80    1.10
  13   1 -13    0.00    1.30
  12  -1 -13   37.50    2.50
  12  -1 -13   35.90    2.90
  12  -1 -13   33.30    2.70
  12   1 -13   26.90    3.00
  12   1 -13   40.30    2.80
  12   1 -13   38.60    2.60
  11  -1 -13   16.90    3.10
  11  -1 -13    9.10    2.40
  11  -1 -13   13.80    2.20
  11  -1 -13   12.80    2.40
  11   1 -13   12.90    2.20
  11   1 -13   11.70    2.60
  11   1 -13   15.60    2.70
  10  -1 -13    9.80    2.30
  10  -1 -13    9.20    2.50
  10  -1 -13    8.50    2.80
  10  -1 -13    3.60    1.40
  10   1 -13    7.70    1.80
  10   1 -13    4.50    1.40
  10   1 -13    6.30    1.50
   9  -1 -13    7.20    1.60
  -9  -1  13    5.90    2.30
   9  -1 -13    7.10    1.70
   9  -1 -13    7.80    2.10
   9  -1 -13    9.00    2.40
   9   1 -13   11.00    3.20
   9   1 -13    8.80    2.90
   9   1 -13    8.70    2.60
   8  -1 -13   60.29    4.10
  -8  -1  13   52.29    4.90
   8  -1 -13   69.49    3.50
   8  -1 -13   64.89    3.90
   8  -1 -13   65.09    3.80
   8   1 -13   71.29    3.40
   8   1 -13   55.09    4.70
   8   1 -13   56.09    3.90
   7  -1 -13    6.80    1.60
   7  -1 -13    6.00    1.40
   7   1 -13    7.60    2.50
   7   1 -13    9.70    1.60
   6  -1 -13    1.80    1.00
   6  -1 -13    1.60    1.20
  -6  -1  13    0.60    2.00
   6   1 -13    1.60    0.80
   6   1 -13    1.10    1.40
  -5  -1  13   14.80    2.30
   5  -1 -13   12.80    1.50
   5   1 -13   13.60    1.40
   4  -1 -13   52.79    2.70
  -4  -1  13   51.59    3.00
  -3  -1  13   40.60    2.40
   2  -1 -13  104.49    4.40
  -2  -1  13   99.29    4.50
   2  -1 -13   96.19    4.20
   1  -1 -13   11.30    1.50
  -1  -1  13   12.70    1.20
   0  -1  13   -0.50    0.60
   0  -1 -13   -0.40    0.80
  -1  -1 -13    0.90    0.90
   1  -1  13    0.20    0.70
  -2  -1 -13    2.30    1.00
   2  -1  13    3.90    1.30
   3  -1  13    9.50    1.60
  -3  -1 -13   10.60    2.10
  -4  -1 -13   31.20    3.10
   4   1  13   32.10    1.80
  -4   1 -13   31.20    3.10
   5  -1  13    4.50    1.60
  -5  -1 -13    9.10    2.20
  -5   1 -13    6.40    3.50
   5   1  13    8.70    1.20
  -6  -1 -13   80.59    6.00
   6  -1  13   74.49    3.90
   6   1  13   80.69    3.70
  -6   1 -13   85.59    6.40
  -7  -1 -13   20.60    7.70
   7  -1  13   12.00    1.90
   7   1  13    9.60    2.90
  -7   1 -13   14.10    5.20
   7   1  13    9.90    1.70
   8  -1  13    3.00    1.40
   8  -1  13    1.00    2.60
   8  -1  13    3.80    1.80
   8   1  13    0.00    1.10
   8   1  13    0.40    1.50
   8   1  13    0.30    1.30
   9  -1  13   51.89    3.50
   9  -1  13   60.69    3.70
   9   1  13   55.99    3.40
   9   1  13   54.79    3.20
   9   1  13   56.39    3.60
  10  -1  13   19.40    2.70
  10  -1  13   20.50    2.80
  10   1  13   25.70    2.50
  10   1  13   26.40    2.40
  10   1  13   20.80    2.30
  11  -1  13   53.99    3.30
  11  -1  13   45.10    3.70
  11   1  13   50.89    2.90
  11   1  13   48.70    3.00
  11   1  13   47.50    3.10
  12  -1  13    5.70    2.00
  12   1  13    2.20    1.20
  12   1  13    6.10    1.60
  12   1  13   -2.70    3.60
  13  -1  13   -0.10    1.30
  13   1  13    0.70    1.00
  13  -2 -13    6.00    1.50
  13  -2 -13    7.90    1.50
  13   2 -13    5.90    1.60
  12  -2 -13    8.00    1.90
  12  -2 -13    2.20    1.90
 -12  -2  13    2.10    3.20
  12  -2 -13    3.50    1.20
  12   2 -13    4.10    1.50
  12   2 -13    4.60    1.20
  12   2 -13   -0.10    2.50
  11  -2 -13    9.70    2.50
  11  -2 -13    1.80    1.60
 -11  -2  13    2.80    1.80
  11  -2 -13    4.10    1.40
  11  -2 -13    6.90    2.30
  11   2 -13    3.50    1.80
  11   2 -13    5.40    1.40
  11   2 -13    4.10    1.80
  10  -2 -13   29.10    2.60
  10  -2 -13   31.30    3.00
 -10  -2  13   33.80    3.00
  10  -2 -13   31.30    2.90
  10  -2 -13   36.20    3.00
  10   2 -13   35.70    2.70
[truncated: 561,930 more chars]
