# Supplementary material for: Crystal structure, Hirshfeld surface analysis and DFT calculations of (E)-3-[1-(2-hy­droxy­phenyl­anilino)ethyl­idene]-6-methyl­pyran-2,4-dione
Source: Acta Crystallogr E Crystallogr Commun. 2022 Jul 29;78(Pt 8):864–70. doi: 10.1107/S2056989022007514 (PMC9361371; doi:10.1107/S2056989022007514)
Supplement: Supplementary file 2 [file e-78-00864-Isup2.hkl]

data_I                                                                          
_shelx_title ' JTM1280_0m_a.res in P2(1)/n'                                     
_shelx_refln_list_code          4                                               
_shelx_F_calc_maximum      480.10                                               
_exptl_crystal_F_000      1632.00                                               
_reflns_d_resolution_high  0.8088                                               
                                                                                
loop_                                                                           
 _space_group_symop_operation_xyz                                               
 'x, y, z'                                                                      
 '-x+1/2, y+1/2, -z+1/2'                                                        
 '-x, -y, -z'                                                                   
 'x-1/2, -y-1/2, z-1/2'                                                         
                                                                                
_cell_length_a    11.6407                                                       
_cell_length_b     7.4412                                                       
_cell_length_c    42.2828                                                       
_cell_angle_alpha  90.000                                                       
_cell_angle_beta   93.038                                                       
_cell_angle_gamma  90.000                                                       
                                                                                
_shelx_F_squared_multiplier     1.000                                           
                                                                                
loop_                                                                           
 _refln_index_h                                                                 
 _refln_index_k                                                                 
 _refln_index_l                                                                 
 _refln_F_squared_calc                                                          
 _refln_F_squared_meas                                                          
 _refln_F_squared_sigma                                                         
 _refln_observed_status                                                         
   2   0   0     133831.14     110239.55      4148.89 o                         
   4   0   0       5035.30       5136.58       257.36 o                         
   6   0   0       2735.92       2649.60        83.53 o                         
   8   0   0        731.96        713.82        76.84 o                         
  10   0   0          3.75         16.60        15.71 o                         
  12   0   0        100.35        151.72        46.09 o                         
  14   0   0          5.55         37.92        17.96 o                         
   1   1   0       2631.83       2048.17        41.82 o                         
   2   1   0       4265.74       4311.45        84.98 o                         
   3   1   0        155.59        261.61        12.40 o                         
   4   1   0        192.62        251.89        16.84 o                         
   5   1   0       2163.96       2155.71        48.41 o                         
   6   1   0       1557.78       1613.05        40.86 o                         
   7   1   0        280.81        333.90        19.85 o                         
   8   1   0          2.58         35.26        21.89 o                         
   9   1   0         62.08        122.95        18.84 o                         
  10   1   0        192.49        194.88        17.13 o                         
  11   1   0         61.23         84.37        13.70 o                         
  12   1   0          8.13         15.18        12.74 o                         
  13   1   0          3.96         40.83        29.65 o                         
  14   1   0        122.76        152.47        19.01 o                         
   0   2   0     230499.28     185349.16     15520.81 o                         
   1   2   0      75122.68      67537.59      3445.37 o                         
   2   2   0     150438.02     129013.79      5047.90 o                         
   3   2   0       4276.12       4628.12       133.18 o                         
   4   2   0        421.53        347.37        14.41 o                         
   5   2   0       2397.69       2562.67        57.52 o                         
   6   2   0         13.74         54.53        15.56 o                         
   7   2   0        147.68        224.05        21.47 o                         
   8   2   0        579.37        562.68        20.38 o                         
   9   2   0         20.59         32.72        16.50 o                         
  10   2   0         55.47         76.27        12.06 o                         
  11   2   0         70.04         43.51        10.53 o                         
  12   2   0          4.56          9.48        10.84 o                         
  13   2   0         29.78         45.27        13.51 o                         
  14   2   0          0.22          4.46        11.93 o                         
   1   3   0      11724.78      11793.03       288.93 o                         
   2   3   0        280.99        281.74        16.13 o                         
   3   3   0         84.58        102.21        15.07 o                         
   4   3   0       2680.06       2844.86        72.85 o                         
   5   3   0         67.22         84.99        16.13 o                         
   6   3   0          6.96         11.70        17.00 o                         
   7   3   0         65.87         79.24        11.09 o                         
   8   3   0         21.73         42.69        10.56 o                         
   9   3   0        269.88        323.68        17.52 o                         
  10   3   0         89.82         89.86        15.02 o                         
  11   3   0        169.74        197.12        17.48 o                         
  12   3   0         34.47         22.28        11.26 o                         
  13   3   0        186.95        191.17        20.56 o                         
   0   4   0         51.86         39.82        13.60 o                         
   1   4   0       1643.54       1692.26        42.40 o                         
   2   4   0       5697.85       5477.15       101.04 o                         
   3   4   0      36299.55      35838.36       611.45 o                         
   4   4   0       6507.05       6376.43       131.63 o                         
   5   4   0        265.68        320.76        23.17 o                         
   6   4   0        198.30        233.47        16.31 o                         
   7   4   0        238.42        263.70        16.54 o                         
   8   4   0          2.01          5.00         9.56 o                         
   9   4   0        278.70        323.07        17.30 o                         
  10   4   0          5.32          2.18        10.58 o                         
  11   4   0         18.58          6.52         9.75 o                         
  12   4   0         10.17          2.58        11.41 o                         
   1   5   0        186.90        202.70        23.95 o                         
   2   5   0         57.82         67.55        12.79 o                         
   3   5   0       4037.77       4127.69        89.48 o                         
   4   5   0         38.95         50.81        13.84 o                         
   5   5   0         52.56         69.54        12.12 o                         
   6   5   0          3.74          3.14        10.20 o                         
   7   5   0        390.53        372.73        16.39 o                         
   8   5   0        250.20        273.65        14.79 o                         
   9   5   0          5.47          9.19         9.76 o                         
  10   5   0         17.80          3.53         9.90 o                         
  11   5   0         13.61         27.08        12.49 o                         
  12   5   0          0.04         -3.33        12.47 o                         
   0   6   0          0.10         13.67        15.44 o                         
   1   6   0          2.40        -11.75        11.75 o                         
   2   6   0        387.85        403.21        26.51 o                         
   3   6   0       1672.53       1642.85        36.93 o                         
   4   6   0        728.52        780.63        32.91 o                         
   5   6   0       1301.06       1298.44        28.21 o                         
   6   6   0        739.66        739.98        21.36 o                         
   7   6   0         50.08         50.11         9.70 o                         
   8   6   0          4.38          6.93         9.28 o                         
   9   6   0         53.10         24.97        11.01 o                         
  10   6   0         20.29         21.95        12.32 o                         
   1   7   0        270.54        246.00        19.40 o                         
   2   7   0          0.92        -11.83        11.83 o                         
   3   7   0          2.20         10.98        11.57 o                         
   4   7   0        101.16        106.91        16.28 o                         
   5   7   0         14.59         22.50        12.53 o                         
   6   7   0        142.04        163.86        17.72 o                         
   7   7   0         16.83          9.92        15.56 o                         
   8   7   0         10.11         34.22        13.83 o                         
   9   7   0          0.99         13.97        17.96 o                         
   0   8   0        193.10        212.16        34.55 o                         
   1   8   0          2.66         62.37        15.87 o                         
   2   8   0         88.23        132.42        20.12 o                         
   3   8   0        141.96        138.16        24.90 o                         
   4   8   0         24.93          8.17        13.99 o                         
   5   8   0        114.66         99.60        18.86 o                         
   6   8   0         67.82         39.73        15.33 o                         
   7   8   0        330.26        307.86        21.84 o                         
 -13   0   1        427.74        392.49        75.84 o                         
 -11   0   1         21.31         35.81        18.61 o                         
  -9   0   1         73.57        120.88        21.03 o                         
  -5   0   1       4217.14       4627.09       132.57 o                         
  -3   0   1       5093.22       4972.41       260.35 o                         
  -1   0   1       2824.39       2527.87        69.15 o                         
   1   0   1         50.82         42.11         6.99 o                         
   3   0   1        907.10       1059.68        98.69 o                         
   5   0   1        334.27        331.94        21.41 o                         
   7   0   1         58.39         11.36        12.97 o                         
   9   0   1       2479.93       2368.98        90.75 o                         
  11   0   1         75.08         98.78        24.22 o                         
  13   0   1         14.07         -0.86        17.96 o                         
 -14   1   1         45.44         81.83        25.95 o                         
 -13   1   1          3.68         14.61        18.82 o                         
 -12   1   1       1457.57       1416.56        32.65 o                         
 -11   1   1          0.16        -11.94        11.94 o                         
 -10   1   1        953.53        984.42        25.88 o                         
  -9   1   1        181.59        195.07        16.91 o                         
  -8   1   1          0.01         -3.91        11.45 o                         
  -7   1   1        335.70        422.24        20.63 o                         
  -6   1   1       2069.93       2222.34        53.58 o                         
  -5   1   1        264.76        245.72        12.96 o                         
  -4   1   1       1075.08       1251.58        34.76 o                         
  -3   1   1         30.60         40.24         6.15 o                         
  -2   1   1         66.61         53.04         5.02 o                         
  -1   1   1        411.36        382.85        10.64 o                         
   0   1   1         18.35         17.05         2.99 o                         
   1   1   1        112.32         69.08         5.23 o                         
   2   1   1       2366.97       2001.50        41.98 o                         
   3   1   1        904.39       1051.93        29.39 o                         
   4   1   1         58.09         31.24         9.56 o                         
   5   1   1        277.87        287.80        17.60 o                         
   6   1   1       1116.55       1254.77        33.86 o                         
   7   1   1       2654.96       2549.24        61.15 o                         
   8   1   1         25.59         18.51        10.24 o                         
   9   1   1       1956.97       1892.39        41.25 o                         
  10   1   1       1540.02       1681.90        35.02 o                         
  11   1   1         80.18         72.50        14.68 o                         
  12   1   1        647.59        716.56        25.25 o                         
  13   1   1        246.76        304.48        34.93 o                         
  14   1   1        237.28        252.55        19.01 o                         
 -14   2   1        365.56        333.73        21.17 o                         
 -13   2   1         30.22         47.12        11.80 o                         
 -12   2   1        785.03        760.77        21.91 o                         
 -11   2   1         61.69         44.01        11.16 o                         
 -10   2   1         13.53         18.32        10.31 o                         
  -9   2   1         96.06        114.72        17.92 o                         
  -8   2   1         46.42         18.69        10.23 o                         
  -7   2   1       1217.45       1380.66        41.77 o                         
  -6   2   1        194.65        208.30        17.21 o                         
  -5   2   1        326.93        359.36        18.34 o                         
  -4   2   1        414.69        443.42        14.88 o                         
  -3   2   1        614.07        626.92        20.97 o                         
  -2   2   1       4798.82       4649.83       107.08 o                         
  -1   2   1       1940.40       1971.14        61.97 o                         
   0   2   1          6.93         31.93         9.98 o                         
   1   2   1         50.88         64.16        12.30 o                         
   2   2   1      23772.63      22062.15       485.09 o                         
   3   2   1       2931.35       2973.24        72.36 o                         
   4   2   1        866.79        944.95        37.99 o                         
   5   2   1        224.26        239.14        15.66 o                         
   6   2   1       1019.47        989.49        30.31 o                         
   7   2   1          3.73         -6.60        15.67 o                         
   8   2   1        205.17        160.03        13.70 o                         
   9   2   1        242.76        199.93        17.31 o                         
  10   2   1        397.91        396.11        19.05 o                         
  11   2   1        328.33        329.20        18.21 o                         
  12   2   1        794.55        849.93        23.24 o                         
  13   2   1         23.95          1.20        20.74 o                         
 -13   3   1         21.97         68.48        19.14 o                         
 -12   3   1        198.81        219.95        16.12 o                         
 -11   3   1          3.27         27.20         9.54 o                         
 -10   3   1        653.61        615.49        25.68 o                         
  -9   3   1          6.03        -11.10        11.10 o                         
  -8   3   1        960.83        987.18        24.23 o                         
  -7   3   1          1.63         13.49        14.80 o                         
  -6   3   1         60.45         48.60         9.95 o                         
  -5   3   1       1115.45       1263.84        34.60 o                         
  -4   3   1        901.32        912.24        30.79 o                         
  -3   3   1        125.62        141.02        12.84 o                         
  -2   3   1         35.12         32.79         7.35 o                         
  -1   3   1        508.63        506.33        17.70 o                         
   0   3   1         45.00         50.59        12.68 o                         
   1   3   1        176.49        163.65        12.96 o                         
   2   3   1       1026.89        970.00        25.66 o                         
   3   3   1          9.30          9.48         8.07 o                         
   4   3   1         95.79         69.58        12.05 o                         
   5   3   1       1139.55       1209.69        35.72 o                         
   6   3   1        602.37        566.08        24.55 o                         
   7   3   1        504.53        568.97        19.85 o                         
   8   3   1        206.03        187.33        17.56 o                         
   9   3   1        180.40        232.57        16.94 o                         
  10   3   1        362.05        385.15        18.37 o                         
  11   3   1         72.96        155.20        15.83 o                         
  12   3   1        500.09        521.37        19.73 o                         
  13   3   1         80.39         77.92        18.72 o                         
 -12   4   1        335.43        392.98        23.85 o                         
 -11   4   1          0.37         -4.31        10.71 o                         
 -10   4   1        364.16        379.69        17.78 o                         
  -9   4   1          0.22        -10.16        11.61 o                         
  -8   4   1          1.21         18.65        10.67 o                         
  -7   4   1        202.95        213.34        15.23 o                         
  -6   4   1        772.85        735.36        20.92 o                         
  -5   4   1          7.29         10.79        11.52 o                         
  -4   4   1        992.86       1030.74        31.35 o                         
  -3   4   1       4871.36       5202.91        96.72 o                         
  -2   4   1        314.30        295.91        16.31 o                         
  -1   4   1        384.63        413.04        19.26 o                         
   0   4   1         21.86         29.83         9.51 o                         
   1   4   1        168.73        163.90        18.40 o                         
   2   4   1       1543.23       1470.33        34.52 o                         
   3   4   1      12492.88      12497.21       219.28 o                         
   4   4   1       4506.33       4708.48       100.24 o                         
   5   4   1       3833.82       3744.99       182.23 o                         
   6   4   1        103.31        100.59        14.13 o                         
   7   4   1          6.58          7.58        10.03 o                         
   8   4   1        914.99        863.16        22.45 o                         
   9   4   1         15.63         19.48        10.28 o                         
  10   4   1          0.10         12.31         9.96 o                         
  11   4   1         46.62         40.12         9.67 o                         
  12   4   1        348.07        379.21        27.65 o                         
 -12   5   1          0.02          2.82        13.97 o                         
 -11   5   1        182.22        217.48        18.06 o                         
 -10   5   1        101.80         96.44        11.45 o                         
  -9   5   1        199.23        170.64        16.09 o                         
  -8   5   1        311.03        321.40        16.16 o                         
  -7   5   1        143.74        169.31        13.98 o                         
  -6   5   1        568.53        571.47        23.76 o                         
  -5   5   1          0.36          8.30        10.18 o                         
  -4   5   1         73.78         97.80        13.42 o                         
  -3   5   1        109.88        186.51        31.40 o                         
  -2   5   1         19.84         19.76        10.55 o                         
  -1   5   1         25.99         19.29        17.57 o                         
   0   5   1         25.47         19.85        10.08 o                         
   1   5   1         25.24         41.59        11.61 o                         
   2   5   1         56.84         66.43        12.20 o                         
   3   5   1        818.47        811.96        31.17 o                         
   4   5   1        648.03        649.30        21.94 o                         
   5   5   1        735.08        778.29        22.82 o                         
   6   5   1         60.12         77.40        16.12 o                         
   7   5   1        254.91        239.33        15.60 o                         
   8   5   1         13.57         12.54         9.62 o                         
   9   5   1          9.61         28.79         9.92 o                         
  10   5   1         38.16         21.23         9.74 o                         
  11   5   1         82.75         52.49        10.77 o                         
  12   5   1         21.58         16.07        12.91 o                         
 -10   6   1        239.41        199.50        30.56 o                         
  -9   6   1          1.94         17.57        11.86 o                         
  -8   6   1         40.23         52.37         9.70 o                         
  -7   6   1         37.26         30.44         9.97 o                         
  -6   6   1        241.63        232.48        16.08 o                         
  -5   6   1        110.86        161.55        14.51 o                         
  -4   6   1        218.03        246.42        19.13 o                         
  -3   6   1        439.06        460.27        28.24 o                         
  -2   6   1          0.36          5.07        14.28 o                         
  -1   6   1         10.27          1.28        11.35 o                         
   0   6   1          9.89         26.80        11.44 o                         
   1   6   1         44.83         47.70        11.72 o                         
   2   6   1         63.32         53.29        13.11 o                         
   3   6   1       1041.23        974.98        28.07 o                         
   4   6   1         19.40         38.82        10.88 o                         
   5   6   1       9841.80       9705.30       147.08 o                         
   6   6   1       1555.40       1580.30        35.51 o                         
   7   6   1       1371.99       1434.00        29.98 o                         
   8   6   1         56.81         56.18        10.68 o                         
   9   6   1        421.63        402.24        17.42 o                         
  10   6   1         13.34          2.23        15.58 o                         
  -9   7   1         11.32         21.50        18.96 o                         
  -8   7   1          2.72         -5.87        10.80 o                         
  -7   7   1        445.23        392.60        21.00 o                         
  -6   7   1        281.64        254.82        18.86 o                         
  -5   7   1        248.69        314.32        30.04 o                         
  -4   7   1        697.39        643.56        23.04 o                         
  -3   7   1          4.78          4.83        11.53 o                         
  -2   7   1        100.56        106.42        13.33 o                         
  -1   7   1         11.36          7.01        13.29 o                         
   0   7   1         77.91         50.48        14.43 o                         
   1   7   1         11.66         16.54        11.86 o                         
   2   7   1         77.42         70.56        17.38 o                         
   3   7   1        433.81        439.47        21.44 o                         
   4   7   1        382.37        371.60        20.66 o                         
   5   7   1       1662.33       1775.19        59.96 o                         
   6   7   1          4.22         -5.47        11.53 o                         
   7   7   1         18.75         10.30        12.29 o                         
   8   7   1        173.36        142.59        16.38 o                         
   9   7   1         51.52         15.62        15.11 o                         
  -7   8   1         10.19         30.67        13.35 o                         
  -6   8   1        105.80        118.29        29.94 o                         
  -5   8   1        107.22        109.24        29.29 o                         
  -4   8   1         61.32         36.45        14.62 o                         
  -3   8   1         52.13         73.19        16.61 o                         
  -2   8   1         21.94         11.29        13.34 o                         
  -1   8   1          6.60         12.75        15.27 o                         
   0   8   1         86.89         78.23        19.01 o                         
   1   8   1         12.07         42.40        15.04 o                         
   2   8   1         27.63         67.96        28.20 o                         
   3   8   1          0.00         14.67        15.56 o                         
   4   8   1         59.36         72.09        27.81 o                         
   5   8   1       2309.15       2094.92        69.76 o                         
   6   8   1        239.12        186.49        24.95 o                         
   7   8   1       2053.59       1851.64        57.14 o                         
 -14   0   2         29.17         25.95        17.96 o                         
 -12   0   2        840.24        822.86        35.78 o                         
 -10   0   2         52.92         38.68        15.56 o                         
  -8   0   2       2208.14       2093.40       109.77 o                         
  -6   0   2      10876.23      11849.02       326.65 o                         
  -4   0   2       5772.29       5894.85       414.13 o                         
  -2   0   2      10313.54       9076.11       245.56 o                         
   2   0   2       6361.83       5579.58       209.56 o                         
   4   0   2        594.29        692.55        43.91 o                         
   6   0   2         75.69         59.14        20.96 o                         
   8   0   2         64.56         40.44        14.09 o                         
  10   0   2        167.59        176.69        24.22 o                         
  12   0   2       1268.41       1282.38       111.77 o                         
  14   0   2         35.11          5.99        17.96 o                         
 -14   1   2         29.12         25.95        12.70 o                         
 -13   1   2        326.04        311.09        25.12 o                         
 -12   1   2         80.51         59.39        12.79 o                         
 -11   1   2       1345.25       1265.52        29.73 o                         
 -10   1   2        388.16        353.29        18.38 o                         
  -9   1   2         67.94        128.00        18.38 o                         
  -8   1   2       5154.19       5219.08       104.85 o                         
  -7   1   2        763.49        785.43        28.74 o                         
  -6   1   2        785.21        784.23        27.68 o                         
  -5   1   2          0.47         11.46         6.87 o                         
  -4   1   2        288.58        275.25        14.96 o                         
  -3   1   2       1565.17       1503.33        33.50 o                         
  -2   1   2         96.47        135.63        14.60 o                         
  -1   1   2        255.35        220.99        12.10 o                         
   0   1   2          1.58          8.38         3.17 o                         
   1   1   2        186.15        127.25         6.65 o                         
   2   1   2        370.51        319.58        11.27 o                         
   3   1   2         41.14         86.51        11.52 o                         
   4   1   2         11.22         19.29         8.43 o                         
   5   1   2        177.57        190.47        13.07 o                         
   6   1   2        743.09        701.53        26.21 o                         
   7   1   2         84.02        119.78        16.52 o                         
   8   1   2        101.26        125.33        17.60 o                         
   9   1   2         16.93         32.26        12.05 o                         
  10   1   2         11.84         34.83        11.75 o                         
  11   1   2        465.32        488.15        20.96 o                         
  12   1   2         92.24         60.28        17.91 o                         
  13   1   2        927.61        871.92        38.79 o                         
  14   1   2        109.36         89.81        23.95 o                         
 -14   2   2          0.00         17.96        12.70 o                         
 -13   2   2         56.92         42.56        11.91 o                         
 -12   2   2         46.36         20.58        10.95 o                         
 -11   2   2        106.73        129.43        13.56 o                         
 -10   2   2        510.88        445.55        18.19 o                         
  -9   2   2       1896.43       1911.71        35.58 o                         
  -8   2   2         15.05          7.63         9.56 o                         
  -7   2   2      10334.40      10145.27       202.38 o                         
  -6   2   2       3882.66       4211.40        89.46 o                         
  -5   2   2        324.89        460.95        20.68 o                         
  -4   2   2        908.41       1011.35        30.88 o                         
  -3   2   2          3.61         -3.05         7.02 o                         
  -2   2   2      23007.49      22144.85       486.24 o                         
  -1   2   2        201.98        149.99        12.77 o                         
   0   2   2        603.18        544.94        18.76 o                         
   1   2   2      10145.09       9825.69       221.23 o                         
   2   2   2       4716.83       4546.78       177.52 o                         
   3   2   2       3229.89       3075.61        64.88 o                         
   4   2   2        303.87        354.71        15.46 o                         
   5   2   2         85.34        106.41        13.72 o                         
   6   2   2         51.52         76.65        13.27 o                         
   7   2   2        617.25        660.14        25.88 o                         
   8   2   2        385.39        371.07        18.28 o                         
   9   2   2       1129.90       1127.08        27.29 o                         
  10   2   2        242.39        250.04        17.18 o                         
  11   2   2        167.10        152.43        16.07 o                         
  12   2   2         76.58         93.18        14.56 o                         
  13   2   2        501.90        473.48        21.01 o                         
 -13   3   2        405.69        408.54        34.28 o                         
 -12   3   2         16.66          1.58        10.22 o                         
 -11   3   2        340.45        320.99        18.80 o                         
 -10   3   2        193.38        237.47        18.17 o                         
  -9   3   2        895.07        921.22        22.95 o                         
  -8   3   2        299.32        405.92        17.82 o                         
  -7   3   2       1596.06       1529.35        30.62 o                         
  -6   3   2       1900.31       2086.34        51.89 o                         
  -5   3   2        865.23        840.77        27.23 o                         
  -4   3   2         43.22         59.09        12.52 o                         
  -3   3   2        818.33        770.81        22.99 o                         
  -2   3   2         67.40         61.80         9.20 o                         
  -1   3   2        357.93        370.04        15.52 o                         
   0   3   2         84.14         80.42        12.04 o                         
   1   3   2        194.05        200.50        14.98 o                         
   2   3   2         15.13         14.02         9.52 o                         
   3   3   2        348.94        318.10        15.60 o                         
   4   3   2        484.81        520.47        24.90 o                         
   5   3   2        241.18        251.16        19.21 o                         
   6   3   2         57.91         72.16        14.69 o                         
   7   3   2        143.29        155.68        14.28 o                         
   8   3   2        247.87        285.81        17.74 o                         
   9   3   2        470.65        509.99        19.23 o                         
  10   3   2        614.92        709.52        30.20 o                         
  11   3   2        180.10        252.80        18.86 o                         
  12   3   2         47.87         48.79        11.02 o                         
  13   3   2        254.06        274.29        17.58 o                         
 -12   4   2          0.98         16.03        10.93 o                         
 -11   4   2         28.91         40.62        10.24 o                         
 -10   4   2         46.92         67.05        11.94 o                         
  -9   4   2       2999.63       2991.56        52.01 o                         
  -8   4   2         21.28         28.75         9.82 o                         
  -7   4   2       1064.13       1082.38        24.47 o                         
  -6   4   2         11.48          2.66         9.57 o                         
  -5   4   2        219.02        207.62        18.46 o                         
  -4   4   2       7629.77       7765.76       157.63 o                         
  -3   4   2       4106.23       4062.12        77.54 o                         
  -2   4   2       2296.18       2214.48        46.66 o                         
  -1   4   2         39.39         34.91         9.35 o                         
   0   4   2        127.84        137.88        13.53 o                         
   1   4   2        914.05        902.34        30.17 o                         
   2   4   2        518.84        526.91        21.79 o                         
   3   4   2      10284.38      10117.88       179.09 o                         
   4   4   2         20.76         36.01        10.66 o                         
   5   4   2         75.63         75.58        11.17 o                         
   6   4   2          0.07         -2.03         9.90 o                         
   7   4   2       1097.76       1160.93        27.19 o                         
   8   4   2        378.31        355.29        17.30 o                         
   9   4   2         30.03         28.58        10.32 o                         
  10   4   2         67.64         78.46        11.59 o                         
  11   4   2         59.96         54.55        13.19 o                         
  12   4   2          0.01         -9.81        10.87 o                         
 -12   5   2        109.83        154.55        33.93 o                         
 -11   5   2         57.72         74.68        15.68 o                         
 -10   5   2        224.36        230.90        15.39 o                         
  -9   5   2        106.51        122.57        13.76 o                         
  -8   5   2         14.96         23.18         9.61 o                         
  -7   5   2       1617.61       1586.57        28.46 o                         
  -6   5   2        545.38        570.11        23.28 o                         
  -5   5   2        268.93        316.15        16.87 o                         
  -4   5   2        572.81        606.30        22.72 o                         
  -3   5   2       1210.62       1204.45        33.13 o                         
  -2   5   2         15.14         13.13        10.36 o                         
  -1   5   2         27.34         14.91        10.87 o                         
   0   5   2         14.71         18.54        10.61 o                         
   1   5   2         75.31         89.00        15.12 o                         
   2   5   2        360.52        384.00        19.91 o                         
   3   5   2        750.18        813.67        25.02 o                         
   4   5   2        249.98        276.35        18.63 o                         
   5   5   2         90.50         76.12        10.42 o                         
   6   5   2         62.31         53.40         9.82 o                         
   7   5   2         33.32         21.54        10.49 o                         
   8   5   2        616.57        631.58        18.48 o                         
   9   5   2         11.96          8.63         9.84 o                         
  10   5   2        188.72        188.25        15.49 o                         
  11   5   2        157.56        123.74        15.23 o                         
  12   5   2          6.20         19.96        15.97 o                         
 -10   6   2        168.31        204.02        32.09 o                         
  -9   6   2         55.63         29.77        17.11 o                         
  -8   6   2         20.14         13.19         9.90 o                         
  -7   6   2         28.10         11.09        10.22 o                         
  -6   6   2       1143.82       1204.87        27.90 o                         
  -5   6   2       2289.58       2347.27        41.12 o                         
  -4   6   2       1525.26       1614.56        32.71 o                         
  -3   6   2        297.38        313.97        20.89 o                         
  -2   6   2         47.62         73.26        15.10 o                         
  -1   6   2          5.73        -11.73        11.73 o                         
   0   6   2          9.12         12.26        11.63 o                         
   1   6   2         28.85         38.72        11.14 o                         
   2   6   2         63.24         60.26        13.09 o                         
   3   6   2        971.15       1022.76        31.53 o                         
   4   6   2        776.63        773.05        24.02 o                         
   5   6   2        636.95        745.48        23.81 o                         
   6   6   2         35.40         15.35        10.21 o                         
   7   6   2        528.47        557.87        19.42 o                         
   8   6   2         11.55          2.39         9.62 o                         
   9   6   2         11.91          8.28         9.74 o                         
  10   6   2          6.63        -11.52        12.81 o                         
  -9   7   2        210.00        173.53        23.55 o                         
  -8   7   2        141.32        160.58        19.66 o                         
  -7   7   2        464.24        393.91        20.79 o                         
  -6   7   2         24.84         23.89        11.67 o                         
  -5   7   2         91.64         72.67        13.94 o                         
  -4   7   2        190.69        235.84        19.61 o                         
  -3   7   2         83.59         83.53        13.83 o                         
  -2   7   2          7.53          3.90        12.21 o                         
  -1   7   2         16.36         28.98        16.42 o                         
   0   7   2          2.04        -11.76        13.27 o                         
   1   7   2         73.81        106.40        24.79 o                         
   2   7   2         24.42         22.71        11.52 o                         
   3   7   2         17.07         41.76        13.50 o                         
   4   7   2         82.80         70.21        13.40 o                         
   5   7   2         22.59         43.87        12.52 o                         
   6   7   2         55.81         36.08        11.85 o                         
   7   7   2          3.71         27.57        11.15 o                         
   8   7   2         50.67         28.27        11.52 o                         
   9   7   2          6.85         -1.03        14.72 o                         
  -7   8   2       1618.82       1338.99        61.87 o                         
  -6   8   2        103.10         57.07        25.95 o                         
  -5   8   2        490.08        415.32        26.30 o                         
  -4   8   2         16.17          9.26        14.62 o                         
  -3   8   2        123.11        101.99        19.81 o                         
  -2   8   2         52.27         74.43        22.47 o                         
  -1   8   2         70.04         73.68        14.95 o                         
   0   8   2         17.78         23.20        16.31 o                         
   1   8   2         12.30         -2.31        15.84 o                         
   2   8   2         57.11         66.70        15.64 o                         
   3   8   2          3.78        -15.27        15.27 o                         
   4   8   2         77.45         60.31        18.45 o                         
   5   8   2         17.25         50.51        21.78 o                         
   6   8   2        355.23        288.65        23.25 o                         
   7   8   2         14.40          3.99        19.96 o                         
 -13   0   3          6.29          0.25        14.73 o                         
 -11   0   3          0.61         -4.99        19.05 o                         
  -9   0   3        213.21        194.59        28.46 o                         
  -5   0   3       8764.60       9676.15       458.04 o                         
  -3   0   3      24197.99      24817.85       665.40 o                         
   1   0   3      22726.96      22429.67       600.49 o                         
   3   0   3       1398.84        857.91        48.90 o                         
   5   0   3        122.19         85.59        17.20 o                         
   7   0   3          0.02         12.17        13.41 o                         
   9   0   3         35.14         51.43        24.82 o                         
  11   0   3          1.93         17.65        17.73 o                         
  13   0   3         13.38         51.89        17.96 o                         
 -14   1   3        119.21        135.72        25.95 o                         
 -13   1   3          4.18          4.67        12.25 o                         
 -12   1   3        504.92        521.67        20.89 o                         
 -11   1   3        461.00        444.96        19.27 o                         
 -10   1   3          2.32        -10.44        10.44 o                         
  -9   1   3         10.75         29.72        10.66 o                         
  -8   1   3         12.08         17.08        10.00 o                         
  -7   1   3        358.91        417.43        27.94 o                         
  -6   1   3       2072.72       2438.09        63.29 o                         
  -5   1   3         27.26         36.72         6.67 o                         
  -4   1   3       3274.92       3905.45        89.86 o                         
  -3   1   3         22.84         23.28        10.71 o                         
  -2   1   3        488.39        718.79        51.89 o                         
  -1   1   3       8366.45       8259.56       158.15 o                         
   0   1   3      21121.91      21464.76       406.15 o                         
   1   1   3       4876.85       4549.31        96.29 o                         
   2   1   3       3742.06       3924.17        90.93 o                         
   3   1   3       7473.11       7678.75       202.67 o                         
   4   1   3        102.98        177.04        14.03 o                         
   5   1   3       1821.01       2025.90        55.13 o                         
   6   1   3         11.53         -3.77         8.50 o                         
   7   1   3         50.02         69.43        13.07 o                         
   8   1   3         76.61        119.03        23.68 o                         
   9   1   3        193.76        211.04        17.39 o                         
  10   1   3         30.01         56.76        11.90 o                         
  11   1   3          4.36         20.39        11.11 o                         
  12   1   3         71.96         44.29        13.24 o                         
  13   1   3         12.76          8.17        16.96 o                         
  14   1   3          8.06         25.95        17.96 o                         
 -14   2   3          0.65        -10.98        14.97 o                         
 -13   2   3         21.81         21.44        22.76 o                         
 -12   2   3          5.76          8.75        10.74 o                         
 -11   2   3         10.74          4.99         9.74 o                         
 -10   2   3          4.01         18.73        10.28 o                         
  -9   2   3         26.88         21.80        10.51 o                         
  -8   2   3          0.33          4.42         9.74 o                         
  -7   2   3        125.96        192.74        17.68 o                         
  -6   2   3         46.20        103.18        28.12 o                         
  -5   2   3       1437.63       1528.03        43.26 o                         
  -4   2   3       4154.28       4528.14       106.93 o                         
  -3   2   3        140.54        142.77        18.96 o                         
  -2   2   3      91899.96      83400.35      4906.20 o                         
  -1   2   3      10307.97      11372.95       407.34 o                         
   0   2   3       1390.66       1645.23        38.86 o                         
   1   2   3      76575.17      69748.18      1520.13 o                         
   2   2   3     130029.60     108140.12      2353.49 o                         
   3   2   3      14454.70      14272.17       301.58 o                         
   4   2   3         69.35         69.67        11.80 o                         
   5   2   3        694.90        664.72        23.04 o                         
   6   2   3        227.09        253.31        26.38 o                         
   7   2   3        167.73        138.82        17.28 o                         
   8   2   3       1334.52       1243.89        29.06 o                         
   9   2   3        112.24         90.67        19.34 o                         
  10   2   3         48.51         71.26        16.13 o                         
  11   2   3         14.11         11.30        10.76 o                         
  12   2   3         15.78         20.46        10.47 o                         
  13   2   3         30.64        119.35        22.95 o                         
 -13   3   3         30.91         25.62        10.91 o                         
 -12   3   3         10.67         13.58        10.07 o                         
 -11   3   3         21.70          7.84        10.35 o                         
 -10   3   3        302.62        272.79        16.86 o                         
  -9   3   3        118.76        113.25        16.97 o                         
  -8   3   3         79.83         88.69        10.54 o                         
  -7   3   3          5.01         14.55        12.05 o                         
  -6   3   3         39.85         26.46         9.97 o                         
  -5   3   3       1422.90       1585.43        40.25 o                         
  -4   3   3       4518.61       5053.55       120.28 o                         
  -3   3   3        331.29        319.59        18.36 o                         
  -2   3   3        683.84        629.20        27.09 o                         
  -1   3   3       3113.32       2888.18        65.65 o                         
   0   3   3        219.16        152.45        15.54 o                         
   1   3   3        785.12        774.36        22.74 o                         
   2   3   3       7177.56       7408.93       146.86 o                         
   3   3   3        345.92        379.03        16.84 o                         
   4   3   3          4.86          3.00         8.65 o                         
   5   3   3        136.70        121.95        13.54 o                         
   6   3   3          8.61          7.84        10.15 o                         
   7   3   3          0.08          4.74         9.97 o                         
   8   3   3        230.24        227.33        17.27 o                         
   9   3   3        179.09        176.20        15.65 o                         
  10   3   3        182.88        188.16        15.58 o                         
  11   3   3         19.35         22.32        11.30 o                         
  12   3   3          1.73         12.14        11.46 o                         
  13   3   3         27.89         41.75        26.78 o                         
 -12   4   3         38.76         21.73        10.91 o                         
 -11   4   3          1.32         16.58         9.97 o                         
 -10   4   3         26.62         47.85        12.07 o                         
  -9   4   3          5.19         21.53        10.10 o                         
  -8   4   3         19.49         12.56         9.66 o                         
  -7   4   3          4.94         10.60         9.69 o                         
  -6   4   3        550.06        504.60        18.33 o                         
  -5   4   3        189.57        213.75        21.34 o                         
  -4   4   3      15612.27      16400.81       320.43 o                         
  -3   4   3       1466.46       1608.93        36.27 o                         
  -2   4   3      15842.47      15054.87       840.95 o                         
  -1   4   3       2424.58       2592.40        58.84 o                         
   0   4   3       2537.78       2211.10        51.33 o                         
   1   4   3       6118.82       5883.55       138.16 o                         
   2   4   3       1087.24       1107.47        29.46 o                         
   3   4   3      27259.08      27281.37       467.74 o                         
   4   4   3       1367.39       1408.69        38.27 o                         
   5   4   3       2533.98       2699.87        62.69 o                         
   6   4   3        618.56        571.63        24.58 o                         
   7   4   3        413.21        435.10        20.59 o                         
   8   4   3        114.51        151.69        14.31 o                         
   9   4   3        158.73        171.28        16.77 o                         
  10   4   3          0.27         13.98        10.54 o                         
  11   4   3        102.63        111.19        15.22 o                         
  12   4   3          2.53          0.91        11.22 o                         
 -12   5   3          0.29        -11.93        11.93 o                         
 -11   5   3         19.54          7.01        10.60 o                         
 -10   5   3         21.29          9.05        10.41 o                         
  -9   5   3         14.84          8.35        10.46 o                         
  -8   5   3        537.58        507.08        17.40 o                         
  -7   5   3          0.54         13.51         9.61 o                         
  -6   5   3        284.19        292.04        16.32 o                         
  -5   5   3        158.39        175.67        17.54 o                         
  -4   5   3         30.15         31.63        10.63 o                         
  -3   5   3        241.14        241.90        18.59 o                         
  -2   5   3       1283.64       1279.64        36.69 o                         
  -1   5   3       1007.91        924.24        28.54 o                         
   0   5   3        777.24        781.61        33.47 o                         
   1   5   3        163.07        124.38        18.79 o                         
   2   5   3        392.79        382.31        20.61 o                         
   3   5   3       1568.00       1572.77        41.35 o                         
   4   5   3        300.32        345.41        18.18 o                         
   5   5   3         37.11         51.27         9.96 o                         
   6   5   3        133.37        144.65        17.16 o                         
   7   5   3         71.94         56.90        10.42 o                         
   8   5   3          8.71         16.99         9.42 o                         
   9   5   3        205.77        217.34        14.92 o                         
  10   5   3         23.89         21.06        12.39 o                         
  11   5   3         58.44         61.09        11.13 o                         
 -10   6   3         40.09         41.20        15.56 o                         
  -9   6   3          2.74         15.80        10.23 o                         
  -8   6   3         32.35         16.98        10.06 o                         
  -7   6   3         29.92         27.88        10.40 o                         
  -6   6   3        261.88        276.87        17.17 o                         
  -5   6   3        353.62        375.88        19.51 o                         
  -4   6   3        167.95        164.08        13.52 o                         
  -3   6   3       1126.85       1146.36        31.12 o                         
  -2   6   3        671.90        725.95        26.74 o                         
  -1   6   3        194.27        176.48        16.81 o                         
   0   6   3         40.33         58.09        12.07 o                         
   1   6   3        132.74        120.57        13.32 o                         
   2   6   3        162.13        165.63        15.91 o                         
   3   6   3       2577.55       2570.81        51.26 o                         
   4   6   3         53.06         48.89        10.94 o                         
   5   6   3       7992.28       8197.96       125.86 o                         
   6   6   3        389.03        436.28        20.07 o                         
   7   6   3        788.28        833.15        23.81 o                         
   8   6   3          2.90          6.96         9.86 o                         
   9   6   3         10.76          1.86         9.72 o                         
  10   6   3        155.55        105.37        16.42 o                         
  -9   7   3          8.05         10.58        12.32 o                         
  -8   7   3         57.63         42.23        10.64 o                         
  -7   7   3        184.87        167.07        18.76 o                         
  -6   7   3        496.72        441.09        18.92 o                         
  -5   7   3        111.55        123.54        15.66 o                         
  -4   7   3        280.27        288.90        20.63 o                         
  -3   7   3          1.96         -1.76        12.22 o                         
  -2   7   3        593.17        576.56        30.39 o                         
  -1   7   3        700.65        687.23        24.75 o                         
   0   7   3         31.63         31.01        12.26 o                         
   1   7   3         15.03         25.34        11.37 o                         
   2   7   3          7.97         41.70        15.49 o                         
   3   7   3        525.45        548.61        29.16 o                         
   4   7   3        159.43        146.06        17.01 o                         
   5   7   3        731.70        738.73        23.89 o                         
   6   7   3          4.01          4.69        10.59 o                         
   7   7   3         32.24          3.10        15.84 o                         
   8   7   3          2.51         24.58        11.04 o                         
   9   7   3          9.62         -9.98        15.97 o                         
  -7   8   3        105.65         75.27        19.61 o                         
  -6   8   3        152.50        150.92        24.67 o                         
  -5   8   3         75.41         51.63        21.11 o                         
  -4   8   3         31.63         21.23        20.40 o                         
  -3   8   3        149.79        160.46        22.42 o                         
  -2   8   3        109.12        111.24        23.33 o                         
  -1   8   3        223.06        203.50        23.05 o                         
   0   8   3        277.00        294.70        28.76 o                         
   1   8   3         10.24         38.76        17.13 o                         
   2   8   3         26.97         76.75        16.36 o                         
   3   8   3        588.25        510.45        23.89 o                         
   4   8   3         61.42         39.25        18.70 o                         
   5   8   3       1703.15       1629.45        62.87 o                         
   6   8   3         96.90        121.64        21.84 o                         
 -14   0   4        207.02        179.62        27.94 o                         
 -12   0   4        495.63        554.93        40.43 o                         
 -10   0   4        751.71        748.34        32.78 o                         
  -8   0   4        594.80        651.12        38.92 o                         
  -6   0   4       8171.16       8862.09       246.24 o                         
  -4   0   4       1377.00       1513.54       113.76 o                         
  -2   0   4          6.54          8.98         4.23 o                         
   0   0   4         41.87         33.69         4.99 o                         
   2   0   4       2263.40       2317.74        68.43 o                         
   4   0   4       1257.95       1059.58        59.87 o                         
   6   0   4          3.82         -0.82        16.96 o                         
   8   0   4          0.42         18.22        15.11 o                         
  10   0   4       6239.87       6140.69       178.52 o                         
  12   0   4       2530.52       2758.36       200.58 o                         
  14   0   4        262.71        251.47        27.94 o                         
 -14   1   4         12.60          9.98        17.96 o                         
 -13   1   4        120.32        126.59        24.67 o                         
 -12   1   4          9.63         19.88        12.93 o                         
 -11   1   4         83.83        125.21        14.14 o                         
 -10   1   4        357.66        307.27        18.24 o                         
  -9   1   4         35.38         34.53        10.20 o                         
  -8   1   4         39.33         43.79        10.72 o                         
  -7   1   4        439.59        476.48        21.17 o                         
  -6   1   4        766.56        749.28        26.88 o                         
  -5   1   4        577.70        598.36        21.93 o                         
  -4   1   4         70.09         71.09        15.82 o                         
  -3   1   4        356.94        383.99        47.90 o                         
  -2   1   4         44.59         44.25         9.58 o                         
  -1   1   4        586.01        489.97        18.15 o                         
   0   1   4         10.53          9.83         5.19 o                         
   1   1   4       2209.50       1948.02        41.10 o                         
   2   1   4        359.11        249.35        11.13 o                         
   3   1   4       1366.84       1105.92        40.85 o                         
   4   1   4        119.52        144.44        21.81 o                         
   5   1   4        278.92        325.17        15.85 o                         
   6   1   4        163.12        226.90        19.19 o                         
   7   1   4        211.78        182.90        17.37 o                         
   8   1   4       2313.88       2246.36        63.95 o                         
   9   1   4        270.41        322.80        18.25 o                         
  10   1   4          9.44         18.00        10.88 o                         
  11   1   4        649.88        785.17        23.30 o                         
  12   1   4         58.64         37.32        14.87 o                         
  13   1   4          0.69         24.26        13.35 o                         
  14   1   4         47.47          7.98        17.96 o                         
 -14   2   4          8.28         -2.42        13.35 o                         
 -13   2   4          0.01          5.75        13.70 o                         
 -12   2   4          0.02          7.12        13.22 o                         
 -11   2   4          0.72        -11.28        11.28 o                         
 -10   2   4        445.09        480.03        19.03 o                         
  -9   2   4        198.34        205.08        16.10 o                         
  -8   2   4         87.55        116.85        11.52 o                         
  -7   2   4         23.33         51.21        19.97 o                         
  -6   2   4        871.23        944.10        28.66 o                         
  -5   2   4         32.33         62.43        10.94 o                         
  -4   2   4       6293.76       6468.10       149.29 o                         
  -3   2   4       1571.96       1523.06        51.38 o                         
  -2   2   4       3076.61       3259.21        76.26 o                         
  -1   2   4         33.11         41.82         7.90 o                         
   0   2   4         63.36         81.50        18.70 o                         
   1   2   4         10.69          9.24         6.23 o                         
   2   2   4       3840.33       3908.45        93.28 o                         
   3   2   4       4544.27       4273.90       100.83 o                         
   4   2   4         34.61         44.51        11.81 o                         
   5   2   4        779.80        755.71        27.94 o                         
   6   2   4         80.64         99.33        12.47 o                         
   7   2   4        506.35        500.29        56.61 o                         
   8   2   4       1553.71       1518.30        33.92 o                         
   9   2   4       1187.35       1218.48        29.36 o                         
  10   2   4       3883.76       3956.90        70.73 o                         
  11   2   4        451.14        495.92        20.15 o                         
  12   2   4        103.20        116.84        18.31 o                         
  13   2   4        387.02        406.92        21.91 o                         
 -13   3   4         12.71         -9.06        11.13 o                         
 -12   3   4          0.62          5.92        10.10 o                         
 -11   3   4         31.10         22.00         9.92 o                         
 -10   3   4        582.42        482.44        17.07 o                         
  -9   3   4       1456.18       1537.18        30.07 o                         
  -8   3   4        170.93        140.25        15.56 o                         
  -7   3   4        324.51        332.56        18.00 o                         
  -6   3   4        293.32        303.89        24.49 o                         
  -5   3   4        154.30        179.45        15.59 o                         
  -4   3   4        338.92        377.36        18.56 o                         
  -3   3   4       1128.26       1223.91        30.72 o                         
  -2   3   4        555.09        534.02        17.64 o                         
  -1   3   4          4.07         16.13         8.49 o                         
   0   3   4          1.08          2.45         8.78 o                         
   1   3   4         91.13         92.64        14.62 o                         
   2   3   4        424.24        345.12        15.67 o                         
   3   3   4        224.57        191.55        21.32 o                         
   4   3   4        485.47        515.70        19.34 o                         
   5   3   4        237.93        171.77        18.72 o                         
   6   3   4       1246.57       1072.46        33.21 o                         
   7   3   4       1001.88        991.07        24.72 o                         
   8   3   4        246.38        270.43        17.94 o                         
   9   3   4       1055.24       1032.60        25.31 o                         
  10   3   4        484.59        409.51        19.89 o                         
  11   3   4         25.77         38.61        13.54 o                         
  12   3   4         51.70         63.53        11.51 o                         
  13   3   4         12.86        -11.87        11.87 o                         
 -12   4   4         21.50         17.89        15.27 o                         
 -11   4   4          5.84         13.24        11.45 o                         
 -10   4   4         75.69         66.59        11.03 o                         
  -9   4   4         15.11         44.74        10.06 o                         
  -8   4   4          4.17         -9.83         9.83 o                         
  -7   4   4        152.17        164.41        13.59 o                         
  -6   4   4         14.04         24.42         9.39 o                         
  -5   4   4         66.46         72.19        12.00 o                         
  -4   4   4        198.77        270.01        19.39 o                         
  -3   4   4        997.04       1040.70        27.14 o                         
  -2   4   4        156.46        216.22        29.00 o                         
  -1   4   4         96.21         81.65        11.29 o                         
   0   4   4        206.58        205.89        21.03 o                         
   1   4   4          1.22         28.48        10.95 o                         
   2   4   4        183.10        201.43        14.20 o                         
   3   4   4       5650.88       5663.04       105.24 o                         
   4   4   4       1952.96       1848.59        46.36 o                         
   5   4   4       1676.01       1764.97        58.02 o                         
   6   4   4        488.58        497.60        18.47 o                         
   7   4   4         19.12         13.17        10.25 o                         
   8   4   4       3644.71       3674.75        57.99 o                         
   9   4   4        394.40        394.68        18.43 o                         
  10   4   4         19.26          9.10        11.92 o                         
  11   4   4         30.64         39.99        11.07 o                         
  12   4   4         41.15         44.31        12.39 o                         
 -12   5   4         42.43         37.38        38.92 o                         
 -11   5   4         36.55         27.07        11.50 o                         
 -10   5   4         12.25        -10.11        10.57 o                         
  -9   5   4        227.08        178.66        13.13 o                         
  -8   5   4          4.95         16.19        10.50 o                         
  -7   5   4        278.43        225.62        15.38 o                         
  -6   5   4        117.27        116.17        14.31 o                         
  -5   5   4        206.00        202.05        16.23 o                         
  -4   5   4        804.37        841.37        23.04 o                         
  -3   5   4         40.68         49.23        11.89 o                         
  -2   5   4        473.92        567.04        28.16 o                         
  -1   5   4         53.41         43.53        10.96 o                         
   0   5   4         23.87          7.57        11.62 o                         
   1   5   4          2.63         21.05        17.27 o                         
   2   5   4          4.52          6.80        12.64 o                         
   3   5   4        182.98        215.74        18.31 o                         
   4   5   4        116.36        140.49        13.76 o                         
   5   5   4       1717.11       1730.81        35.10 o                         
   6   5   4        427.10        502.24        21.98 o                         
   7   5   4       1398.45       1378.87        30.02 o                         
   8   5   4          6.74         22.47         9.66 o                         
   9   5   4          2.99         -7.01         9.60 o                         
  10   5   4         43.81         20.12        10.13 o                         
  11   5   4         54.46         22.72        13.41 o                         
 -10   6   4        226.73        305.51        18.15 o                         
  -9   6   4         85.64         44.58        10.95 o                         
  -8   6   4          4.46          3.02         9.88 o                         
  -7   6   4         68.19         33.77        11.79 o                         
  -6   6   4         31.73          7.94        10.01 o                         
  -5   6   4        144.39        133.23        14.13 o                         
  -4   6   4        111.74        111.30        16.05 o                         
  -3   6   4         71.75         68.85        11.98 o                         
  -2   6   4         92.16        114.08        19.07 o                         
  -1   6   4        415.40        456.47        26.42 o                         
   0   6   4        269.38        313.52        19.86 o                         
   1   6   4         76.44        105.25        14.64 o                         
   2   6   4         11.24          8.48        11.85 o                         
   3   6   4        254.90        241.05        18.55 o                         
   4   6   4        494.04        554.77        22.31 o                         
   5   6   4       6591.11       6796.77       106.14 o                         
   6   6   4       3282.68       3413.37        57.62 o                         
   7   6   4          4.35         -9.20         9.94 o                         
   8   6   4        101.40         94.72        11.84 o                         
   9   6   4          8.99          9.56        10.62 o                         
  10   6   4        322.70        260.83        19.43 o                         
  -9   7   4         13.61          1.00        15.52 o                         
  -8   7   4          4.29         -9.80        14.12 o                         
  -7   7   4         55.88         56.83        12.35 o                         
  -6   7   4         53.37         40.46        14.46 o                         
  -5   7   4          0.31          4.44        12.52 o                         
  -4   7   4         37.53         57.26        19.47 o                         
  -3   7   4         62.55         75.12        11.68 o                         
  -2   7   4          0.02         -4.84        17.16 o                         
  -1   7   4          3.57          5.11        12.72 o                         
   0   7   4         53.73         74.14        15.30 o                         
   1   7   4         29.34         34.72        11.42 o                         
   2   7   4         39.29         50.46        13.92 o                         
   3   7   4        203.95        161.33        21.29 o                         
   4   7   4         17.71         27.35        11.15 o                         
   5   7   4          4.74         30.10        12.79 o                         
   6   7   4        422.86        445.29        18.89 o                         
   7   7   4          3.79         -2.24        10.91 o                         
   8   7   4         82.83        150.18        20.92 o                         
   9   7   4         11.54          7.98        17.96 o                         
  -7   8   4        175.20        166.56        20.14 o                         
  -6   8   4          6.08         28.70        14.77 o                         
  -5   8   4          0.58         -4.22        14.24 o                         
  -4   8   4          4.25          7.14        20.43 o                         
  -3   8   4         15.97         19.62        15.46 o                         
  -2   8   4         15.93         15.65        15.84 o                         
  -1   8   4          4.36         13.51        14.57 o                         
   0   8   4        132.97        168.42        26.84 o                         
   1   8   4         36.39         64.64        15.64 o                         
   2   8   4         62.77         57.44        13.76 o                         
   3   8   4          1.79         15.47        13.15 o                         
   4   8   4       1352.63       1439.25        42.60 o                         
   5   8   4         55.54         25.86        16.76 o                         
   6   8   4       2320.05       2299.89        81.83 o                         
   1   9   4        160.07        115.76        25.95 o                         
   2   9   4         70.06         73.84        29.94 o                         
 -13   0   5         11.06         15.78        14.65 o                         
 -11   0   5        151.37        152.38        28.39 o                         
  -9   0   5       1242.88       1373.25        46.96 o                         
  -7   0   5       6661.50       7243.99       287.40 o                         
  -5   0   5      12797.67      12594.11       485.44 o                         
  -3   0   5       7677.61       8328.01       459.04 o                         
  -1   0   5        340.39        362.57        12.70 o                         
   1   0   5       1002.04       1081.84        49.90 o                         
   3   0   5       1260.22        861.91        35.97 o                         
   5   0   5          0.30        -12.07        12.07 o                         
   7   0   5        162.74        117.56        20.33 o                         
   9   0   5        408.12        400.29        26.87 o                         
  11   0   5       4620.23       4631.10       147.69 o                         
  13   0   5         85.82        161.66        29.94 o                         
 -14   1   5         16.72         13.97        21.95 o                         
 -13   1   5         73.09         56.21        13.12 o                         
 -12   1   5       1132.06       1202.90        30.64 o                         
 -11   1   5        445.86        450.87        19.89 o                         
 -10   1   5         36.91         52.06        15.49 o                         
  -9   1   5       1602.79       1687.98        32.94 o                         
  -8   1   5          8.91         14.08         9.09 o                         
  -7   1   5       1759.36       1875.61        58.48 o                         
  -6   1   5       5177.39       5470.48       128.53 o                         
  -5   1   5         94.45         70.84        16.70 o                         
  -4   1   5       4108.02       3911.82       235.51 o                         
  -3   1   5        138.54         91.51        19.96 o                         
  -2   1   5       1166.39       1168.58       108.77 o                         
  -1   1   5         29.51         34.72         4.41 o                         
   0   1   5          4.35          8.18         3.80 o                         
   1   1   5        197.50        204.01        12.68 o                         
   2   1   5        876.52        960.12        25.31 o                         
   3   1   5        611.24        634.62        23.49 o                         
   4   1   5         17.67         18.59         7.85 o                         
   5   1   5        405.27        413.56        17.58 o                         
   6   1   5         20.54         53.02        10.95 o                         
   7   1   5        615.98        599.47        26.38 o                         
   8   1   5        342.38        309.40        29.16 o                         
   9   1   5        541.16        567.98        23.65 o                         
  10   1   5        466.10        551.19        29.44 o                         
  11   1   5        325.20        308.13        19.75 o                         
  12   1   5         42.04         34.17        11.74 o                         
  13   1   5         15.89         13.03        17.96 o                         
  14   1   5         20.62          3.10        16.96 o                         
 -14   2   5         51.71         26.29        25.95 o                         
 -13   2   5         10.32         61.65        23.94 o                         
 -12   2   5         22.29         14.32        10.35 o                         
 -11   2   5        365.19        401.78        18.14 o                         
 -10   2   5         78.64         61.44        10.90 o                         
  -9   2   5        358.76        324.66        23.54 o                         
  -8   2   5       2606.47       2786.24        48.77 o                         
  -7   2   5       1466.75       1473.63        40.70 o                         
  -6   2   5       1316.06       1178.15        33.07 o                         
  -5   2   5        216.41        188.30        15.83 o                         
  -4   2   5       3160.40       3179.08        77.74 o                         
  -3   2   5        487.42        528.02        50.89 o                         
  -2   2   5      11075.33      11442.14       254.56 o                         
  -1   2   5        531.66        517.26        19.04 o                         
   0   2   5        538.40        538.74        26.85 o                         
   1   2   5       4851.78       4785.15       136.87 o                         
   2   2   5        461.11        375.37        20.61 o                         
   3   2   5       1347.40       1405.91        40.00 o                         
   4   2   5          2.45          0.77         7.46 o                         
   5   2   5        103.27        112.84        20.72 o                         
   6   2   5         47.23         52.48        14.81 o                         
   7   2   5        513.56        507.53        37.62 o                         
   8   2   5        357.88        379.76        18.58 o                         
   9   2   5       1001.83        970.86        26.28 o                         
  10   2   5        323.60        319.38        18.20 o                         
  11   2   5        547.73        573.90        23.65 o                         
  12   2   5         49.77         49.97        15.47 o                         
  13   2   5        631.06        701.02        26.77 o                         
 -13   3   5        102.89        110.92        14.77 o                         
 -12   3   5         13.19          1.36        10.58 o                         
 -11   3   5         14.11         20.94        10.11 o                         
 -10   3   5        329.06        333.09        17.25 o                         
  -9   3   5         43.93         21.79        10.94 o                         
  -8   3   5        550.74        566.00        19.83 o                         
  -7   3   5          0.14          0.68         9.04 o                         
  -6   3   5          0.95         -4.98        12.39 o                         
  -5   3   5       2086.73       2141.15        51.15 o                         
  -4   3   5       2724.24       2809.50        62.28 o                         
  -3   3   5        222.59        224.00        16.10 o                         
  -2   3   5        550.02        476.76        19.30 o                         
  -1   3   5         66.34         91.65        14.62 o                         
   0   3   5          2.32          4.45         8.78 o                         
   1   3   5        186.87        162.96        16.03 o                         
   2   3   5        120.73         90.82        11.95 o                         
   3   3   5        176.76        172.20        14.02 o                         
   4   3   5        243.66        219.00        20.50 o                         
   5   3   5         22.52         50.10        18.49 o                         
   6   3   5         98.91         71.86        15.66 o                         
   7   3   5        140.64        172.34        15.47 o                         
   8   3   5        161.90        162.35        16.04 o                         
   9   3   5        213.02        280.26        21.80 o                         
  10   3   5         16.42         24.81        10.55 o                         
  11   3   5          0.02         -2.34        14.14 o                         
  12   3   5        219.86        194.39        14.99 o                         
  13   3   5         19.23         10.39        11.39 o                         
 -12   4   5          0.18         12.69        19.59 o                         
 -11   4   5        117.42        125.80        16.01 o                         
 -10   4   5          5.56         17.80        10.48 o                         
  -9   4   5        935.09        974.55        23.42 o                         
  -8   4   5         17.81         20.11         9.70 o                         
  -7   4   5         19.88         38.67        11.77 o                         
  -6   4   5       1936.01       2073.70        54.50 o                         
  -5   4   5       1559.34       1521.94        33.77 o                         
  -4   4   5       8671.92       8955.56       179.87 o                         
  -3   4   5        159.34        176.76        20.84 o                         
  -2   4   5       2535.90       2695.30        61.27 o                         
  -1   4   5         20.77         29.83        10.47 o                         
   0   4   5        100.72        117.59        17.57 o                         
   1   4   5        760.49        768.15        24.57 o                         
   2   4   5        752.13        731.30        22.77 o                         
   3   4   5       5353.41       5261.45       111.42 o                         
   4   4   5        618.14        607.00        24.17 o                         
   5   4   5        805.62        813.96        35.21 o                         
   6   4   5         11.17         13.74         9.91 o                         
   7   4   5        639.94        630.47        27.70 o                         
   8   4   5          4.07         36.62         9.62 o                         
   9   4   5        623.32        679.47        23.59 o                         
  10   4   5         17.41         -1.78        10.02 o                         
  11   4   5         42.70         15.91         9.11 o                         
  12   4   5         67.33         52.34        12.91 o                         
 -12   5   5         87.48         55.79        17.96 o                         
 -11   5   5         58.09         34.22        11.56 o                         
 -10   5   5          0.18         -1.74        10.00 o                         
  -9   5   5        783.06        715.75        19.13 o                         
  -8   5   5         41.44         16.91         9.44 o                         
  -7   5   5         46.75         56.81        10.20 o                         
  -6   5   5        407.56        412.20        20.93 o                         
  -5   5   5         22.74         22.81        10.36 o                         
  -4   5   5        101.32        102.74        11.96 o                         
  -3   5   5        226.02        245.58        22.35 o                         
  -2   5   5        439.19        421.07        33.53 o                         
  -1   5   5        264.29        285.78        22.27 o                         
   0   5   5          0.04        -11.02        11.02 o                         
   1   5   5          0.63         11.79        16.36 o                         
   2   5   5        300.71        310.41        19.35 o                         
   3   5   5        256.18        275.22        16.81 o                         
   4   5   5         73.84         79.40        11.56 o                         
   5   5   5        356.81        406.96        20.10 o                         
   6   5   5        191.97        264.12        18.12 o                         
   7   5   5         17.42         36.24         9.83 o                         
   8   5   5          1.63         16.89         9.92 o                         
   9   5   5          0.09          2.32        11.62 o                         
  10   5   5         79.94         63.19        10.49 o                         
  11   5   5         12.38         18.11        11.39 o                         
 -10   6   5          0.62         17.14        10.41 o                         
  -9   6   5        219.75        220.83        17.40 o                         
  -8   6   5        191.77        185.91        16.06 o                         
  -7   6   5         64.53         64.06        14.19 o                         
  -6   6   5        320.70        323.89        17.44 o                         
  -5   6   5        560.65        549.07        20.03 o                         
  -4   6   5        139.98        119.66        11.74 o                         
  -3   6   5        600.54        601.68        25.26 o                         
  -2   6   5          2.88          2.80        13.18 o                         
  -1   6   5        100.64         95.98        14.07 o                         
   0   6   5         27.80         34.19        11.85 o                         
   1   6   5          1.40          5.59        14.53 o                         
   2   6   5          4.31         -4.21        11.51 o                         
   3   6   5        721.62        718.05        24.78 o                         
   4   6   5       2799.00       2810.48        54.02 o                         
   5   6   5       2594.27       2643.41        48.01 o                         
   6   6   5        480.32        527.85        19.22 o                         
   7   6   5        461.84        512.38        19.70 o                         
   8   6   5         42.65         32.10        10.56 o                         
   9   6   5         14.30         12.60         9.66 o                         
  10   6   5          9.57          6.84        11.10 o                         
  -9   7   5         69.97         47.06        25.21 o                         
  -8   7   5          4.09         10.99        10.13 o                         
  -7   7   5        199.47        214.22        16.72 o                         
  -6   7   5        333.55        319.37        18.10 o                         
  -5   7   5         68.03         81.32        23.36 o                         
  -4   7   5          3.02         24.93        15.07 o                         
  -3   7   5        101.52         88.72        12.08 o                         
  -2   7   5         78.27         92.51        15.41 o                         
  -1   7   5         14.40         16.52        12.77 o                         
   0   7   5         66.10         86.89        16.02 o                         
   1   7   5          6.82          7.09        11.84 o                         
   2   7   5         19.70         16.76        17.82 o                         
   3   7   5         47.09         60.17        11.35 o                         
   4   7   5        362.35        373.33        19.44 o                         
   5   7   5        166.14        214.36        19.38 o                         
   6   7   5         16.62         -3.04         9.98 o                         
   7   7   5         41.83         35.28        13.83 o                         
   8   7   5          0.11         -5.82        13.68 o                         
   9   7   5         11.01         -3.99        17.96 o                         
  -7   8   5         77.16         51.89        25.95 o                         
  -6   8   5        276.04        225.30        22.06 o                         
  -5   8   5        149.10        149.28        23.04 o                         
  -4   8   5         51.21         92.73        23.74 o                         
  -3   8   5          3.43         11.49        14.03 o                         
  -2   8   5        143.38        149.72        21.73 o                         
  -1   8   5          7.35         17.50        14.59 o                         
   0   8   5         33.10         38.51        19.01 o                         
   1   8   5         30.38         29.49        15.91 o                         
   2   8   5          5.29         -6.69        13.64 o                         
   3   8   5        111.29         92.95        28.02 o                         
   4   8   5        546.75        544.81        25.48 o                         
   5   8   5        402.43        361.69        37.53 o                         
   6   8   5       1478.60       1395.51        46.57 o                         
   0   9   5         61.96         93.80        41.91 o                         
   1   9   5          9.28        -21.95        21.95 o                         
   2   9   5          0.75         35.92        21.95 o                         
 -14   0   6         79.54         59.87        19.96 o                         
 -12   0   6         77.22         67.09        25.69 o                         
 -10   0   6          5.47         16.01        15.39 o                         
  -8   0   6         52.45         59.22        17.88 o                         
  -6   0   6       7754.07       8433.49       335.30 o                         
  -4   0   6       9212.94      10231.44       544.86 o                         
  -2   0   6         75.09         43.91         9.98 o                         
   0   0   6      48497.18      43590.09      1642.35 o                         
   2   0   6         12.04         14.97         8.47 o                         
   4   0   6       5506.96       4216.75       179.62 o                         
   6   0   6        203.16        263.77        23.68 o                         
   8   0   6        154.22        144.79        25.39 o                         
  10   0   6        885.46        968.71        43.03 o                         
  12   0   6          6.94         17.56        19.93 o                         
  14   0   6         60.81         51.89        17.96 o                         
 -14   1   6          0.10         19.29        17.09 o                         
 -13   1   6        269.64        215.45        18.20 o                         
 -12   1   6        218.96        264.83        21.48 o                         
 -11   1   6        361.15        331.95        19.70 o                         
 -10   1   6          8.61         19.51        10.93 o                         
  -9   1   6         66.95         65.97        12.56 o                         
  -8   1   6        175.49        221.16        15.40 o                         
  -7   1   6        381.36        408.67        25.93 o                         
  -6   1   6        486.85        464.36        24.62 o                         
  -5   1   6        620.78        572.08        26.51 o                         
  -4   1   6        245.74        271.04        20.14 o                         
  -3   1   6        609.00        694.54        41.91 o                         
  -2   1   6          3.44          2.00        15.97 o                         
  -1   1   6      13128.18      13073.92       396.90 o                         
   0   1   6       7124.79       7103.41       220.31 o                         
   1   1   6      24164.12      24212.15       486.23 o                         
   2   1   6       7936.39       7115.93       182.61 o                         
   3   1   6        718.02        771.66        31.54 o                         
   4   1   6       3387.23       3404.59        98.29 o                         
   5   1   6       1668.08       1712.10        41.87 o                         
   6   1   6         89.41        109.55        14.04 o                         
   7   1   6         12.23         14.90        12.01 o                         
   8   1   6        607.99        548.90        21.33 o                         
   9   1   6        301.01        245.33        17.59 o                         
  10   1   6          1.44         -8.27        13.79 o                         
  11   1   6        151.96        148.90        16.14 o                         
  12   1   6         51.76         71.81        16.96 o                         
  13   1   6         14.04         27.73        22.95 o                         
  14   1   6          0.04          5.32        32.93 o                         
 -13   2   6          6.26         23.11        12.25 o                         
 -12   2   6          7.82          3.99        10.28 o                         
 -11   2   6        159.25        138.96        14.91 o                         
 -10   2   6          0.50          3.02        10.02 o                         
  -9   2   6         36.79         23.99        10.66 o                         
  -8   2   6         24.25         28.30         9.73 o                         
  -7   2   6        102.79        114.21        24.07 o                         
  -6   2   6       2186.99       2420.77        55.78 o                         
  -5   2   6        765.88        784.24        27.85 o                         
  -4   2   6      14977.82      15582.51       346.76 o                         
  -3   2   6       1584.15       1483.50        52.23 o                         
  -2   2   6       6191.27       6182.72       139.30 o                         
  -1   2   6      22937.63      23232.08       527.07 o                         
   0   2   6        706.92        936.35        66.36 o                         
   1   2   6      25572.65      25031.73       675.98 o                         
   2   2   6        647.47        355.98        21.03 o                         
   3   2   6       7936.05       8408.86       191.54 o                         
   4   2   6        174.60        136.75        13.68 o                         
   5   2   6       2587.61       2376.04        55.90 o                         
   6   2   6          9.73         -1.65         9.41 o                         
   7   2   6         33.28         32.35        23.91 o                         
   8   2   6       1557.56       1629.79        34.15 o                         
   9   2   6          4.59         22.85        10.30 o                         
  10   2   6         98.40        125.33        15.10 o                         
  11   2   6         76.45        104.82        14.42 o                         
  12   2   6         35.78         36.95        11.48 o                         
  13   2   6         10.70         -6.79        17.12 o                         
 -13   3   6          0.46          4.92        11.31 o                         
 -12   3   6          0.35         19.80        10.19 o                         
 -11   3   6         15.25         25.73        11.18 o                         
 -10   3   6         26.38         20.36        10.11 o                         
  -9   3   6         71.85         66.22        10.11 o                         
  -8   3   6          3.65         15.99        10.18 o                         
  -7   3   6        279.05        266.46        16.31 o                         
  -6   3   6        833.05        927.90        30.13 o                         
  -5   3   6        440.97        535.65        21.63 o                         
  -4   3   6         84.44        113.04        17.57 o                         
  -3   3   6       4827.90       4766.99       113.03 o                         
  -2   3   6       1077.28        951.63        24.56 o                         
  -1   3   6        800.95        961.10        42.08 o                         
   0   3   6       3242.47       2888.95        72.46 o                         
   1   3   6      11510.69      10473.80       248.19 o                         
   2   3   6       2017.34       1634.56        39.59 o                         
   3   3   6        755.96        648.96        23.91 o                         
   4   3   6          3.35         23.55         8.56 o                         
   5   3   6         15.12         25.07        10.11 o                         
   6   3   6          0.29          6.76        13.54 o                         
   7   3   6        376.91        362.04        17.74 o                         
   8   3   6        301.57        268.38        18.27 o                         
   9   3   6        164.00        188.58        16.47 o                         
  10   3   6         18.51         20.12        11.00 o                         
  11   3   6        185.17        183.74        17.15 o                         
  12   3   6          3.21         -1.90        10.38 o                         
  13   3   6        123.85        123.24        19.61 o                         
 -12   4   6          2.54         18.67        12.16 o                         
 -11   4   6          4.79         -4.43        10.28 o                         
 -10   4   6         18.46         24.19        10.64 o                         
  -9   4   6          1.39          4.95        11.04 o                         
  -8   4   6         95.07        119.40        13.21 o                         
  -7   4   6          3.33         10.57        10.95 o                         
  -6   4   6          0.01          4.92         9.69 o                         
  -5   4   6         49.91         52.51        17.97 o                         
  -4   4   6        267.47        297.99        19.39 o                         
  -3   4   6       2583.64       2681.17        61.68 o                         
  -2   4   6       1531.02       1513.52        39.40 o                         
  -1   4   6       3947.12       3959.04       134.60 o                         
   0   4   6        491.31        379.31        19.02 o                         
   1   4   6         93.44        125.31        21.11 o                         
   2   4   6        807.89        772.53        23.80 o                         
   3   4   6       5710.09       5682.03       129.07 o                         
   4   4   6         86.36         44.12        17.51 o                         
   5   4   6        170.82        232.98        16.79 o                         
   6   4   6       1688.08       1652.29        33.44 o                         
   7   4   6        279.44        303.74        20.86 o                         
   8   4   6        997.89       1090.43        28.55 o                         
   9   4   6        226.64        276.34        17.67 o                         
  10   4   6         13.09         25.58        11.54 o                         
  11   4   6         58.63         45.12        14.09 o                         
  12   4   6          2.75         20.08        31.55 o                         
 -12   5   6         85.05         78.04        17.60 o                         
 -11   5   6        116.05         89.29        14.18 o                         
 -10   5   6         32.91         22.24        14.92 o                         
  -9   5   6          5.22         30.46        11.32 o                         
  -8   5   6         82.91         54.52        13.54 o                         
  -7   5   6         16.23         24.33        12.16 o                         
  -6   5   6         15.55          9.66         9.93 o                         
  -5   5   6         45.00         29.89        11.88 o                         
  -4   5   6       1071.78       1129.23        25.81 o                         
  -3   5   6        762.57        842.83        26.07 o                         
  -2   5   6        373.99        390.62        19.32 o                         
  -1   5   6        766.25        641.36        23.73 o                         
   0   5   6        336.31        313.95        23.05 o                         
   1   5   6        107.74        107.56        18.89 o                         
   2   5   6         16.58         13.34        10.03 o                         
   3   5   6        808.65        883.87        25.53 o                         
   4   5   6        410.92        404.75        22.33 o                         
   5   5   6         82.69         73.67        11.44 o                         
   6   5   6         63.93         71.26        10.63 o                         
   7   5   6         74.19         64.51        11.83 o                         
   8   5   6         33.61         32.37         9.53 o                         
   9   5   6         60.73         43.23        12.61 o                         
  10   5   6          0.37          6.58        10.16 o                         
  11   5   6        143.22        163.16        19.52 o                         
 -10   6   6         11.74         26.64        12.45 o                         
  -9   6   6          3.43         -1.73         9.59 o                         
  -8   6   6         58.85         49.28        10.56 o                         
  -7   6   6         10.27         26.64        15.91 o                         
  -6   6   6         46.85         42.05        10.53 o                         
  -5   6   6         65.81         62.27        10.33 o                         
  -4   6   6        783.27        851.42        25.12 o                         
  -3   6   6       1417.27       1505.13        39.14 o                         
  -2   6   6       1480.98       1480.39        35.62 o                         
  -1   6   6       2243.70       2305.59        43.77 o                         
   0   6   6        462.32        491.60        21.03 o                         
   1   6   6        273.69        336.22        20.22 o                         
   2   6   6        233.51        186.52        19.74 o                         
   3   6   6         83.66         80.13        12.81 o                         
   4   6   6       2162.98       2200.90        44.37 o                         
   5   6   6         65.86         53.00        11.19 o                         
   6   6   6       2404.99       2535.72        46.31 o                         
   7   6   6        359.59        407.14        22.70 o                         
   8   6   6         32.17         36.03        16.98 o                         
   9   6   6         51.74         78.69        14.73 o                         
  10   6   6          1.62         -3.79        10.72 o                         
  -9   7   6         10.04          8.18        12.02 o                         
  -8   7   6         17.00          9.45        10.09 o                         
  -7   7   6        138.13        121.11        14.19 o                         
  -6   7   6          5.90         14.20        13.14 o                         
  -5   7   6         78.80        178.08        22.11 o                         
  -4   7   6         25.61         20.22        11.45 o                         
  -3   7   6        367.49        365.05        19.25 o                         
  -2   7   6         34.91          9.27        13.74 o                         
  -1   7   6         40.71         52.41        15.55 o                         
   0   7   6         13.86         15.13        11.58 o                         
   1   7   6         27.52         14.84        11.49 o                         
   2   7   6         32.78         26.96        12.05 o                         
   3   7   6         41.69         40.26        13.92 o                         
   4   7   6          4.63         -5.16        11.04 o                         
   5   7   6        208.42        216.15        22.72 o                         
   6   7   6          4.41         12.97        10.15 o                         
   7   7   6          1.45         12.62        10.20 o                         
   8   7   6          9.49         -6.91        12.10 o                         
   9   7   6         31.95        149.69        27.94 o                         
  -6   8   6         38.77          9.98        14.37 o                         
  -5   8   6         16.07          5.99        19.96 o                         
  -4   8   6         16.51         54.50        17.70 o                         
  -3   8   6          4.56         15.46        14.55 o                         
  -2   8   6         92.41         81.59        16.78 o                         
  -1   8   6        491.85        481.75        27.07 o                         
   0   8   6          0.24          0.07        28.94 o                         
   1   8   6        572.17        541.94        27.07 o                         
   2   8   6         90.02         62.28        13.25 o                         
   3   8   6        743.89        725.31        28.85 o                         
   4   8   6       1566.67       1608.89        45.31 o                         
   5   8   6        752.05        756.09        28.36 o                         
   6   8   6         16.65         25.21        13.35 o                         
   0   9   6        256.11        227.52        37.92 o                         
   1   9   6         91.34        133.72        31.93 o                         
   2   9   6        260.74        141.70        31.93 o                         
 -13   0   7          1.03         17.88        26.94 o                         
 -11   0   7         36.09         39.93        17.21 o                         
  -9   0   7        412.99        393.18        27.90 o                         
  -7   0   7       2714.28       2658.22       127.73 o                         
  -5   0   7       4614.11       4363.65       210.56 o                         
  -3   0   7       2543.28       2607.65       115.76 o                         
  -1   0   7       1093.57       1070.27        62.87 o                         
   1   0   7        141.18        120.05        10.51 o                         
   3   0   7        575.20        441.07        45.90 o                         
   5   0   7       3651.17       3533.49       107.40 o                         
   7   0   7       1621.18       1500.89       148.69 o                         
   9   0   7       5925.08       6111.92       219.53 o                         
  11   0   7      13877.65      14288.95       629.68 o                         
  13   0   7          3.68          2.00        17.96 o                         
 -14   1   7         10.36         -5.20        12.89 o                         
 -13   1   7        111.69         92.30        15.50 o                         
 -12   1   7         62.00         49.19        14.36 o                         
 -11   1   7          8.19         16.87        11.06 o                         
 -10   1   7         84.25         87.20        11.07 o                         
  -9   1   7        422.22        421.08        18.66 o                         
  -8   1   7        397.22        465.49        19.02 o                         
  -7   1   7       1432.56       1479.17        53.05 o                         
  -6   1   7        644.07        731.03        27.03 o                         
  -5   1   7        119.18        114.49        20.87 o                         
  -4   1   7          4.21         19.43        10.51 o                         
  -3   1   7        201.64        215.55        23.95 o                         
  -2   1   7          6.30         11.51        14.97 o                         
  -1   1   7        402.22        380.78        14.98 o                         
   0   1   7        459.65        441.32        12.55 o                         
   1   1   7         87.91         62.55         8.14 o                         
   2   1   7       3064.71       2519.81        62.56 o                         
   3   1   7       3596.81       3300.44       103.72 o                         
   4   1   7       3354.52       2779.84        71.07 o                         
   5   1   7        187.19        179.84        14.60 o                         
   6   1   7        244.38        331.41        20.16 o                         
   7   1   7         65.17         90.46        25.16 o                         
   8   1   7        325.96        228.68        23.50 o                         
   9   1   7       1215.15       1189.81        32.65 o                         
  10   1   7        561.01        559.57        22.32 o                         
  11   1   7        316.64        366.47        19.95 o                         
  12   1   7        184.71        141.12        18.10 o                         
  13   1   7         10.24          6.99        22.95 o                         
  14   1   7          1.80         41.91        21.95 o                         
 -13   2   7        318.80        363.38        19.44 o                         
 -12   2   7         70.94         90.70        18.69 o                         
 -11   2   7         38.99         43.37        10.30 o                         
 -10   2   7         33.96         44.73         9.96 o                         
  -9   2   7         92.43        118.98        12.02 o                         
  -8   2   7        276.57        341.93        17.05 o                         
  -7   2   7         84.13        133.87        17.74 o                         
  -6   2   7         83.54        114.12        24.77 o                         
  -5   2   7       5760.65       6017.03       140.74 o                         
  -4   2   7        702.40        764.79        25.67 o                         
  -3   2   7       1344.92       1380.59        52.89 o                         
  -2   2   7        961.30        878.16        30.19 o                         
  -1   2   7        113.60        125.28        13.40 o                         
   0   2   7        149.42        161.77        13.85 o                         
   1   2   7        236.16        186.14        15.82 o                         
   2   2   7        650.86        559.92        28.94 o                         
   3   2   7          7.17         10.23         8.27 o                         
   4   2   7        373.74        397.00        17.55 o                         
   5   2   7        136.27        123.48        14.68 o                         
   6   2   7        383.30        405.81        20.80 o                         
   7   2   7       1045.39       1133.00        29.59 o                         
   8   2   7       1169.51       1179.32        51.45 o                         
   9   2   7       3252.09       3165.81        61.18 o                         
  10   2   7       3448.57       3524.57        63.91 o                         
  11   2   7       2233.06       2365.50        70.36 o                         
  12   2   7        217.34        180.23        16.75 o                         
  13   2   7        514.79        544.93        25.89 o                         
 -13   3   7         44.09         14.36        11.19 o                         
 -12   3   7        290.25        303.24        24.54 o                         
 -11   3   7          7.06         -7.02        10.50 o                         
 -10   3   7        389.57        395.39        17.37 o                         
  -9   3   7         67.12         62.73        10.38 o                         
  -8   3   7         39.83         36.30        10.17 o                         
  -7   3   7        181.15        200.83        15.06 o                         
  -6   3   7          9.99         21.68        10.83 o                         
  -5   3   7        109.55        147.61        16.68 o                         
  -4   3   7        744.88        715.76        24.42 o                         
  -3   3   7          3.15          9.14        11.02 o                         
  -2   3   7          4.29         10.46         7.60 o                         
  -1   3   7         70.79         99.86        15.70 o                         
   0   3   7         55.10         38.54         9.40 o                         
   1   3   7        144.40        111.70        12.95 o                         
   2   3   7        122.86         82.48        10.80 o                         
   3   3   7       2216.74       2027.28        48.07 o                         
   4   3   7         91.48         99.51        14.29 o                         
   5   3   7        315.22        326.39        20.02 o                         
   6   3   7         20.74         32.22        13.91 o                         
   7   3   7       4012.17       3803.59        95.21 o                         
   8   3   7        204.32        255.84        22.76 o                         
   9   3   7        335.05        303.32        18.19 o                         
  10   3   7         19.09         16.23        10.96 o                         
  11   3   7         92.95        138.74        18.59 o                         
  12   3   7        124.76         91.92        21.19 o                         
  13   3   7        108.65        150.16        34.93 o                         
 -12   4   7         29.42         54.14        17.94 o                         
 -11   4   7        342.10        389.40        16.69 o                         
 -10   4   7          0.02          1.00        10.80 o                         
  -9   4   7        325.36        331.56        19.05 o                         
  -8   4   7        319.64        317.93        18.09 o                         
  -7   4   7         74.03         77.25        11.05 o                         
  -6   4   7         54.56         57.90        10.67 o                         
  -5   4   7        361.29        362.24        17.58 o                         
  -4   4   7         44.12         43.56        11.10 o                         
  -3   4   7       1774.33       1791.69        40.99 o                         
  -2   4   7        122.44        109.62        15.80 o                         
  -1   4   7          8.06         -0.35        10.40 o                         
   0   4   7         61.58         78.24        14.51 o                         
   1   4   7          0.57         -2.28         9.55 o                         
   2   4   7          0.87         -2.50        10.08 o                         
   3   4   7        793.52        788.30        25.30 o                         
   4   4   7         16.10          9.83        10.36 o                         
   5   4   7        147.66        175.31        18.06 o                         
   6   4   7        908.99        974.56        24.61 o                         
   7   4   7       2658.86       2720.59        48.75 o                         
   8   4   7       8766.47       9054.51       137.50 o                         
   9   4   7        167.95        182.11        16.07 o                         
  10   4   7         12.76         29.96        10.64 o                         
  11   4   7          0.36         -6.96        13.47 o                         
  12   4   7          1.21        -10.32        12.42 o                         
 -11   5   7          7.85         -0.79        10.30 o                         
 -10   5   7         35.83         23.90         9.89 o                         
  -9   5   7          9.50          5.83        10.02 o                         
  -8   5   7        175.87        172.35        14.14 o                         
  -7   5   7        105.17         87.32        11.81 o                         
  -6   5   7         16.21          4.54         9.79 o                         
  -5   5   7        142.75        160.00        15.40 o                         
  -4   5   7          0.29         13.70         9.78 o                         
  -3   5   7         38.58         59.70        12.45 o                         
  -2   5   7         88.92        132.07        18.06 o                         
  -1   5   7         88.97        118.58        13.96 o                         
   0   5   7        176.54        229.68        29.49 o                         
   1   5   7        233.14        282.05        30.80 o                         
   2   5   7         37.54         35.89        10.72 o                         
   3   5   7          0.68          6.44         9.95 o                         
   4   5   7        149.02        157.56        16.10 o                         
   5   5   7        344.97        346.16        18.39 o                         
   6   5   7          3.98          7.24         9.71 o                         
   7   5   7        358.42        361.33        21.54 o                         
   8   5   7        354.37        353.57        17.36 o                         
   9   5   7         48.13         27.45        11.04 o                         
  10   5   7         24.59          8.67        10.61 o                         
  11   5   7          7.76          8.38        13.28 o                         
 -10   6   7          7.29         10.64        10.12 o                         
  -9   6   7        119.76        149.51        15.58 o                         
  -8   6   7         61.63         57.92        13.87 o                         
  -7   6   7         11.24          8.82         9.91 o                         
  -6   6   7         70.30         74.57        10.83 o                         
  -5   6   7        197.90        228.24        17.65 o                         
  -4   6   7         17.30         22.16        10.35 o                         
  -3   6   7        152.82        171.70        15.95 o                         
  -2   6   7        190.26        212.32        20.98 o                         
  -1   6   7        406.26        431.78        24.37 o                         
   0   6   7        554.08        594.25        24.00 o                         
   1   6   7         25.58         46.18        12.48 o                         
   2   6   7          0.86          0.15        12.92 o                         
   3   6   7        182.13        189.09        18.21 o                         
   4   6   7          6.26         -5.81        11.90 o                         
   5   6   7        306.41        267.24        19.83 o                         
   6   6   7       1731.63       1893.15        37.06 o                         
   7   6   7         53.99         54.14        11.29 o                         
   8   6   7        384.07        433.43        29.50 o                         
   9   6   7         55.47         21.64        11.46 o                         
  10   6   7         11.02          9.56        13.35 o                         
  -9   7   7          0.09        -13.06        13.06 o                         
  -8   7   7         26.29         33.62        11.15 o                         
  -7   7   7         22.79         39.13        11.87 o                         
  -6   7   7        100.69        126.69        14.14 o                         
  -5   7   7         37.40         25.81        12.02 o                         
  -4   7   7          7.41         17.69        11.97 o                         
  -3   7   7         15.23          3.70        13.21 o                         
  -2   7   7        351.15        365.78        31.32 o                         
  -1   7   7        106.03        102.90        15.66 o                         
   0   7   7         27.35         47.50        14.52 o                         
   1   7   7        123.15         96.17        13.26 o                         
   2   7   7          2.47         29.32        13.53 o                         
   3   7   7         29.69         16.61        12.23 o                         
   4   7   7        253.72        254.44        22.05 o                         
   5   7   7        569.05        555.50        22.37 o                         
   6   7   7         18.56         19.85        10.79 o                         
   7   7   7         18.11         17.40        11.08 o                         
   8   7   7         32.09         27.54         9.90 o                         
  -6   8   7         67.93        133.72        37.92 o                         
  -5   8   7          4.91        -14.68        17.57 o                         
  -4   8   7         16.71         -3.93        17.39 o                         
  -3   8   7          0.17         12.39        13.07 o                         
  -2   8   7        130.95        118.06        19.13 o                         
  -1   8   7         22.65         20.27        16.71 o                         
   0   8   7        324.26        338.58        27.45 o                         
   1   8   7         13.32         18.94        17.00 o                         
   2   8   7         40.93         24.90        11.97 o                         
   3   8   7         36.39         20.70        11.96 o                         
   4   8   7        419.49        449.59        26.94 o                         
   5   8   7         93.10        103.96        27.33 o                         
   6   8   7         43.48         17.44        13.35 o                         
   0   9   7          0.86         43.91        21.95 o                         
   1   9   7         52.21         17.96        19.96 o                         
   2   9   7          0.78          9.98        19.96 o                         
 -14   0   8         17.48         14.84        15.11 o                         
 -12   0   8        398.57        407.75        27.52 o                         
 -10   0   8        263.98        272.53        26.10 o                         
  -8   0   8       2417.75       2699.60        63.73 o                         
  -6   0   8      26413.76      27594.42       916.98 o                         
  -4   0   8       1424.19       1795.32        84.82 o                         
  -2   0   8        539.93        566.38        20.43 o                         
   0   0   8        377.03        407.36        29.94 o                         
   2   0   8       1319.34        946.63        47.90 o                         
   4   0   8          3.80         45.90        21.95 o                         
   6   0   8         65.29         83.09        17.96 o                         
   8   0   8         17.00         11.27        14.29 o                         
  10   0   8       1268.78       1212.70        42.25 o                         
  12   0   8         20.35         10.94        32.93 o                         
  14   0   8         63.11         17.96        17.96 o                         
 -14   1   8         20.06         -3.24        11.66 o                         
 -13   1   8         56.55         43.23        11.31 o                         
 -12   1   8         65.93         72.91        14.33 o                         
 -11   1   8        198.04        157.83        18.45 o                         
 -10   1   8        709.88        703.53        21.30 o                         
  -9   1   8        169.24        190.41        17.63 o                         
  -8   1   8          0.76         -4.57        10.08 o                         
  -7   1   8         35.61         17.63        10.97 o                         
  -6   1   8         55.90         63.96        11.12 o                         
  -5   1   8         17.36         16.38         9.01 o                         
  -4   1   8         76.26         97.19        18.18 o                         
  -3   1   8        591.13        512.92        33.93 o                         
  -2   1   8       1035.10        947.17        61.77 o                         
  -1   1   8         83.69         77.63         7.51 o                         
   0   1   8        456.81        365.76        24.20 o                         
   1   1   8        709.18        693.33        18.58 o                         
   2   1   8       2108.16       1922.24        61.28 o                         
   3   1   8        568.38        464.67        26.37 o                         
   4   1   8         76.48        119.99        16.15 o                         
   5   1   8         27.16          4.27        11.69 o                         
   6   1   8          6.90         13.56        15.62 o                         
   7   1   8         47.41         31.68        12.21 o                         
   8   1   8         23.80         30.19        13.47 o                         
   9   1   8        981.67       1012.00        35.66 o                         
  10   1   8        331.18        356.39        19.91 o                         
  11   1   8       1521.21       1638.91        38.57 o                         
  12   1   8        121.11        171.13        26.21 o                         
  13   1   8          4.93         21.19        15.97 o                         
 -13   2   8         13.49         52.66        13.57 o                         
 -12   2   8         35.33         28.00        10.31 o                         
 -11   2   8         30.16         13.52        11.92 o                         
 -10   2   8        280.31        282.59        17.08 o                         
  -9   2   8        254.96        292.25        17.22 o                         
  -8   2   8        943.70       1024.12        25.71 o                         
  -7   2   8       2650.06       2807.78        68.85 o                         
  -6   2   8       5167.99       5989.21       122.28 o                         
  -5   2   8       2024.75       1840.86        50.02 o                         
  -4   2   8      10091.77      10862.86       244.98 o                         
  -3   2   8        536.44        497.07        54.88 o                         
  -2   2   8         67.17         63.34         8.21 o                         
  -1   2   8       1362.85       1281.62        44.30 o                         
   0   2   8          2.83         35.33        21.95 o                         
   1   2   8        894.33        918.16        35.80 o                         
   2   2   8        736.81        607.54        29.24 o                         
   3   2   8         73.23         72.88        14.81 o                         
   4   2   8        224.36        258.99        15.38 o                         
   5   2   8        583.74        556.90        31.11 o                         
   6   2   8         59.21         74.40        16.51 o                         
   7   2   8         93.11        107.39        12.60 o                         
   8   2   8        883.51        893.77        25.72 o                         
   9   2   8        179.61        214.66        17.65 o                         
  10   2   8         93.78         97.20        17.28 o                         
  11   2   8        238.58        268.10        18.87 o                         
  12   2   8        379.65        389.74        19.12 o                         
  13   2   8        894.79        931.05        30.15 o                         
 -13   3   8         20.92         21.82        11.21 o                         
 -12   3   8          5.10          7.73        10.18 o                         
 -11   3   8        239.07        232.44        20.27 o                         
 -10   3   8        144.27        132.67        12.41 o                         
  -9   3   8        828.66        782.35        21.54 o                         
  -8   3   8        213.15        226.94        16.84 o                         
  -7   3   8         86.72         82.14        11.44 o                         
  -6   3   8        342.88        338.38        26.19 o                         
  -5   3   8          0.81         -2.32        10.14 o                         
  -4   3   8        606.41        562.09        21.79 o                         
  -3   3   8        185.38        161.96        17.01 o                         
  -2   3   8        221.10        167.81        14.26 o                         
  -1   3   8         20.38         37.79        13.14 o                         
   0   3   8         34.19         24.83         9.65 o                         
   1   3   8          7.66          2.18         8.42 o                         
   2   3   8        783.56        684.53        23.58 o                         
   3   3   8         27.19         25.33         9.09 o                         
   4   3   8        726.59        703.11        22.83 o                         
   5   3   8         88.18         69.77        12.96 o                         
   6   3   8        127.44        132.97        13.31 o                         
   7   3   8        132.83        106.61        12.62 o                         
   8   3   8         19.57         30.19        10.67 o                         
   9   3   8        296.66        297.44        18.05 o                         
  10   3   8         83.09        150.93        18.10 o                         
  11   3   8          1.56          3.50        10.63 o                         
  12   3   8        429.14        471.00        22.11 o                         
  13   3   8        482.26        498.64        23.87 o                         
 -12   4   8          3.53          9.84        11.10 o                         
 -11   4   8         82.45        121.86        15.24 o                         
 -10   4   8        325.27        322.66        16.99 o                         
  -9   4   8       2068.91       2115.97        47.28 o                         
  -8   4   8        874.69        908.58        23.58 o                         
  -7   4   8        250.55        232.61        17.53 o                         
  -6   4   8         85.62         94.17        12.16 o                         
  -5   4   8        375.44        423.23        18.44 o                         
  -4   4   8        884.35        952.48        30.10 o                         
  -3   4   8         65.91         75.90        21.95 o                         
  -2   4   8       1930.74       1954.15        45.11 o                         
  -1   4   8         69.12         74.79        13.34 o                         
   0   4   8        127.56        114.34        13.89 o                         
   1   4   8          6.54         35.50        22.59 o                         
   2   4   8         32.80         35.77         9.60 o                         
   3   4   8        610.76        617.99        28.47 o                         
   4   4   8         90.67        101.11        12.98 o                         
   5   4   8          3.79         16.59        10.32 o                         
   6   4   8         74.47         77.64        11.48 o                         
   7   4   8         85.79         76.87        13.54 o                         
   8   4   8        362.69        383.05        17.94 o                         
   9   4   8        270.11        258.98        18.68 o                         
  10   4   8         13.52         49.29        15.92 o                         
  11   4   8         54.00         53.02        12.27 o                         
  12   4   8        141.88        165.65        31.93 o                         
 -11   5   8         63.33         63.92        15.56 o                         
 -10   5   8         40.04         30.33        10.81 o                         
  -9   5   8        279.70        236.51        17.22 o                         
  -8   5   8        140.04        112.16        12.76 o                         
  -7   5   8         21.10          7.01        10.10 o                         
  -6   5   8         17.63         42.52        10.14 o                         
  -5   5   8         29.25         34.90        12.04 o                         
  -4   5   8        290.17        351.79        18.24 o                         
  -3   5   8         24.58         27.09        11.11 o                         
  -2   5   8          2.71          0.86        11.42 o                         
  -1   5   8        257.75        288.69        20.72 o                         
   0   5   8        201.42        217.28        21.31 o                         
   1   5   8        266.58        272.39        17.44 o                         
   2   5   8         35.80         46.04        10.76 o                         
   3   5   8         40.95         73.49        12.70 o                         
   4   5   8        150.82        173.00        14.16 o                         
   5   5   8         99.27         77.47        11.60 o                         
   6   5   8         19.06         16.38        10.26 o                         
   7   5   8         89.91         92.31        11.67 o                         
   8   5   8        148.64        149.70        15.51 o                         
   9   5   8          0.14         10.24        10.13 o                         
  10   5   8         21.34          4.79         8.84 o                         
  11   5   8        127.45         98.14        18.43 o                         
 -10   6   8         52.04         44.62        10.69 o                         
  -9   6   8        110.63         56.20        11.83 o                         
  -8   6   8        198.04        191.70        15.79 o                         
  -7   6   8         67.14         64.39        15.09 o                         
  -6   6   8          0.08         10.82        11.54 o                         
  -5   6   8          3.96         29.76        14.05 o                         
  -4   6   8        436.34        439.46        18.96 o                         
  -3   6   8        834.23        903.99        24.07 o                         
  -2   6   8        454.38        447.51        31.75 o                         
  -1   6   8        253.20        295.36        19.18 o                         
   0   6   8       1058.90       1106.27        28.45 o                         
   1   6   8         65.80         96.91        14.73 o                         
   2   6   8         47.89         46.03        11.44 o                         
   3   6   8         34.09         32.16        10.65 o                         
   4   6   8       1118.22       1217.20        30.44 o                         
   5   6   8         21.77         37.15        12.86 o                         
   6   6   8        848.37        884.37        24.49 o                         
   7   6   8        135.45        134.91        16.43 o                         
   8   6   8         75.27         96.57        11.76 o                         
   9   6   8          1.27          4.70         9.66 o                         
  10   6   8          6.41        -12.91        12.91 o                         
  -9   7   8         21.33          2.45        14.77 o                         
  -8   7   8        270.25        213.79        22.58 o                         
  -7   7   8        123.28        135.23        19.29 o                         
  -6   7   8        143.98        151.41        16.66 o                         
  -5   7   8          9.13         34.46        13.94 o                         
  -4   7   8          7.32         14.61        15.17 o                         
  -3   7   8        287.44        238.90        22.37 o                         
  -2   7   8        251.40        304.31        27.24 o                         
  -1   7   8        184.45        165.35        19.49 o                         
   0   7   8         41.30         42.69        12.57 o                         
   1   7   8        105.04         58.86        16.86 o                         
   2   7   8          0.05          4.84        12.46 o                         
   3   7   8          3.28         -0.03        12.61 o                         
   4   7   8        158.94        160.57        22.44 o                         
   5   7   8         93.62         61.22        14.50 o                         
   6   7   8         26.43         21.99        10.17 o                         
   7   7   8        111.42         92.34        13.93 o                         
   8   7   8          7.57         12.63        11.04 o                         
  -6   8   8         63.59         45.30        15.11 o                         
  -5   8   8         99.28        140.51        23.80 o                         
  -4   8   8         62.03         36.34        15.97 o                         
  -3   8   8         36.20         22.84        15.24 o                         
  -2   8   8          0.01         -1.30        13.18 o                         
  -1   8   8         16.20         22.73        13.43 o                         
   0   8   8        398.91        362.56        29.95 o                         
   1   8   8         14.43         21.71        15.94 o                         
   2   8   8        337.40        336.63        26.50 o                         
   3   8   8         57.02         31.58        11.54 o                         
   4   8   8         47.21         84.92        17.86 o                         
   5   8   8        242.46        236.19        20.48 o                         
   6   8   8        505.55        458.93        24.67 o                         
   0   9   8          9.93          9.98        21.95 o                         
   1   9   8        189.11         87.82        29.94 o                         
 -13   0   9          0.01        -16.18        16.18 o                         
 -11   0   9         70.99         86.46        22.43 o                         
  -9   0   9         23.48         45.22        14.74 o                         
  -7   0   9         81.26        113.76        31.93 o                         
  -5   0   9       1860.78       1959.69        85.82 o                         
  -3   0   9      12546.17      12728.48       860.09 o                         
  -1   0   9        385.20        550.71        35.92 o                         
   1   0   9       7751.01       6794.51       189.09 o                         
   3   0   9        181.58        185.61        29.94 o                         
   5   0   9       6778.23       7122.00       203.48 o                         
   7   0   9        182.74        168.02        30.94 o                         
   9   0   9        678.88        618.89        32.74 o                         
  11   0   9          4.03         46.11        26.94 o                         
  13   0   9        108.01         79.83        29.94 o                         
 -14   1   9          1.58         24.34        11.41 o                         
 -13   1   9        100.19        124.75        19.30 o                         
 -12   1   9        122.51        135.19        15.75 o                         
 -11   1   9         36.07         40.66        12.03 o                         
 -10   1   9          0.31          1.14        10.60 o                         
  -9   1   9         43.74         38.61        11.98 o                         
  -8   1   9         51.55         62.22        11.13 o                         
  -7   1   9        147.25        125.12        29.49 o                         
  -6   1   9         27.43          1.13         9.85 o                         
  -5   1   9        209.41        221.62        16.51 o                         
  -4   1   9         88.67        100.65        18.18 o                         
  -3   1   9        778.20        864.19        47.90 o                         
  -2   1   9        520.77        542.28        19.05 o                         
  -1   1   9       6665.89       5919.64       283.97 o                         
   0   1   9       1950.00       1924.90        75.76 o                         
   1   1   9       8097.56       7266.72       165.53 o                         
   2   1   9      27282.28      24172.43       653.39 o                         
   3   1   9      13935.27      13525.28       373.23 o                         
   4   1   9       2095.69       1822.61        55.36 o                         
   5   1   9        323.23        340.45        17.48 o                         
   6   1   9         24.10         29.24        10.32 o                         
   7   1   9        287.58        277.19        33.35 o                         
   8   1   9        870.27        887.50        26.73 o                         
   9   1   9          0.05         15.77        12.00 o                         
  10   1   9       2505.69       2474.74        51.76 o                         
  11   1   9        346.77        320.40        19.64 o                         
  12   1   9        460.58        420.38        23.82 o                         
  13   1   9         69.70         44.81        13.90 o                         
 -13   2   9          0.02         -6.51        12.10 o                         
 -12   2   9          9.61         14.44        10.38 o                         
 -11   2   9          7.40          0.79        10.31 o                         
 -10   2   9         49.49         63.33        11.18 o                         
  -9   2   9          4.72         10.40        10.68 o                         
  -8   2   9        175.62        179.96        20.27 o                         
  -7   2   9         57.92         98.49        18.72 o                         
  -6   2   9         57.38        108.49        15.47 o                         
  -5   2   9       2588.40       2773.17        61.40 o                         
  -4   2   9       3210.86       3458.28        83.83 o                         
  -3   2   9       3233.26       3291.65       150.68 o                         
  -2   2   9        483.63        381.91        15.36 o                         
  -1   2   9        157.82        172.55        16.58 o                         
   0   2   9       5527.67       5397.27       156.57 o                         
   1   2   9        724.14        760.45        33.87 o                         
   2   2   9       8492.76       9081.96       255.39 o                         
   3   2   9       5998.21       6208.07       145.00 o                         
   4   2   9       1181.96       1093.45        30.38 o                         
   5   2   9         79.26        102.91        20.49 o                         
   6   2   9        531.27        566.86        23.78 o                         
   7   2   9       1741.33       1697.28        50.20 o                         
   8   2   9         75.60         56.09        12.61 o                         
   9   2   9        425.48        483.94        24.04 o                         
  10   2   9        160.55        110.16        19.12 o                         
  11   2   9          0.09          4.62        11.46 o                         
  12   2   9          0.00         -5.45        11.13 o                         
  13   2   9         30.44         26.58        17.08 o                         
 -13   3   9         34.90         -2.97        11.41 o                         
 -12   3   9         28.34         56.08        15.98 o                         
 -11   3   9        104.02         86.53        12.17 o                         
 -10   3   9        315.38        310.20        19.85 o                         
  -9   3   9          1.95          0.98        10.31 o                         
  -8   3   9        200.55        162.57        19.74 o                         
  -7   3   9          0.17          5.05        10.07 o                         
  -6   3   9          9.35         38.84        19.07 o                         
  -5   3   9        285.55        272.01        19.12 o                         
  -4   3   9        639.67        620.96        27.69 o                         
  -3   3   9          6.96         22.18        10.47 o                         
  -2   3   9        105.83         90.37        10.96 o                         
  -1   3   9       1109.42       1111.04        35.65 o                         
   0   3   9       6742.91       6086.33       150.60 o                         
   1   3   9       6445.67       6142.40       144.33 o                         
   2   3   9       5852.76       5670.73       115.88 o                         
   3   3   9       4745.06       4510.87        94.69 o                         
   4   3   9         10.19         28.78         9.56 o                         
   5   3   9        240.76        242.41        18.77 o                         
   6   3   9        551.52        586.26        23.51 o                         
   7   3   9        890.56        998.65        26.50 o                         
   8   3   9       1286.72       1243.58        28.91 o                         
   9   3   9         37.26         22.04        10.65 o                         
  10   3   9        168.98        182.79        16.66 o                         
  11   3   9        372.84        393.60        19.14 o                         
  12   3   9        110.59        115.98        19.49 o                         
  13   3   9        273.83        232.39        20.96 o                         
 -12   4   9          9.54         31.27        11.52 o                         
 -11   4   9         14.32         29.95        11.64 o                         
 -10   4   9         12.29         12.86        10.87 o                         
  -9   4   9        115.56         88.82        13.67 o                         
  -8   4   9         86.22        111.83        12.70 o                         
  -7   4   9          8.17          4.24        10.66 o                         
  -6   4   9         78.72        114.92        19.06 o                         
  -5   4   9        130.46        117.78        12.92 o                         
  -4   4   9        539.92        588.75        24.78 o                         
  -3   4   9        701.45        725.04        24.75 o                         
  -2   4   9        229.92        238.72        17.64 o                         
  -1   4   9         29.36         54.14        10.40 o                         
   0   4   9        270.37        228.23        16.70 o                         
   1   4   9       3131.19       3132.60        62.36 o                         
   2   4   9        193.51        205.37        16.33 o                         
   3   4   9        156.15        180.13        19.41 o                         
   4   4   9        887.84        796.18        26.38 o                         
   5   4   9        485.21        430.57        19.77 o                         
   6   4   9        484.13        478.05        19.96 o                         
   7   4   9       1448.94       1442.19        31.49 o                         
   8   4   9       1788.02       1731.82        34.76 o                         
   9   4   9          3.73        -10.47        10.47 o                         
  10   4   9         30.80         23.69        16.77 o                         
  11   4   9          0.12          6.30        10.84 o                         
  12   4   9         15.74         32.77        12.91 o                         
 -11   5   9          3.77         -0.65         9.90 o                         
 -10   5   9        129.43        148.68        17.40 o                         
  -9   5   9        172.37        153.29        14.21 o                         
  -8   5   9         44.16         45.79        12.62 o                         
  -7   5   9         30.09         16.06        10.44 o                         
  -6   5   9        151.01        130.44        12.88 o                         
  -5   5   9        293.23        244.86        17.81 o                         
  -4   5   9         17.07         29.88        10.35 o                         
  -3   5   9          2.16         -5.31        11.42 o                         
  -2   5   9         31.23         49.15        14.20 o                         
  -1   5   9       3931.48       3813.57        68.66 o                         
   0   5   9       2311.00       2330.66        50.13 o                         
   1   5   9        591.68        649.80        31.75 o                         
   2   5   9         16.22         24.47        10.17 o                         
   3   5   9        349.87        341.77        33.10 o                         
   4   5   9        740.82        702.90        23.14 o                         
   5   5   9         20.00         32.31         9.94 o                         
   6   5   9       1028.49       1041.74        25.91 o                         
   7   5   9         95.97         77.89        19.50 o                         
   8   5   9         77.29         73.66        11.23 o                         
   9   5   9          7.27         -3.22        10.44 o                         
  10   5   9         59.00         36.29        10.12 o                         
  11   5   9         17.00         23.87        12.23 o                         
 -10   6   9          0.24          6.81         9.93 o                         
  -9   6   9          0.02          0.94         9.39 o                         
  -8   6   9         12.05         19.21         9.62 o                         
  -7   6   9          0.05          5.21        17.40 o                         
  -6   6   9         27.34         24.81        10.28 o                         
  -5   6   9        336.12        347.92        18.72 o                         
  -4   6   9          1.33          5.82        10.41 o                         
  -3   6   9        110.93        108.10        12.65 o                         
  -2   6   9         53.03         60.73        12.97 o                         
  -1   6   9       3792.89       3880.36        65.66 o                         
   0   6   9         93.94         87.53        14.83 o                         
   1   6   9       1025.42       1064.06        30.11 o                         
   2   6   9         15.71         11.01        11.71 o                         
   3   6   9          4.21         -5.04        12.27 o                         
   4   6   9        622.95        663.27        24.59 o                         
   5   6   9       1129.60       1172.26        31.84 o                         
   6   6   9       2522.76       2574.09        45.67 o                         
   7   6   9          6.22         15.01        10.52 o                         
   8   6   9          0.56         -4.47        12.42 o                         
   9   6   9         11.03         11.09         9.59 o                         
  10   6   9         41.37         35.21        19.59 o                         
  -9   7   9          4.78         23.62        16.24 o                         
  -8   7   9        134.70        135.53        17.27 o                         
  -7   7   9         53.57         34.82        11.92 o                         
  -6   7   9          0.14          5.06        10.08 o                         
  -5   7   9         33.43         41.63        10.98 o                         
  -4   7   9         18.74         12.14        12.53 o                         
  -3   7   9         64.05         56.38        22.46 o                         
  -2   7   9        778.41        863.34        38.81 o                         
  -1   7   9         45.16         36.16        14.42 o                         
   0   7   9        702.18        714.16        25.77 o                         
   1   7   9          2.36         11.53        12.19 o                         
   2   7   9         59.14         80.61        13.82 o                         
   3   7   9        128.71        197.47        20.28 o                         
   4   7   9        355.84        390.11        21.03 o                         
   5   7   9         21.92          9.14         9.87 o                         
   6   7   9          3.45          9.02         9.77 o                         
   7   7   9         57.28         61.63        10.60 o                         
   8   7   9         12.71          5.23        10.44 o                         
  -6   8   9         43.51         15.20        15.87 o                         
  -5   8   9          0.62        -12.08        13.02 o                         
  -4   8   9         33.25         60.62        27.58 o                         
  -3   8   9          0.55          7.90        13.33 o                         
  -2   8   9         39.66         37.12        14.28 o                         
  -1   8   9       1134.15       1169.69        33.37 o                         
   0   8   9         13.35         18.91        15.24 o                         
   1   8   9        407.17        367.44        20.87 o                         
   2   8   9        344.35        336.52        19.38 o                         
   3   8   9          9.44          0.64        11.31 o                         
   4   8   9       2908.40       2876.83        61.86 o                         
   5   8   9        146.78        160.01        17.59 o                         
   6   8   9        196.34        240.43        42.91 o                         
   0   9   9         45.50         21.95        19.96 o                         
   1   9   9         92.68        121.74        27.94 o                         
 -14   0  10         78.20          4.72        18.96 o                         
 -12   0  10       2897.81       2724.34        72.13 o                         
 -10   0  10         45.52         19.26        16.87 o                         
  -8   0  10         21.81          9.38        13.98 o                         
  -6   0  10          3.20         13.97        13.97 o                         
  -4   0  10       2327.52       2027.53       209.56 o                         
  -2   0  10       2947.71       2579.25        85.82 o                         
   0   0  10        920.21        846.41        56.88 o                         
   2   0  10        891.98        760.40        47.90 o                         
   4   0  10       2305.77       2841.83       133.72 o                         
   6   0  10       1318.10       1392.66        54.97 o                         
   8   0  10         17.92         -5.43        14.93 o                         
  10   0  10        573.57        507.41        29.00 o                         
  12   0  10        252.65        275.08        54.88 o                         
 -14   1  10         50.85         56.63        17.11 o                         
 -13   1  10         47.77         25.08        10.91 o                         
 -12   1  10         27.36         38.63        11.90 o                         
 -11   1  10        191.07        210.38        24.81 o                         
 -10   1  10        918.11        860.04        27.04 o                         
  -9   1  10         29.33         39.52        10.57 o                         
  -8   1  10        452.92        442.83        20.34 o                         
  -7   1  10        265.75        295.31        29.65 o                         
  -6   1  10         33.04         29.54        11.21 o                         
  -5   1  10        414.19        374.02        20.08 o                         
  -4   1  10        835.17        852.91        34.38 o                         
  -3   1  10        237.36        211.56        25.95 o                         
  -2   1  10       1111.70        995.79        26.18 o                         
  -1   1  10         46.44         58.83         8.22 o                         
   0   1  10        441.86        344.40        17.61 o                         
   1   1  10        961.57        878.51        33.78 o                         
   2   1  10        148.63        135.72        17.26 o                         
   3   1  10       2883.02       2628.89        85.16 o                         
   4   1  10       1042.86        943.47        32.69 o                         
   5   1  10       3169.52       3379.92        74.63 o                         
   6   1  10         93.40         94.04        19.81 o                         
   7   1  10          1.99         23.41        12.94 o                         
   8   1  10        586.50        626.21        23.44 o                         
   9   1  10       3161.77       2960.93        60.15 o                         
  10   1  10        953.18        886.04        26.88 o                         
  11   1  10        706.05        622.55        23.61 o                         
  12   1  10        149.19        153.30        17.35 o                         
  13   1  10         59.78         68.25        33.93 o                         
 -13   2  10         15.94         17.61        11.01 o                         
 -12   2  10        124.81         90.84        10.99 o                         
 -11   2  10        111.06        105.25        16.65 o                         
 -10   2  10        611.57        572.59        19.75 o                         
  -9   2  10        235.71        245.46        17.85 o                         
  -8   2  10         10.01         18.36         9.98 o                         
  -7   2  10        819.61        845.02        30.08 o                         
  -6   2  10         13.95         26.30        10.63 o                         
  -5   2  10       1154.05       1253.07        33.35 o                         
  -4   2  10       1064.16       1017.07        33.17 o                         
  -3   2  10         54.77         95.95        18.70 o                         
  -2   2  10        362.73        311.97        14.47 o                         
  -1   2  10        574.80        592.14        22.52 o                         
   0   2  10        245.52        214.22        18.35 o                         
   1   2  10        202.31        217.20        20.14 o                         
   2   2  10        105.53        101.13        14.62 o                         
   3   2  10        413.30        351.63        19.49 o                         
   4   2  10        195.86        223.93        15.87 o                         
   5   2  10         83.01         61.96        13.18 o                         
   6   2  10        774.28        802.22        28.01 o                         
   7   2  10        740.07        684.99        24.16 o                         
   8   2  10        372.74        373.72        28.29 o                         
   9   2  10       7982.53       7792.66       141.19 o                         
  10   2  10         62.89        110.79        18.52 o                         
  11   2  10        931.55       1089.13        35.69 o                         
  12   2  10        713.74        663.28        33.80 o                         
  13   2  10       2034.71       2144.47       114.03 o                         
 -13   3  10        271.64        212.61        19.07 o                         
 -12   3  10          4.01          2.39        10.38 o                         
 -11   3  10        297.82        307.95        21.63 o                         
 -10   3  10        224.29        139.35        13.94 o                         
  -9   3  10         31.54         36.70        12.90 o                         
  -8   3  10        190.12        207.27        16.73 o                         
  -7   3  10        241.75        243.30        15.96 o                         
  -6   3  10        490.06        498.66        21.98 o                         
  -5   3  10        137.04        168.89        18.92 o                         
  -4   3  10         22.88         25.90         9.63 o                         
  -3   3  10        160.38        154.95        17.57 o                         
  -2   3  10        450.13        415.70        18.42 o                         
  -1   3  10         45.49         48.50        10.84 o                         
   0   3  10         97.59         88.35        15.87 o                         
   1   3  10         98.31         64.15        12.40 o                         
   2   3  10         48.66         61.21        12.45 o                         
   3   3  10         74.70        127.07        13.30 o                         
   4   3  10         61.78         28.04        11.14 o                         
   5   3  10        278.84        229.32        41.73 o                         
   6   3  10       1101.21       1100.31        40.34 o                         
   7   3  10        813.38        764.96        23.08 o                         
   8   3  10         25.80         54.48        13.60 o                         
   9   3  10        119.84        125.13        16.26 o                         
  10   3  10          0.69         -1.05        11.22 o                         
  11   3  10         38.76         39.67        12.16 o                         
  12   3  10        103.00        106.67        20.43 o                         
  13   3  10        403.69        371.56        21.57 o                         
 -12   4  10          0.83         -8.84        11.10 o                         
 -11   4  10          2.26          8.37         9.91 o                         
 -10   4  10        102.93         71.79        12.69 o                         
  -9   4  10        645.49        657.15        20.27 o                         
  -8   4  10         34.87         35.15        10.24 o                         
  -7   4  10         97.79        102.17        12.75 o                         
  -6   4  10          3.57         -6.23         9.93 o                         
  -5   4  10          4.83         10.72         9.66 o                         
  -4   4  10         82.84         93.76        17.56 o                         
  -3   4  10        971.85        922.07        30.94 o                         
  -2   4  10         21.88         55.48        10.80 o                         
  -1   4  10         16.11         30.53        10.71 o                         
   0   4  10        316.52        373.75        21.32 o                         
   1   4  10        294.53        286.75        18.19 o                         
   2   4  10        543.92        466.22        29.26 o                         
   3   4  10         25.44         10.79        10.04 o                         
   4   4  10        111.96        112.92        15.30 o                         
   5   4  10        786.41        791.01        22.67 o                         
   6   4  10       1268.54       1257.11        28.73 o                         
   7   4  10       3325.59       3230.51        75.55 o                         
   8   4  10        775.99        761.67        24.52 o                         
   9   4  10        474.27        430.90        20.14 o                         
  10   4  10         30.37         25.66        11.80 o                         
  11   4  10         86.97        135.78        17.85 o                         
  12   4  10        875.13        945.39        34.93 o                         
 -11   5  10          0.02         -1.66        10.95 o                         
 -10   5  10         11.29         40.59        11.41 o                         
  -9   5  10         78.64         45.78        10.71 o                         
  -8   5  10        281.86        206.21        20.39 o                         
  -7   5  10          7.79         16.03        10.57 o                         
  -6   5  10         27.04         10.41        10.29 o                         
  -5   5  10         38.15         24.47        10.53 o                         
  -4   5  10         99.01         91.87        16.79 o                         
  -3   5  10          7.63         17.63        11.33 o                         
  -2   5  10         98.57         82.26        13.41 o                         
  -1   5  10        575.82        530.12        22.23 o                         
   0   5  10         15.44         36.38        10.81 o                         
   1   5  10        319.77        365.28        21.86 o                         
   2   5  10         33.70         35.43        10.68 o                         
   3   5  10         53.64         58.53        10.89 o                         
   4   5  10        184.01        144.83        20.93 o                         
   5   5  10        777.02        792.68        23.04 o                         
   6   5  10        115.57         92.21        12.46 o                         
   7   5  10        433.61        448.54        19.13 o                         
   8   5  10        137.64        129.23        14.58 o                         
   9   5  10         11.51          7.80         9.63 o                         
  10   5  10        388.37        421.94        18.59 o                         
  11   5  10         79.93         56.07        14.16 o                         
 -10   6  10         15.74         10.93         9.99 o                         
  -9   6  10          3.26          2.71        11.05 o                         
  -8   6  10        107.81        113.66        12.69 o                         
  -7   6  10         25.14         17.79        11.07 o                         
  -6   6  10         54.52         44.58        13.00 o                         
  -5   6  10          0.08          2.89        12.60 o                         
  -4   6  10          9.89          1.39        11.50 o                         
  -3   6  10        264.04        241.25        31.50 o                         
  -2   6  10        628.21        625.46        29.96 o                         
  -1   6  10         10.33         10.81        12.61 o                         
   0   6  10         13.37         25.16        12.23 o                         
   1   6  10        105.46        115.48        15.33 o                         
   2   6  10         76.26         99.21        12.66 o                         
   3   6  10        152.73        200.50        19.16 o                         
   4   6  10        141.06        200.87        24.90 o                         
   5   6  10         74.07         78.25        11.73 o                         
   6   6  10       1916.96       1936.77        39.52 o                         
   7   6  10          3.21          4.32        13.50 o                         
   8   6  10         48.64         16.98         9.46 o                         
   9   6  10        106.05         82.38        12.75 o                         
  10   6  10        653.41        716.67        28.94 o                         
  -9   7  10        112.48         45.90        19.96 o                         
  -8   7  10          1.28         -2.31        10.33 o                         
  -7   7  10         75.98         40.61        10.47 o                         
  -6   7  10         68.61         76.74        14.60 o                         
  -5   7  10          0.78          8.39        10.76 o                         
  -4   7  10          0.63         17.49        20.16 o                         
  -3   7  10         10.51         -1.55        12.69 o                         
  -2   7  10         27.03         22.21        14.54 o                         
  -1   7  10          4.08          4.77        16.09 o                         
   0   7  10          3.94          7.64        15.92 o                         
   1   7  10          7.18         -5.74        12.04 o                         
   2   7  10          2.32          3.09        12.57 o                         
   3   7  10          1.12          8.01        11.04 o                         
   4   7  10          6.37          7.77        12.26 o                         
   5   7  10          0.83         -5.79        12.10 o                         
   6   7  10        255.36        242.15        18.72 o                         
   7   7  10          2.53          6.13        12.10 o                         
   8   7  10         15.04         25.46        13.53 o                         
  -6   8  10         18.99         13.97        17.96 o                         
  -5   8  10          6.39         25.97        13.06 o                         
  -4   8  10          1.55         15.23        13.66 o                         
  -3   8  10         21.88         28.76        32.65 o                         
  -2   8  10         41.21         13.52        15.27 o                         
  -1   8  10         22.05         11.54        17.28 o                         
   0   8  10         26.38         24.90        15.24 o                         
   1   8  10        130.98        122.41        16.10 o                         
   2   8  10          5.06          1.53        11.16 o                         
   3   8  10        161.45        201.89        18.01 o                         
   4   8  10         28.67         28.10        11.81 o                         
   5   8  10          4.49          0.11        10.95 o                         
   6   8  10        214.18        149.21        19.01 o                         
   0   9  10          0.85        -15.97        19.96 o                         
 -13   0  11          5.35         -2.86        16.18 o                         
 -11   0  11         46.10         77.04        21.03 o                         
  -9   0  11        181.53        220.39        24.55 o                         
  -7   0  11        111.89        321.33        47.90 o                         
  -5   0  11         53.33         77.84        21.95 o                         
  -3   0  11       3120.40       3198.95       268.34 o                         
  -1   0  11       1776.71       1544.85       157.67 o                         
   1   0  11         20.90          5.99         9.98 o                         
   3   0  11          1.16        -17.96        17.96 o                         
   5   0  11        417.23        478.02        39.92 o                         
   7   0  11          4.43        -12.93        54.88 o                         
   9   0  11       1147.50       1172.50        40.69 o                         
  11   0  11        246.49        344.73        29.29 o                         
  13   0  11         45.77         61.87        19.96 o                         
 -14   1  11         35.26          4.62        13.35 o                         
 -13   1  11         32.97         25.35        11.20 o                         
 -12   1  11          9.41         -1.14        11.21 o                         
 -11   1  11         94.64         57.94        15.37 o                         
 -10   1  11          0.82          2.74        11.57 o                         
  -9   1  11        203.89        216.41        17.43 o                         
  -8   1  11        216.24        247.69        16.65 o                         
  -7   1  11        265.75        267.73        20.74 o                         
  -6   1  11       3254.27       3066.08       104.08 o                         
  -5   1  11       3548.72       3532.53        85.50 o                         
  -4   1  11        515.57        441.93        24.95 o                         
  -3   1  11       3386.93       3777.67       157.67 o                         
  -2   1  11        304.57        231.67        31.08 o                         
  -1   1  11       2094.85       1897.86        66.81 o                         
   0   1  11        268.47        272.02        17.54 o                         
   1   1  11         10.92          9.15         8.12 o                         
   2   1  11        998.73        875.01        36.37 o                         
   3   1  11       1586.53       1424.87        53.41 o                         
   4   1  11       4343.43       4152.34       103.21 o                         
   5   1  11         43.69         57.30        10.07 o                         
   6   1  11        104.48        138.40        35.72 o                         
   7   1  11          1.04         -6.42        24.56 o                         
   8   1  11        114.17        113.48        14.76 o                         
   9   1  11          3.80         27.70        11.65 o                         
  10   1  11        522.85        488.86        21.89 o                         
  11   1  11         30.72         11.37        12.80 o                         
  12   1  11        440.50        413.78        26.01 o                         
  13   1  11         35.22         19.76        21.95 o                         
 -13   2  11          0.06          7.89        11.56 o                         
 -12   2  11         63.70         63.95        13.73 o                         
 -11   2  11         36.97         12.03        10.76 o                         
 -10   2  11        315.68        310.51        18.90 o                         
  -9   2  11        308.83        373.76        20.46 o                         
  -8   2  11       1205.12       1324.23        29.04 o                         
  -7   2  11         85.59        114.71        19.03 o                         
  -6   2  11        225.93        262.95        17.84 o                         
  -5   2  11       1235.90       1327.88        35.32 o                         
  -4   2  11       2122.92       2218.65        57.20 o                         
  -3   2  11        217.81        228.36        21.95 o                         
  -2   2  11         91.67         91.23        11.15 o                         
  -1   2  11        681.52        677.60        25.66 o                         
   0   2  11       1274.24       1236.63        45.16 o                         
   1   2  11         76.53         94.64        18.70 o                         
   2   2  11          4.53         23.31         9.48 o                         
   3   2  11         56.09         76.47        14.26 o                         
   4   2  11         26.95         19.56         9.33 o                         
   5   2  11        194.58        242.98        29.50 o                         
   6   2  11         77.91         97.87        14.36 o                         
   7   2  11       1176.03       1143.06        46.96 o                         
   8   2  11        125.78        130.36        15.10 o                         
   9   2  11        432.86        476.79        21.68 o                         
  10   2  11        211.96        196.72        17.70 o                         
  11   2  11        128.25        102.39        14.11 o                         
  12   2  11         47.97         43.64        11.48 o                         
  13   2  11         52.95         33.58        13.66 o                         
 -13   3  11         33.92         35.92        12.70 o                         
 -12   3  11         26.25         32.18        16.07 o                         
 -11   3  11        213.65        165.70        14.97 o                         
 -10   3  11        417.85        386.27        17.76 o                         
  -9   3  11        263.29        176.27        16.67 o                         
  -8   3  11        231.51        259.88        18.99 o                         
  -7   3  11        762.30        727.82        21.91 o                         
  -6   3  11        315.52        300.49        18.16 o                         
  -5   3  11          1.72         16.30        12.12 o                         
  -4   3  11        406.84        370.32        21.89 o                         
  -3   3  11        614.02        568.70        35.31 o                         
  -2   3  11         21.73         32.93        10.21 o                         
  -1   3  11        196.65        197.36        18.39 o                         
   0   3  11        426.79        443.50        22.51 o                         
   1   3  11         28.71         23.98        10.47 o                         
   2   3  11        421.91        401.13        26.34 o                         
   3   3  11       1133.89       1104.15        33.13 o                         
   4   3  11         61.85         49.95        10.06 o                         
   5   3  11        333.26        313.70        35.89 o                         
   6   3  11        144.67        157.79        15.72 o                         
   7   3  11         27.00         31.02        10.34 o                         
   8   3  11         93.75         75.74        17.98 o                         
   9   3  11        128.23         97.53        17.70 o                         
  10   3  11         37.48          6.15        11.89 o                         
  11   3  11          9.35          0.52        11.21 o                         
  12   3  11       1083.79       1148.39        40.93 o                         
  13   3  11         61.61         36.11        30.94 o                         
 -12   4  11          0.65          1.20        11.18 o                         
 -11   4  11          2.46        -10.94        10.94 o                         
 -10   4  11          8.78          7.59        10.68 o                         
  -9   4  11         58.54         62.04        13.00 o                         
  -8   4  11         20.33         29.27        11.66 o                         
  -7   4  11         20.58         42.01        11.28 o                         
  -6   4  11        109.35        112.59        11.57 o                         
  -5   4  11        348.74        352.51        17.57 o                         
  -4   4  11       1246.41       1297.42        29.94 o                         
  -3   4  11         28.20         63.14        18.49 o                         
  -2   4  11        149.01        162.53        15.81 o                         
  -1   4  11        415.04        402.69        21.86 o                         
   0   4  11        633.90        671.90        26.91 o                         
   1   4  11       1051.66       1050.15        33.94 o                         
   2   4  11        248.23        277.65        22.69 o                         
   3   4  11         58.37         61.36        35.43 o                         
   4   4  11         24.86         26.56        10.37 o                         
   5   4  11        335.74        340.85        26.33 o                         
   6   4  11        791.63        834.32        23.75 o                         
   7   4  11        569.10        594.47        22.46 o                         
   8   4  11        343.71        386.07        26.31 o                         
   9   4  11         39.64         36.40        10.42 o                         
  10   4  11         30.82         38.74        11.45 o                         
  11   4  11          0.16         12.50        13.35 o                         
  12   4  11          0.62          7.16        11.93 o                         
 -11   5  11          0.53          2.84        12.06 o                         
 -10   5  11        142.43         97.49        14.15 o                         
  -9   5  11          0.04          7.28        10.88 o                         
  -8   5  11         48.11         50.93        10.05 o                         
  -7   5  11        329.07        298.62        21.30 o                         
  -6   5  11         97.50        106.87        11.57 o                         
  -5   5  11         31.25         30.90        10.61 o                         
  -4   5  11         18.47         17.15        10.56 o                         
  -3   5  11         26.50         32.74        13.48 o                         
  -2   5  11        855.55        882.65        23.47 o                         
  -1   5  11        865.00        869.64        34.47 o                         
   0   5  11        445.43        442.12        23.16 o                         
   1   5  11         48.22         75.82        11.55 o                         
   2   5  11         41.94         28.46        12.23 o                         
   3   5  11          0.40          3.01        12.10 o                         
   4   5  11        103.47        121.02        13.75 o                         
   5   5  11         13.95         -6.31        13.71 o                         
   6   5  11          1.59        -10.22        10.22 o                         
   7   5  11        267.90        255.11        19.21 o                         
   8   5  11         16.57          6.21         9.92 o                         
   9   5  11         20.04         13.49         9.67 o                         
  10   5  11          2.42         -7.06        10.38 o                         
  11   5  11         62.81         59.22        20.96 o                         
 -10   6  11         42.79         18.04         9.60 o                         
  -9   6  11         44.05         34.39         9.01 o                         
  -8   6  11         24.46         11.33         9.62 o                         
  -7   6  11        692.03        760.90        23.75 o                         
  -6   6  11        290.80        283.75        18.76 o                         
  -5   6  11          7.72         21.23        12.06 o                         
  -4   6  11        171.07        163.89        17.72 o                         
  -3   6  11         75.78         57.17        11.36 o                         
  -2   6  11       1726.98       1734.09        47.49 o                         
  -1   6  11        317.26        321.13        22.51 o                         
   0   6  11        435.61        451.81        24.01 o                         
   1   6  11        259.30        282.48        23.95 o                         
   2   6  11          6.15         23.41        15.51 o                         
   3   6  11         90.23         89.77        13.12 o                         
   4   6  11        267.05        292.26        21.99 o                         
   5   6  11          3.05          1.29        10.75 o                         
   6   6  11        713.71        815.95        30.55 o                         
   7   6  11          2.99         14.50         9.35 o                         
   8   6  11         17.74         11.07        10.43 o                         
   9   6  11         13.50         36.43         9.93 o                         
  10   6  11          4.33         29.46        11.48 o                         
  -8   7  11        317.23        289.33        15.08 o                         
  -7   7  11          2.64          2.58         9.71 o                         
  -6   7  11         67.74         93.77        14.78 o                         
  -5   7  11         13.20         12.88        10.74 o                         
  -4   7  11         85.46         81.08        13.13 o                         
  -3   7  11        526.24        560.83        25.27 o                         
  -2   7  11        209.45        252.99        20.65 o                         
  -1   7  11          5.76         -3.41        12.62 o                         
   0   7  11          0.20         29.99        18.76 o                         
   1   7  11         51.16         36.39        13.51 o                         
   2   7  11         70.29         75.46        13.00 o                         
   3   7  11         89.65        109.23        16.20 o                         
   4   7  11          3.22         28.65        18.03 o                         
   5   7  11         24.33         29.88         9.77 o                         
   6   7  11         49.16         35.99        10.09 o                         
   7   7  11         40.82         36.83        10.37 o                         
   8   7  11          0.19         30.44        11.17 o                         
  -6   8  11         20.44         33.93        17.96 o                         
  -5   8  11          7.69         11.22        12.83 o                         
  -4   8  11        163.60        174.25        22.26 o                         
  -3   8  11         65.08         33.74        13.44 o                         
  -2   8  11         21.18         48.45        27.62 o                         
  -1   8  11        277.82        298.57        21.29 o                         
   0   8  11        229.52        235.81        23.17 o                         
   1   8  11         74.17         58.62        13.30 o                         
   2   8  11        223.53        186.08        17.32 o                         
   3   8  11        730.52        727.98        24.37 o                         
   4   8  11         25.00         34.07        16.75 o                         
   5   8  11        113.48        166.28        20.83 o                         
   6   8  11          1.94         -7.98        12.70 o                         
 -14   0  12          1.18          1.00        32.93 o                         
 -12   0  12         33.86         19.53        15.62 o                         
 -10   0  12         25.43         18.48        17.21 o                         
  -8   0  12          6.35          4.88        13.73 o                         
  -6   0  12        687.41        666.05        50.89 o                         
  -4   0  12        489.01        392.69        27.47 o                         
  -2   0  12      12952.34      12302.70      1145.49 o                         
   0   0  12        162.13        133.11        16.24 o                         
   2   0  12      13371.96      12897.72       506.94 o                         
   4   0  12      51477.29      51794.06      1977.65 o                         
   6   0  12       2960.11       3363.20       108.85 o                         
   8   0  12        965.50       1014.31        38.33 o                         
  10   0  12        285.73        312.49        27.46 o                         
  12   0  12        182.27        158.64        28.29 o                         
 -14   1  12         54.85        125.74        29.94 o                         
 -13   1  12         39.21         24.64        12.68 o                         
 -12   1  12         11.92         15.59        11.29 o                         
 -11   1  12          9.42         17.68        13.02 o                         
 -10   1  12        150.62        158.72        16.82 o                         
  -9   1  12         30.32         22.54        11.32 o                         
  -8   1  12         61.18         61.52        12.04 o                         
  -7   1  12         47.62         67.61        13.11 o                         
  -6   1  12        165.94        233.80        16.56 o                         
  -5   1  12        764.32        696.81        29.23 o                         
  -4   1  12        392.08        389.30        32.93 o                         
  -3   1  12        128.45        137.71        23.95 o                         
  -2   1  12       1512.54       1491.12        38.33 o                         
  -1   1  12       4725.28       4835.14       217.21 o                         
   0   1  12       4241.66       3697.42        89.10 o                         
   1   1  12       1382.82       1200.04        84.82 o                         
   2   1  12        569.25        522.34        33.52 o                         
   3   1  12       4218.92       4299.09       130.40 o                         
   4   1  12       5069.92       4804.44       119.24 o                         
   5   1  12       5272.30       5320.24       112.12 o                         
   6   1  12         29.93         41.31        14.98 o                         
   7   1  12        577.45        568.27        24.36 o                         
   8   1  12        109.99        110.46        13.48 o                         
   9   1  12        429.36        471.17        25.26 o                         
  10   1  12         66.15         63.50        12.81 o                         
  11   1  12        488.38        550.90        22.39 o                         
  12   1  12          0.09        -12.94        12.96 o                         
  13   1  12        243.71        201.92        23.50 o                         
 -13   2  12          0.35         -3.41        14.12 o                         
 -12   2  12          2.49          6.37        10.64 o                         
 -11   2  12         79.24         43.19        11.53 o                         
 -10   2  12         51.52         56.81        11.36 o                         
  -9   2  12         11.59         25.20        11.34 o                         
  -8   2  12          0.84         14.55        10.16 o                         
  -7   2  12         72.01         83.22        11.49 o                         
  -6   2  12         96.81        113.48        18.53 o                         
  -5   2  12          9.98         16.86        18.72 o                         
  -4   2  12        309.16        216.39        19.12 o                         
  -3   2  12        192.68        178.27        21.03 o                         
  -2   2  12        579.39        527.87        24.49 o                         
  -1   2  12       1310.96       1298.23        38.36 o                         
   0   2  12         10.86         11.97        17.96 o                         
   1   2  12       7915.98       7248.03       207.44 o                         
   2   2  12      14026.00      14394.68       323.32 o                         
   3   2  12        874.33        816.28        54.10 o                         
   4   2  12        551.57        612.26        24.52 o                         
   5   2  12       2830.60       2900.89        61.93 o                         
   6   2  12       4788.00       4617.66        91.64 o                         
   7   2  12        127.14        192.26        19.78 o                         
   8   2  12       1721.06       1789.15        47.61 o                         
   9   2  12        696.05        812.85        26.35 o                         
  10   2  12          1.24          1.68        11.95 o                         
  11   2  12         40.16         65.75        13.34 o                         
  12   2  12        310.90        266.44        19.87 o                         
  13   2  12         55.78         36.02        16.96 o                         
 -13   3  12        221.04        185.61        29.94 o                         
 -12   3  12         41.07         34.40        16.01 o                         
 -11   3  12          0.39         15.36        13.70 o                         
 -10   3  12        215.92        233.51        16.80 o                         
  -9   3  12        116.63        100.61        12.10 o                         
  -8   3  12        106.43        112.83        13.24 o                         
  -7   3  12          1.06          7.00        10.35 o                         
  -6   3  12        284.31        287.01        23.35 o                         
  -5   3  12        223.28        217.15        21.32 o                         
  -4   3  12          0.99         37.75         9.93 o                         
  -3   3  12        278.40        291.73        21.75 o                         
  -2   3  12       2744.46       2444.47        80.70 o                         
  -1   3  12        122.49         93.25        13.83 o                         
   0   3  12        136.38        115.52        17.35 o                         
   1   3  12      14452.81      14136.21       319.51 o                         
   2   3  12        516.27        484.34        30.43 o                         
   3   3  12        108.15         73.89        28.81 o                         
   4   3  12        646.41        640.11        27.17 o                         
   5   3  12          0.66          6.34        14.40 o                         
   6   3  12        538.22        539.05        20.60 o                         
   7   3  12        143.21        167.54        15.41 o                         
   8   3  12        321.91        322.43        20.04 o                         
   9   3  12         47.36         26.41        12.23 o                         
  10   3  12         25.32         25.58        13.51 o                         
  11   3  12        115.74        129.46        17.47 o                         
  12   3  12          6.34         24.77        11.93 o                         
 -12   4  12         15.71         12.86        10.80 o                         
 -11   4  12          2.27         -1.01        11.12 o                         
 -10   4  12         21.35         30.31        10.96 o                         
  -9   4  12        129.88         93.68        11.16 o                         
  -8   4  12          0.52         -6.74        10.12 o                         
  -7   4  12        117.51        140.38        18.11 o                         
  -6   4  12          6.66         13.53        11.08 o                         
  -5   4  12        100.42        127.83        11.21 o                         
  -4   4  12         21.31         14.91         8.35 o                         
  -3   4  12        989.58        989.26        29.50 o                         
  -2   4  12         81.62         88.60        16.80 o                         
  -1   4  12        482.66        513.35        27.86 o                         
   0   4  12       7236.74       7093.52       145.75 o                         
   1   4  12       2342.69       2280.08        56.26 o                         
   2   4  12       9524.94       9958.58       201.33 o                         
   3   4  12        319.70        316.98        30.72 o                         
   4   4  12         84.66         93.72        16.36 o                         
   5   4  12        164.76        200.50        17.55 o                         
   6   4  12          4.37         26.54        10.44 o                         
   7   4  12       6436.74       6794.62       114.33 o                         
   8   4  12        230.28        258.15        21.12 o                         
   9   4  12         35.79         45.37        11.32 o                         
  10   4  12          8.20          9.18        19.59 o                         
  11   4  12          0.03         -3.76        12.97 o                         
  12   4  12        246.16        287.59        19.61 o                         
 -11   5  12          3.07          8.63         9.10 o                         
 -10   5  12          0.01          3.99         9.79 o                         
  -9   5  12          0.48          5.60        10.30 o                         
  -8   5  12          1.83         -0.21        10.85 o                         
  -7   5  12        178.77        181.78        25.15 o                         
  -6   5  12          4.42          8.57        11.26 o                         
  -5   5  12         15.61         10.53        10.90 o                         
  -4   5  12        143.33        164.83        15.99 o                         
  -3   5  12        433.54        454.50        26.12 o                         
  -2   5  12        505.71        504.77        23.48 o                         
  -1   5  12       2640.08       2665.30        59.24 o                         
   0   5  12         77.28         95.37        22.10 o                         
   1   5  12          2.23         -5.05        16.27 o                         
   2   5  12       1306.52       1353.68        35.75 o                         
   3   5  12        635.66        714.67        25.94 o                         
   4   5  12         83.54         91.95        14.87 o                         
   5   5  12       1320.01       1347.59        32.06 o                         
   6   5  12        363.05        377.77        18.89 o                         
   7   5  12          2.52          4.41        11.43 o                         
   8   5  12          0.73         -1.14        10.24 o                         
   9   5  12        164.96        155.07        14.55 o                         
  10   5  12         47.37         45.90        15.11 o                         
  11   5  12         27.41         39.16        30.94 o                         
 -10   6  12          0.00         -3.40        10.24 o                         
  -9   6  12          2.03        -10.44        10.44 o                         
  -8   6  12         65.18         45.59        10.49 o                         
  -7   6  12         95.43        110.69        18.01 o                         
  -6   6  12         82.78        111.90        16.54 o                         
  -5   6  12         10.81         12.53        11.24 o                         
  -4   6  12         29.30         16.11        11.76 o                         
  -3   6  12         61.53         67.02        13.62 o                         
  -2   6  12        455.64        463.91        24.54 o                         
  -1   6  12        206.01        217.95        21.79 o                         
   0   6  12       2507.72       2771.18        55.09 o                         
   1   6  12        501.41        520.53        23.84 o                         
   2   6  12        363.93        432.43        21.20 o                         
   3   6  12          8.16          4.17        12.39 o                         
   4   6  12        139.21        137.75        15.13 o                         
   5   6  12        749.96        778.10        25.76 o                         
   6   6  12        769.60        855.24        23.77 o                         
   7   6  12        112.95        120.20        12.82 o                         
   8   6  12          4.17          7.20         9.26 o                         
   9   6  12         27.20         33.55        10.55 o                         
  10   6  12         23.86         36.51        11.93 o                         
  -8   7  12          8.79         -9.74         9.74 o                         
  -7   7  12         42.83         26.03        10.13 o                         
  -6   7  12         64.09         74.56        16.66 o                         
  -5   7  12          1.19         11.42        10.67 o                         
  -4   7  12          1.90        -14.13        14.13 o                         
  -3   7  12         84.88         81.79        18.44 o                         
  -2   7  12        299.60        308.53        21.54 o                         
  -1   7  12        278.43        307.16        23.33 o                         
   0   7  12         93.62         78.51        14.84 o                         
   1   7  12         37.81         16.80        12.02 o                         
   2   7  12          0.06         -8.28        11.47 o                         
   3   7  12        102.06         91.12        17.86 o                         
   4   7  12        180.62        217.20        21.83 o                         
   5   7  12        118.78        171.53        18.36 o                         
   6   7  12        184.39        191.91        16.41 o                         
   7   7  12         21.98         29.60         9.93 o                         
   8   7  12         75.86        142.11        19.01 o                         
  -6   8  12          6.98         -7.98        17.96 o                         
  -5   8  12         21.41         47.68        24.88 o                         
  -4   8  12         60.27         55.57        15.88 o                         
  -3   8  12        185.05        167.85        21.22 o                         
  -2   8  12        110.35         80.75        21.42 o                         
  -1   8  12        341.94        349.64        21.88 o                         
   0   8  12        461.45        459.75        21.59 o                         
   1   8  12         83.55         57.53        11.53 o                         
   2   8  12         20.13         11.38        11.14 o                         
   3   8  12         79.79         58.88        14.18 o                         
   4   8  12        960.62        985.23        27.13 o                         
   5   8  12         96.15         79.81        13.24 o                         
   6   8  12         10.67          5.64        11.93 o                         
 -13   0  13         87.04         43.91        15.52 o                         
 -11   0  13        275.72        203.45        26.77 o                         
  -9   0  13         11.22         11.77        16.06 o                         
  -7   0  13        858.78        795.77        72.85 o                         
  -5   0  13        213.44        208.27        22.49 o                         
  -3   0  13       1287.14        846.22        53.89 o                         
  -1   0  13         54.75         76.69        16.24 o                         
   1   0  13        744.40        828.26        57.88 o                         
   3   0  13         10.81          9.98        19.96 o                         
   5   0  13       7985.17       7761.96       224.35 o                         
   7   0  13        508.74        552.44        82.83 o                         
   9   0  13       6042.84       5785.17       183.61 o                         
  11   0  13       5590.31       5435.25       159.47 o                         
  13   0  13        252.96        347.27        33.93 o                         
 -14   1  13         57.87        101.79        29.94 o                         
 -13   1  13          1.05         -8.29        11.08 o                         
 -12   1  13        755.63        722.66        30.20 o                         
 -11   1  13        251.57        266.91        18.61 o                         
 -10   1  13        147.64        135.05        16.33 o                         
  -9   1  13        169.07        158.12        15.35 o                         
  -8   1  13       1254.06       1274.02        44.32 o                         
  -7   1  13        100.06        153.42        16.57 o                         
  -6   1  13          9.12         28.88         9.96 o                         
  -5   1  13        289.96        269.89        18.66 o                         
  -4   1  13       1312.04       1043.01        40.05 o                         
  -3   1  13        691.46        810.30        47.90 o                         
  -2   1  13       1905.90       1995.78        50.25 o                         
  -1   1  13        320.43        243.33        18.70 o                         
   0   1  13          0.73         -9.12         9.58 o                         
   1   1  13          1.32         10.10        11.03 o                         
   2   1  13         56.22         59.79        15.97 o                         
   3   1  13        186.89        198.23        25.40 o                         
   4   1  13        585.22        633.54        27.76 o                         
   5   1  13        203.74        156.60        19.88 o                         
   6   1  13       1402.50       1583.56        45.67 o                         
   7   1  13        237.36        227.39        31.55 o                         
   8   1  13         21.47         25.63        11.87 o                         
   9   1  13       1170.53       1116.41        30.94 o                         
  10   1  13        392.88        461.17        28.95 o                         
  11   1  13       1044.63        989.51        28.25 o                         
  12   1  13         38.87         72.84        35.43 o                         
  13   1  13          2.90          7.03        15.82 o                         
 -13   2  13        114.10        134.90        17.64 o                         
 -12   2  13        110.95         80.11        15.15 o                         
 -11   2  13        108.19         93.35        14.20 o                         
 -10   2  13        723.11        643.13        20.36 o                         
  -9   2  13         72.20         29.52        13.01 o                         
  -8   2  13        288.33        340.70        18.21 o                         
  -7   2  13        209.07        220.93        16.33 o                         
  -6   2  13        120.34        124.05        15.80 o                         
  -5   2  13         27.97         24.94        13.02 o                         
  -4   2  13        104.53        121.58        14.34 o                         
  -3   2  13        112.26        102.11        20.61 o                         
  -2   2  13         22.36         23.71         8.44 o                         
  -1   2  13         16.67         28.15        10.84 o                         
   0   2  13        597.07        563.51        30.32 o                         
   1   2  13       1463.28       1464.50        59.87 o                         
   2   2  13        326.45        249.48        18.15 o                         
   3   2  13         87.75         91.45        15.21 o                         
   4   2  13       2172.41       2071.51        59.43 o                         
   5   2  13       3367.16       3384.81        96.17 o                         
   6   2  13       1669.82       1534.69        56.09 o                         
   7   2  13         87.65        122.75        15.45 o                         
   8   2  13        198.93        191.63        24.20 o                         
   9   2  13       3012.32       2897.55        59.74 o                         
  10   2  13        543.00        509.80        24.44 o                         
  11   2  13        235.58        208.99        21.93 o                         
  12   2  13       1041.46        935.11        31.34 o                         
  13   2  13          8.66         -1.72        28.94 o                         
 -13   3  13          0.09         -6.24        20.17 o                         
 -12   3  13          3.60          2.55        11.39 o                         
 -11   3  13          1.36        -10.22        10.22 o                         
 -10   3  13         49.84         18.49        10.38 o                         
  -9   3  13        173.66        162.42        15.45 o                         
  -8   3  13        254.23        246.11        19.54 o                         
  -7   3  13        181.20        192.41        15.05 o                         
  -6   3  13          0.92         17.41        10.77 o                         
  -5   3  13        537.53        518.15        24.15 o                         
  -4   3  13        157.82        170.93        18.43 o                         
  -3   3  13        126.61        101.52        25.47 o                         
  -2   3  13        175.45        110.75        32.93 o                         
  -1   3  13         36.70         28.99        16.96 o                         
   0   3  13       1679.25       1587.55        46.55 o                         
   1   3  13        246.69        255.22        20.30 o                         
   2   3  13         34.26         35.88        11.08 o                         
   3   3  13        402.61        427.36        28.88 o                         
   4   3  13        332.42        383.92        22.86 o                         
   5   3  13          7.56          4.13        12.93 o                         
   6   3  13       1742.47       1771.64        40.89 o                         
   7   3  13       1295.79       1280.92        32.68 o                         
   8   3  13       1339.79       1376.22        36.30 o                         
   9   3  13          2.95          9.21        12.57 o                         
  10   3  13         85.49        106.03        26.40 o                         
  11   3  13         19.29         34.40        16.11 o                         
  12   3  13        901.46        887.47        35.20 o                         
 -12   4  13         46.51         19.41        10.84 o                         
 -11   4  13          2.65         -0.62        10.28 o                         
 -10   4  13          1.51        -12.90        13.86 o                         
  -9   4  13         24.11         15.38        10.51 o                         
  -8   4  13          0.00         15.95        10.11 o                         
  -7   4  13          0.01         33.75        11.62 o                         
  -6   4  13        560.81        506.79        21.11 o                         
  -5   4  13         40.44         47.17        14.92 o                         
  -4   4  13         29.63         21.59         8.81 o                         
  -3   4  13        139.20        146.55        19.82 o                         
  -2   4  13        381.81        440.27        26.51 o                         
  -1   4  13        602.62        551.97        36.49 o                         
   0   4  13        488.11        532.10        26.04 o                         
   1   4  13         71.40         71.12        25.93 o                         
   2   4  13        273.80        265.51        29.96 o                         
   3   4  13          9.05        170.59       158.67 o                         
   4   4  13          0.14         19.53        11.05 o                         
   5   4  13         14.28         43.39        14.58 o                         
   6   4  13        515.69        497.00        22.61 o                         
   7   4  13        127.60        190.53        17.60 o                         
   8   4  13        947.32        832.02        24.89 o                         
   9   4  13         21.90         23.16        10.48 o                         
  10   4  13         39.41         51.05        12.71 o                         
  11   4  13        540.51        591.18        28.94 o                         
  12   4  13        690.04        645.38        28.94 o                         
 -11   5  13        117.42         75.70        16.09 o                         
 -10   5  13          2.49         -3.85         9.39 o                         
  -9   5  13        147.35        107.01        12.55 o                         
  -8   5  13        521.15        478.35        21.92 o                         
  -7   5  13        539.56        505.38        24.05 o                         
  -6   5  13        300.62        313.88        20.69 o                         
  -5   5  13        609.11        599.42        32.71 o                         
  -4   5  13          0.08        -16.07        16.07 o                         
  -3   5  13         20.11         21.84        12.08 o                         
  -2   5  13        482.75        485.82        22.07 o                         
  -1   5  13         37.07         72.26        15.90 o                         
   0   5  13          2.41          1.67        10.87 o                         
   1   5  13         23.67         35.81        12.76 o                         
   2   5  13          1.42         10.81        11.89 o                         
   3   5  13         32.79         33.30        11.27 o                         
   4   5  13         85.03         86.72        14.13 o                         
   5   5  13        126.54        118.55        15.65 o                         
   6   5  13        481.87        489.20        20.19 o                         
   7   5  13        109.27        114.01        14.84 o                         
   8   5  13        391.46        405.98        26.60 o                         
   9   5  13         12.18         -1.78         9.55 o                         
  10   5  13         13.80          7.89        11.09 o                         
  11   5  13        100.35        111.05        16.76 o                         
 -10   6  13          4.15         -5.59        11.20 o                         
  -9   6  13         10.71         12.61         8.58 o                         
  -8   6  13         17.75         58.77        10.75 o                         
  -7   6  13          0.07         -4.73        10.86 o                         
  -6   6  13          4.15         -2.04        10.55 o                         
  -5   6  13         61.33         41.70        12.80 o                         
  -4   6  13          1.42        -11.95        11.95 o                         
  -3   6  13         23.17         21.10        14.24 o                         
  -2   6  13          6.62         10.46        12.88 o                         
  -1   6  13          2.04          6.65        15.02 o                         
   0   6  13         47.20         75.59        14.16 o                         
   1   6  13          0.01          1.75        12.00 o                         
   2   6  13         20.70         20.61        13.64 o                         
   3   6  13        179.46        214.01        19.37 o                         
   4   6  13        458.00        462.08        23.71 o                         
   5   6  13         53.80         33.44        11.33 o                         
   6   6  13        553.57        522.66        19.77 o                         
   7   6  13         95.26        143.60        16.71 o                         
   8   6  13        168.86        201.96        16.60 o                         
   9   6  13        699.07        687.69        20.57 o                         
  10   6  13         20.85         37.92        13.97 o                         
  -8   7  13         32.46         22.95         9.93 o                         
  -7   7  13        304.03        230.57        15.06 o                         
  -6   7  13        121.69        121.72        12.96 o                         
  -5   7  13         53.76         55.26        11.49 o                         
  -4   7  13         16.72         21.85        14.87 o                         
  -3   7  13         85.87         75.39        15.84 o                         
  -2   7  13          2.76         30.05        13.50 o                         
  -1   7  13         16.77         43.37        30.28 o                         
   0   7  13         50.12         52.07        14.25 o                         
   1   7  13          5.60          1.70        11.83 o                         
   2   7  13         21.16         10.97        11.47 o                         
   3   7  13          0.43         12.03        10.75 o                         
   4   7  13         40.40         25.48        10.41 o                         
   5   7  13          1.34          3.44         9.93 o                         
   6   7  13         15.55         39.82         9.71 o                         
   7   7  13         54.26         55.74        11.08 o                         
   8   7  13          0.56         21.95        15.97 o                         
  -6   8  13          4.00         -5.99        17.96 o                         
  -5   8  13         43.63         19.41        16.96 o                         
  -4   8  13          0.34          0.70        21.48 o                         
  -3   8  13         95.61         77.83        15.17 o                         
  -2   8  13          0.13         17.99        13.77 o                         
  -1   8  13         63.81         40.86        12.76 o                         
   0   8  13          5.85          7.81        11.46 o                         
   1   8  13          5.36        -11.30        11.30 o                         
   2   8  13         15.75         26.48        11.46 o                         
   3   8  13        248.47        220.59        17.01 o                         
   4   8  13          1.69         17.34        10.07 o                         
   5   8  13        119.42        134.75        21.17 o                         
 -14   0  14         53.78          5.99        19.96 o                         
 -12   0  14        335.04        291.50        26.11 o                         
 -10   0  14         31.55         40.50        15.94 o                         
  -8   0  14         61.90         26.27        14.24 o                         
  -6   0  14        974.79       1018.34        40.64 o                         
  -4   0  14        359.89        624.69        41.91 o                         
  -2   0  14        657.22        520.96        26.37 o                         
   0   0  14        187.48        199.58        23.95 o                         
   2   0  14       4870.15       4709.71       215.55 o                         
   4   0  14          0.01          9.41        19.16 o                         
   6   0  14        945.67        943.32        60.87 o                         
   8   0  14       1720.19       1672.00        61.56 o                         
  10   0  14       4912.49       5079.35       150.63 o                         
  12   0  14          3.76         23.95        23.95 o                         
 -13   1  14        102.76        103.92        16.59 o                         
 -12   1  14         13.76         28.08        11.19 o                         
 -11   1  14        236.40        230.33        18.27 o                         
 -10   1  14        345.48        397.65        19.35 o                         
  -9   1  14         60.41         73.45        11.49 o                         
  -8   1  14          0.48         11.57        11.65 o                         
  -7   1  14        476.42        554.19        21.94 o                         
  -6   1  14       2072.83       1945.87        45.36 o                         
  -5   1  14        237.36        112.35        14.20 o                         
  -4   1  14      10467.59      10303.34       344.28 o                         
  -3   1  14        813.65        671.42        36.50 o                         
  -2   1  14       2402.15       2339.35        67.38 o                         
  -1   1  14       1246.59       1265.54        37.25 o                         
   0   1  14        961.13        929.91        38.03 o                         
   1   1  14         40.32         39.33        11.45 o                         
   2   1  14          0.64         -3.47        12.91 o                         
   3   1  14        159.57        141.54        25.40 o                         
   4   1  14        225.58        186.72        21.38 o                         
   5   1  14         18.52          7.99        12.06 o                         
   6   1  14        310.47        268.18        26.25 o                         
   7   1  14        279.86        295.87        22.53 o                         
   8   1  14         28.61         23.34        17.70 o                         
   9   1  14        249.97        254.14        20.99 o                         
  10   1  14        321.38        339.21        20.86 o                         
  11   1  14         24.14         35.13        17.22 o                         
  12   1  14          8.57          9.32        12.86 o                         
  13   1  14        104.26        102.83        23.25 o                         
 -13   2  14          0.06         -6.31        12.25 o                         
 -12   2  14         82.90         46.29        11.96 o                         
 -11   2  14         30.27         20.94        12.02 o                         
 -10   2  14        275.33        257.29        17.36 o                         
  -9   2  14         57.48         85.93        11.64 o                         
  -8   2  14        131.25        119.88        17.23 o                         
  -7   2  14        164.17        183.45        16.49 o                         
  -6   2  14        448.16        537.40        22.60 o                         
  -5   2  14         36.35         34.38        12.91 o                         
  -4   2  14         17.36         24.89        24.24 o                         
  -3   2  14       1670.65       1799.48        82.83 o                         
  -2   2  14        561.25        481.19        22.14 o                         
  -1   2  14        685.38        766.85        29.93 o                         
   0   2  14       1475.95       1492.74        54.98 o                         
   1   2  14        965.70        838.53        30.43 o                         
   2   2  14        306.49        283.70        19.81 o                         
   3   2  14        981.21       1023.51        35.90 o                         
   4   2  14        104.28        151.68        25.87 o                         
   5   2  14        353.15        338.69        26.79 o                         
   6   2  14        200.91        211.52        30.35 o                         
   7   2  14        766.96        821.41        29.21 o                         
   8   2  14        383.37        358.47        23.14 o                         
   9   2  14       1082.21       1098.28        44.17 o                         
  10   2  14        917.19        952.34        30.58 o                         
  11   2  14        293.15        334.05        21.19 o                         
  12   2  14         19.45         36.92        12.70 o                         
  13   2  14         49.71         69.85        28.94 o                         
 -13   3  14         28.44        -10.29        11.69 o                         
 -12   3  14         28.05         12.59        10.37 o                         
 -11   3  14         10.70          9.23        10.77 o                         
 -10   3  14        112.77        124.05        18.02 o                         
  -9   3  14         46.16         64.67        11.37 o                         
  -8   3  14         90.56        148.74        29.39 o                         
  -7   3  14        659.69        647.32        21.12 o                         
  -6   3  14         22.56         10.41        10.76 o                         
  -5   3  14       2577.76       2817.79        66.63 o                         
  -4   3  14         40.27         62.88        22.47 o                         
  -3   3  14       2494.52       2392.59        61.94 o                         
  -2   3  14        462.88        477.00        35.92 o                         
  -1   3  14       2279.92       2119.46        58.46 o                         
   0   3  14       1025.09       1019.10        35.20 o                         
   1   3  14       1264.21       1227.60        40.75 o                         
   2   3  14         21.27         20.67        10.49 o                         
   3   3  14        116.67        113.28        19.30 o                         
   4   3  14          0.68         16.93        11.44 o                         
   5   3  14        660.99        673.73        29.22 o                         
   6   3  14        434.09        409.80        20.87 o                         
   7   3  14       1231.63       1311.87        33.41 o                         
   8   3  14        183.66        206.50        19.24 o                         
   9   3  14          1.81        -15.84        16.49 o                         
  10   3  14         59.28         57.95        13.57 o                         
  11   3  14          8.33          7.83        12.74 o                         
  12   3  14         29.32         18.96        11.29 o                         
 -12   4  14         13.23          1.06        12.48 o                         
 -11   4  14         18.62         10.58        11.21 o                         
 -10   4  14        151.00        149.37        17.01 o                         
  -9   4  14        305.17        275.35        17.54 o                         
  -8   4  14        629.83        623.97        21.47 o                         
  -7   4  14        125.40        168.98        17.86 o                         
  -6   4  14         17.96         22.68        11.13 o                         
  -5   4  14         33.68         27.63        10.17 o                         
  -4   4  14         44.48         31.51        14.46 o                         
  -3   4  14        182.29        181.48        22.01 o                         
  -2   4  14       1121.54       1167.37        65.85 o                         
  -1   4  14       2102.30       2046.86        67.70 o                         
   0   4  14        345.99        321.45        34.84 o                         
   1   4  14          0.07          8.13        14.40 o                         
   2   4  14         19.68         33.06        14.12 o                         
   3   4  14        246.96        266.94        18.22 o                         
   4   4  14         67.49         75.44        12.73 o                         
   5   4  14         65.94         51.93        12.94 o                         
   6   4  14        867.11        945.15        26.70 o                         
   7   4  14       1839.83       1835.77        39.14 o                         
   8   4  14         78.56        101.47        13.13 o                         
   9   4  14          6.20         16.34        15.27 o                         
  10   4  14          7.66        -11.56        11.56 o                         
  11   4  14         60.31         85.82        17.60 o                         
  12   4  14          0.05          6.74        11.03 o                         
 -11   5  14          4.53         -4.33         9.77 o                         
 -10   5  14         13.95         28.70         9.57 o                         
  -9   5  14        221.57        241.31        15.73 o                         
  -8   5  14          1.16          9.65        10.06 o                         
  -7   5  14        282.18        286.59        18.63 o                         
  -6   5  14        203.66        217.02        18.77 o                         
  -5   5  14        649.68        664.73        23.25 o                         
  -4   5  14        554.79        563.32        22.30 o                         
  -3   5  14         13.69          8.91        15.88 o                         
  -2   5  14        330.40        346.65        23.75 o                         
  -1   5  14        604.73        600.25        25.23 o                         
   0   5  14         17.22         38.82        12.58 o                         
   1   5  14          8.46         -0.24        11.67 o                         
   2   5  14         71.51         71.63        13.75 o                         
   3   5  14        301.94        305.49        20.54 o                         
   4   5  14        225.56        242.72        19.88 o                         
   5   5  14        209.82        244.51        19.34 o                         
   6   5  14        453.90        489.88        20.05 o                         
   7   5  14        135.07        140.93        15.48 o                         
   8   5  14         16.70         14.91        11.01 o                         
   9   5  14        126.22        124.16        14.73 o                         
  10   5  14         42.44         43.80        11.93 o                         
  11   5  14         42.56         29.94        11.03 o                         
 -10   6  14         23.22         20.12        10.24 o                         
  -9   6  14         25.78         21.74         9.18 o                         
  -8   6  14         30.37          4.03         9.24 o                         
  -7   6  14        381.45        376.46        17.88 o                         
  -6   6  14         45.52         55.59        10.69 o                         
  -5   6  14        265.98        262.44        17.73 o                         
  -4   6  14        272.77        246.55        28.12 o                         
  -3   6  14        207.04        222.09        19.62 o                         
  -2   6  14         26.74         34.82        25.83 o                         
  -1   6  14         29.76         31.63        13.26 o                         
   0   6  14        123.10        158.91        18.68 o                         
   1   6  14          9.78         25.76        14.55 o                         
   2   6  14         19.37         37.55        11.65 o                         
   3   6  14         44.19         47.87        12.78 o                         
   4   6  14        211.35        220.50        18.94 o                         
   5   6  14         24.94         24.47        13.42 o                         
   6   6  14        218.12        224.40        16.72 o                         
   7   6  14          5.27          1.92         9.52 o                         
   8   6  14         37.40         35.15         9.68 o                         
   9   6  14          1.60          0.13        10.66 o                         
  -8   7  14        222.09        193.91        16.00 o                         
  -7   7  14          3.62         -6.99        10.19 o                         
  -6   7  14        297.21        276.44        16.13 o                         
  -5   7  14         15.39         11.91        11.31 o                         
  -4   7  14        132.14        169.52        20.45 o                         
  -3   7  14        428.31        464.45        24.00 o                         
  -2   7  14        278.31        298.43        28.81 o                         
  -1   7  14          8.98         42.47        16.33 o                         
   0   7  14          3.80         11.08        11.87 o                         
   1   7  14          8.88         -4.68        11.54 o                         
   2   7  14         16.18         25.50        11.45 o                         
   3   7  14         21.01         20.91        11.21 o                         
   4   7  14         37.65         21.72        10.41 o                         
   5   7  14         83.62        102.16        14.80 o                         
   6   7  14        113.39        112.07        16.59 o                         
   7   7  14         22.65         23.10        10.28 o                         
   8   7  14         52.76        100.43        21.03 o                         
  -6   8  14         10.65          7.98        17.96 o                         
  -5   8  14        233.88        269.24        19.65 o                         
  -4   8  14          0.57         19.43        12.32 o                         
  -3   8  14        107.00        105.90        16.96 o                         
  -2   8  14        119.00         88.39        15.80 o                         
  -1   8  14         53.30         41.70        13.37 o                         
   0   8  14         81.34         90.71        21.84 o                         
   1   8  14        104.62         73.61        25.93 o                         
   2   8  14         32.37         29.53        10.76 o                         
   3   8  14         81.18         85.37        21.03 o                         
   4   8  14        103.76         81.31        15.33 o                         
   5   8  14          1.85         17.14        15.72 o                         
 -13   0  15        186.01        214.69        33.93 o                         
 -11   0  15         66.38         55.73        17.21 o                         
  -9   0  15          2.69        -16.23        16.23 o                         
  -7   0  15         17.20         23.52        32.93 o                         
  -5   0  15        125.23        107.62        19.76 o                         
  -3   0  15       2838.33       3125.04       131.72 o                         
  -1   0  15         20.01          7.98        11.97 o                         
   1   0  15      27629.20      27701.04      1057.58 o                         
   3   0  15      53037.75      52650.27      2011.58 o                         
   5   0  15       6799.09       7923.13       233.51 o                         
   7   0  15        119.84        136.22        21.94 o                         
   9   0  15       3338.44       3202.53        83.33 o                         
  11   0  15       1255.77       1151.80        46.82 o                         
  13   0  15         11.54         13.97        21.95 o                         
 -13   1  15         35.85         39.05        10.93 o                         
 -12   1  15        486.60        456.05        21.57 o                         
 -11   1  15        234.09        260.63        19.96 o                         
 -10   1  15        300.01        291.84        19.40 o                         
  -9   1  15        542.87        577.41        27.12 o                         
  -8   1  15        195.86        205.91        16.48 o                         
  -7   1  15        406.28        373.88        20.60 o                         
  -6   1  15         62.40         70.81        11.80 o                         
  -5   1  15          1.89         27.16         9.74 o                         
  -4   1  15       3045.94       2688.16        83.12 o                         
  -3   1  15       3989.55       4006.00       117.03 o                         
  -2   1  15       4192.79       4648.00       165.15 o                         
  -1   1  15        880.71        878.66        35.97 o                         
   0   1  15       3567.31       3590.61       108.64 o                         
   1   1  15        475.95        461.12        27.94 o                         
   2   1  15       1785.21       1593.68        60.24 o                         
   3   1  15       4268.78       4378.12       166.65 o                         
   4   1  15         44.63        106.44        25.09 o                         
   5   1  15        235.40        222.62        23.26 o                         
   6   1  15         81.04        117.25        21.32 o                         
   7   1  15          5.32         29.31        15.50 o                         
   8   1  15        131.89        146.56        15.95 o                         
   9   1  15        827.60        816.62        26.06 o                         
  10   1  15         61.99         50.73        13.37 o                         
  11   1  15         11.19         23.34        43.13 o                         
  12   1  15          4.44         20.79        13.06 o                         
  13   1  15          7.84          7.98        17.96 o                         
 -13   2  15         15.88         43.41        15.40 o                         
 -12   2  15         21.78         28.54        11.52 o                         
 -11   2  15        292.70        271.24        19.72 o                         
 -10   2  15         41.51         28.36        11.18 o                         
  -9   2  15         41.40         29.08        11.31 o                         
  -8   2  15          4.69        -10.94        10.94 o                         
  -7   2  15         47.42         41.27        11.00 o                         
  -6   2  15         61.61         68.28        11.65 o                         
  -5   2  15          1.66         12.03        12.16 o                         
  -4   2  15         52.06         51.37        15.87 o                         
  -3   2  15          8.39         21.22        12.91 o                         
  -2   2  15         42.86        124.58        18.20 o                         
  -1   2  15        102.67        159.72        18.66 o                         
   0   2  15       3026.58       2705.02        79.76 o                         
   1   2  15       2631.53       2571.60        67.91 o                         
   2   2  15       4651.04       4665.97       114.35 o                         
   3   2  15         29.80         16.37        11.56 o                         
   4   2  15      12009.60      12685.30       291.62 o                         
   5   2  15       6271.09       6746.11       143.55 o                         
   6   2  15        846.98        759.52        55.63 o                         
   7   2  15        818.72        868.82        37.32 o                         
   8   2  15        666.28        500.08        27.15 o                         
   9   2  15        242.77        235.82        23.05 o                         
  10   2  15        654.56        612.09        45.31 o                         
  11   2  15        515.47        485.44        24.79 o                         
  12   2  15        196.34        219.71        29.94 o                         
  13   2  15          0.08         -6.08        14.77 o                         
 -13   3  15         22.11         52.60        17.45 o                         
 -12   3  15         12.00          3.26         9.84 o                         
 -11   3  15        290.61        305.25        18.30 o                         
 -10   3  15        101.18        185.53        16.74 o                         
  -9   3  15         79.96         80.46        11.75 o                         
  -8   3  15         15.09         15.46        10.63 o                         
  -7   3  15          6.57          2.36        11.09 o                         
  -6   3  15          1.03         -9.70         9.75 o                         
  -5   3  15        157.76        190.62        26.79 o                         
  -4   3  15        374.15        376.90        24.97 o                         
  -3   3  15        457.63        362.34        23.06 o                         
  -2   3  15        623.71        480.63        28.74 o                         
  -1   3  15          1.17         -3.56        10.91 o                         
   0   3  15       4684.97       4568.27        96.42 o                         
   1   3  15          0.01         18.45        11.08 o                         
   2   3  15        276.10        265.62        19.95 o                         
   3   3  15        846.78       1055.42        33.87 o                         
   4   3  15        337.08        338.50        22.93 o                         
   5   3  15        575.96        639.03        41.03 o                         
   6   3  15         52.46         59.04        15.05 o                         
   7   3  15       2781.51       2906.57        61.92 o                         
   8   3  15          6.07         26.06        13.03 o                         
   9   3  15        464.31        502.90        26.35 o                         
  10   3  15        137.30         78.25        14.61 o                         
  11   3  15          0.07          3.61        11.33 o                         
  12   3  15         41.81         40.65        19.96 o                         
 -12   4  15          0.61          3.27         9.63 o                         
 -11   4  15         59.34         19.99        10.29 o                         
 -10   4  15        111.91        126.16        15.85 o                         
  -9   4  15        165.78        145.52        15.24 o                         
  -8   4  15          1.94         -6.72        11.66 o                         
  -7   4  15          6.47          8.06        11.10 o                         
  -6   4  15         91.54         82.21        12.86 o                         
  -5   4  15         62.15         90.94        12.90 o                         
  -4   4  15          4.82          3.95        11.04 o                         
  -3   4  15          1.52          5.58        13.98 o                         
  -2   4  15       1000.21        967.75        35.66 o                         
  -1   4  15          3.22          9.15        12.82 o                         
   0   4  15       4953.30       5158.11       182.11 o                         
   1   4  15        614.48        678.34        29.53 o                         
   2   4  15       3624.76       3989.01       148.36 o                         
   3   4  15         11.99          9.13        12.75 o                         
   4   4  15        854.41        835.61        26.24 o                         
   5   4  15        387.63        403.55        31.15 o                         
   6   4  15       2438.19       2425.53        47.73 o                         
   7   4  15          1.89          5.09        10.76 o                         
   8   4  15         76.64         67.11        11.32 o                         
   9   4  15         43.34         20.01        11.97 o                         
  10   4  15          0.45         -0.29        11.51 o                         
  11   4  15         14.51         22.62        34.93 o                         
  12   4  15        299.04        292.46        19.01 o                         
 -11   5  15          2.43         23.74        10.24 o                         
 -10   5  15         29.73         16.41        11.13 o                         
  -9   5  15          0.13         -9.41         9.41 o                         
  -8   5  15          3.15         18.24        10.12 o                         
  -7   5  15         65.05         88.17        18.69 o                         
  -6   5  15        434.46        395.41        20.01 o                         
  -5   5  15        407.30        445.32        21.78 o                         
  -4   5  15         31.92         22.66        17.73 o                         
  -3   5  15         79.55         67.72        11.71 o                         
  -2   5  15        154.95        177.57        17.93 o                         
  -1   5  15        311.65        235.86        22.58 o                         
   0   5  15        913.27        787.42        26.02 o                         
   1   5  15        378.25        424.64        22.42 o                         
   2   5  15        446.10        388.38        21.68 o                         
   3   5  15          1.46         -6.78        12.34 o                         
   4   5  15          9.88          2.83        11.80 o                         
   5   5  15        226.65        270.37        23.39 o                         
   6   5  15        522.00        562.58        21.52 o                         
   7   5  15        360.96        389.49        18.95 o                         
   8   5  15         10.08         27.40        11.75 o                         
   9   5  15        221.48        237.55        16.29 o                         
  10   5  15         10.25         25.32        12.97 o                         
  11   5  15         34.35         41.27        28.94 o                         
 -10   6  15          1.67          8.38        10.24 o                         
  -9   6  15          0.02          1.98         9.31 o                         
  -8   6  15         83.55         70.98        10.23 o                         
  -7   6  15          0.80          4.73        10.08 o                         
  -6   6  15          0.10          9.16        11.22 o                         
  -5   6  15          8.97         15.43        10.94 o                         
  -4   6  15          1.46         -4.78        13.94 o                         
  -3   6  15          0.81         -2.73        11.21 o                         
  -2   6  15        102.72        118.32        14.41 o                         
  -1   6  15        239.91        228.33        19.18 o                         
   0   6  15       1133.83       1267.10        32.14 o                         
   1   6  15        209.86        240.62        25.43 o                         
   2   6  15        293.73        338.14        20.86 o                         
   3   6  15        806.75        846.09        27.43 o                         
   4   6  15        139.30        145.22        16.74 o                         
   5   6  15        935.63        896.27        26.54 o                         
   6   6  15         85.63         84.22        12.97 o                         
   7   6  15        596.44        565.53        21.03 o                         
   8   6  15        113.40        109.90        13.55 o                         
   9   6  15        223.20        233.25        18.33 o                         
  -8   7  15         27.43         27.19        11.65 o                         
  -7   7  15         48.89         45.65        11.29 o                         
  -6   7  15          5.63         -3.38         9.83 o                         
  -5   7  15         13.69         11.96        11.90 o                         
  -4   7  15         93.83         81.07        13.34 o                         
  -3   7  15        213.82        281.28        33.99 o                         
  -2   7  15         15.50          6.52        12.97 o                         
  -1   7  15          2.51         27.53        12.61 o                         
   0   7  15          0.11         -6.72        12.04 o                         
   1   7  15         15.42         21.48        11.97 o                         
   2   7  15         83.35        103.15        15.85 o                         
   3   7  15          1.59         -6.45        14.10 o                         
   4   7  15        810.95        792.66        23.82 o                         
   5   7  15        188.12        153.03        15.20 o                         
   6   7  15         68.93         84.65        14.69 o                         
   7   7  15          1.81         22.13        13.41 o                         
   8   7  15          1.16         89.81        31.93 o                         
  -5   8  15          3.91         19.16        31.71 o                         
  -4   8  15         14.30         37.35        13.03 o                         
  -3   8  15        199.79        269.30        27.79 o                         
  -2   8  15        169.72        151.09        19.62 o                         
  -1   8  15        187.61        208.41        26.08 o                         
   0   8  15         82.43         21.75        23.95 o                         
   1   8  15         90.44         98.12        14.40 o                         
   2   8  15         21.56         40.11        12.68 o                         
   3   8  15         75.65         54.65        15.70 o                         
   4   8  15         11.73         11.15        12.04 o                         
   5   8  15         12.14         29.65         9.83 o                         
 -12   0  16        643.37        638.52        30.87 o                         
 -10   0  16        595.67        646.48        35.75 o                         
  -8   0  16         30.75         38.56        16.49 o                         
  -6   0  16        632.34        600.05        35.28 o                         
  -4   0  16        233.07        328.46        31.64 o                         
  -2   0  16       3069.55       3364.54       141.70 o                         
   0   0  16       4101.29       4657.82       191.60 o                         
   2   0  16       4653.66       4430.30       195.59 o                         
   4   0  16       6830.29       6862.99       297.38 o                         
   6   0  16        117.16         75.65        29.94 o                         
   8   0  16         42.62         37.55        17.50 o                         
  10   0  16       2037.58       2132.09        60.30 o                         
  12   0  16        329.85        311.35        39.92 o                         
 -13   1  16         49.61         35.62        13.45 o                         
 -12   1  16         77.03         71.41        14.13 o                         
 -11   1  16        228.08        247.08        22.98 o                         
 -10   1  16        571.98        564.79        23.46 o                         
  -9   1  16         51.58         44.38        11.42 o                         
  -8   1  16         47.26         33.02        10.61 o                         
  -7   1  16       1002.20        919.98        24.51 o                         
  -6   1  16        351.74        381.32        26.79 o                         
  -5   1  16       3634.29       3667.16        69.54 o                         
  -4   1  16        541.21        514.25        47.90 o                         
  -3   1  16       2282.69       2300.68       102.78 o                         
  -2   1  16        101.83         75.19        14.00 o                         
  -1   1  16        575.24        657.41        32.37 o                         
   0   1  16        523.65        556.23        30.66 o                         
   1   1  16        273.83        235.73        24.36 o                         
   2   1  16        651.40        660.75        37.40 o                         
   3   1  16        182.82        176.26        30.62 o                         
   4   1  16          8.50         -3.05        24.71 o                         
   5   1  16        798.22        872.22        38.69 o                         
   6   1  16         21.59         15.21        18.49 o                         
   7   1  16        291.74        278.97        21.98 o                         
   8   1  16        216.34        181.43        19.73 o                         
   9   1  16       2398.51       2389.29        51.88 o                         
  10   1  16       1299.38       1327.51        41.19 o                         
  11   1  16        739.89        775.66        27.92 o                         
  12   1  16         19.20         81.12        35.92 o                         
  13   1  16          6.36         17.96        19.96 o                         
 -13   2  16         38.62         51.83        18.80 o                         
 -12   2  16         52.50         35.61        11.49 o                         
 -11   2  16         81.73         83.19        15.52 o                         
 -10   2  16         13.04         -1.20        11.33 o                         
  -9   2  16        170.02        137.38        12.85 o                         
  -8   2  16          0.32         10.20        10.60 o                         
  -7   2  16        187.60        208.64        16.27 o                         
  -6   2  16        196.16        175.70        22.35 o                         
  -5   2  16        363.99        374.00        23.21 o                         
  -4   2  16         16.61         -5.32        11.81 o                         
  -3   2  16        338.03        419.41        27.69 o                         
  -2   2  16         28.66         28.74        10.44 o                         
  -1   2  16        140.95        124.26        16.94 o                         
   0   2  16        373.31        344.00        22.15 o                         
   1   2  16        784.85        690.71        47.00 o                         
   2   2  16        118.64        154.65        19.10 o                         
   3   2  16         60.42         88.91        16.59 o                         
   4   2  16       1668.41       1676.83        46.25 o                         
   5   2  16        759.62        672.51        36.28 o                         
   6   2  16        165.47        189.34        22.27 o                         
   7   2  16       3623.51       4011.67        99.83 o                         
   8   2  16        332.57        342.62        35.66 o                         
   9   2  16        314.46        421.35        31.05 o                         
  10   2  16        706.76        814.56        31.48 o                         
  11   2  16        118.13        122.79        20.24 o                         
  12   2  16        568.16        521.57        26.08 o                         
  13   2  16        124.89        151.68        27.94 o                         
 -13   3  16         73.61         70.96        43.91 o                         
 -12   3  16        143.93        158.11        16.44 o                         
 -11   3  16        805.84        818.04        22.85 o                         
 -10   3  16        531.27        601.02        24.25 o                         
  -9   3  16        327.15        317.93        29.69 o                         
  -8   3  16        154.71        138.28        16.52 o                         
  -7   3  16         71.09         80.28        11.78 o                         
  -6   3  16        216.68        203.23        17.51 o                         
  -5   3  16         18.19         43.02        12.06 o                         
  -4   3  16        136.90         79.49        21.61 o                         
  -3   3  16       4384.70       4110.09        78.32 o                         
  -2   3  16         13.33         -3.33        12.61 o                         
  -1   3  16        340.44        390.89        24.20 o                         
   0   3  16        126.13        102.56        15.67 o                         
   1   3  16        132.69        121.74        13.73 o                         
   2   3  16        157.20        141.90        15.69 o                         
   3   3  16          6.06         68.22        30.66 o                         
   4   3  16          5.44         -1.39        14.12 o                         
   5   3  16          8.74         11.23        11.36 o                         
   6   3  16         12.01          9.05        11.44 o                         
   7   3  16        234.99        186.58        19.36 o                         
   8   3  16         69.40         75.87        15.99 o                         
   9   3  16         51.29         60.54        13.06 o                         
  10   3  16          0.13          1.72        13.73 o                         
  11   3  16         35.01         25.13        42.91 o                         
  12   3  16        183.17        109.77        29.94 o                         
 -12   4  16         92.65        116.53        17.21 o                         
 -11   4  16          4.10         11.96         9.39 o                         
 -10   4  16         41.87         31.85        10.83 o                         
  -9   4  16         51.31         78.22        11.56 o                         
  -8   4  16        267.03        274.23        19.99 o                         
  -7   4  16        362.99        352.37        19.52 o                         
  -6   4  16        131.56         90.21        11.78 o                         
  -5   4  16        297.22        308.05        20.55 o                         
  -4   4  16        125.95        129.07        13.92 o                         
  -3   4  16         79.92         69.54        11.06 o                         
  -2   4  16          0.07        -11.89        13.55 o                         
  -1   4  16        269.23        324.33        51.98 o                         
   0   4  16         50.94         47.65        16.41 o                         
   1   4  16        920.03        951.49        45.77 o                         
   2   4  16         54.05        120.21        34.96 o                         
   3   4  16         80.04        127.94        16.92 o                         
   4   4  16         55.84         62.68        11.36 o                         
   5   4  16          5.06         14.48        10.54 o                         
   6   4  16       2339.07       2542.83        54.68 o                         
   7   4  16       1662.38       1803.57        38.67 o                         
   8   4  16        472.49        492.00        21.19 o                         
   9   4  16         35.88         94.22        18.49 o                         
  10   4  16         69.22         67.25        12.75 o                         
  11   4  16         39.75         40.91        11.29 o                         
 -11   5  16         95.79         64.51        11.41 o                         
 -10   5  16        196.64        176.16        15.14 o                         
  -9   5  16        521.10        517.71        24.05 o                         
  -8   5  16        127.07        179.43        15.62 o                         
  -7   5  16        503.21        515.01        20.45 o                         
  -6   5  16          0.00          7.96        11.26 o                         
  -5   5  16        260.54        278.28        19.79 o                         
  -4   5  16         97.30         91.53        14.21 o                         
  -3   5  16          0.00          6.51        11.52 o                         
  -2   5  16        230.76        204.57        17.87 o                         
  -1   5  16        202.05        210.48        17.75 o                         
   0   5  16         26.54         34.02        11.54 o                         
   1   5  16        147.12        197.19        24.31 o                         
   2   5  16         44.28         50.68        20.04 o                         
   3   5  16          0.99          4.30        12.22 o                         
   4   5  16         18.47         13.59        11.51 o                         
   5   5  16         31.67         38.05        10.69 o                         
   6   5  16         23.50         46.18        10.44 o                         
   7   5  16          0.01          5.33         9.97 o                         
   8   5  16        229.54        232.04        19.57 o                         
   9   5  16         31.54         39.42        10.13 o                         
  10   5  16        204.88        214.89        19.96 o                         
 -10   6  16          0.06        -10.48        10.48 o                         
  -9   6  16         11.24         16.92        10.27 o                         
  -8   6  16         54.87         51.55         9.35 o                         
  -7   6  16         16.31         33.13        12.73 o                         
  -6   6  16        128.86         94.29        18.20 o                         
  -5   6  16        127.45        142.73        15.07 o                         
  -4   6  16         73.84         75.25        14.73 o                         
  -3   6  16          1.18         -1.76        10.91 o                         
  -2   6  16         35.07         32.09        12.53 o                         
  -1   6  16          7.22         20.71        14.01 o                         
   0   6  16        109.74         91.77        13.41 o                         
   1   6  16         25.60         18.95        12.08 o                         
   2   6  16          1.50         10.51        12.61 o                         
   3   6  16          7.03         21.38        12.23 o                         
   4   6  16        179.91        217.52        18.43 o                         
   5   6  16         82.61         85.89        11.93 o                         
   6   6  16          8.11         13.88        11.26 o                         
   7   6  16        225.02        253.90        15.14 o                         
   8   6  16        135.60        112.80        13.07 o                         
   9   6  16        149.25        146.79        21.85 o                         
  -8   7  16          0.83         22.02        10.12 o                         
  -7   7  16        290.43        286.94        15.54 o                         
  -6   7  16         80.99         48.42        15.42 o                         
  -5   7  16        417.18        379.04        18.57 o                         
  -4   7  16          4.82          7.88        11.93 o                         
  -3   7  16          4.96         36.35        21.27 o                         
  -2   7  16         18.14         29.61        12.23 o                         
  -1   7  16         18.29         48.45        13.67 o                         
   0   7  16        102.62         77.87        16.41 o                         
   1   7  16          1.68          0.79        13.25 o                         
   2   7  16          5.51         20.39        13.10 o                         
   3   7  16         35.50         24.03        10.75 o                         
   4   7  16         52.66         40.21        18.79 o                         
   5   7  16         78.92         86.02        13.70 o                         
   6   7  16          4.55         -5.74         9.88 o                         
   7   7  16        101.87         92.25        13.32 o                         
  -5   8  16          0.01          0.00        21.95 o                         
  -4   8  16         95.50        130.88        20.03 o                         
  -3   8  16          0.01         -0.57        11.62 o                         
  -2   8  16         53.03         50.49        12.61 o                         
  -1   8  16          0.00        -13.90        13.90 o                         
   0   8  16          1.17         42.83        15.87 o                         
   1   8  16          2.42          2.89        10.41 o                         
   2   8  16         12.33         37.83        16.71 o                         
   3   8  16         98.24         75.73        13.51 o                         
   4   8  16         49.13         86.39        19.61 o                         
   5   8  16          8.35         46.16        20.96 o                         
 -13   0  17          0.35        -13.54        15.82 o                         
 -11   0  17         57.48         69.51        53.24 o                         
  -9   0  17        103.60        160.52        25.06 o                         
  -7   0  17         66.57         83.73        16.59 o                         
  -5   0  17        844.49        652.38        34.55 o                         
  -3   0  17        929.85       1291.09        65.86 o                         
  -1   0  17       8548.94       9101.89       359.25 o                         
   1   0  17       3531.44       3737.75       161.66 o                         
   3   0  17       4021.96       4408.35       203.57 o                         
   5   0  17       4570.30       4925.26       237.50 o                         
   7   0  17        105.74        113.88        22.64 o                         
   9   0  17        135.99        163.97        29.56 o                         
  11   0  17         31.13         27.94        18.35 o                         
 -13   1  17         10.32         -2.38        10.99 o                         
 -12   1  17         61.53         95.93        15.75 o                         
 -11   1  17        217.98        262.82        19.33 o                         
 -10   1  17        167.76        134.76        23.36 o                         
  -9   1  17        310.65        320.17        21.34 o                         
  -8   1  17          9.81          2.33        10.75 o                         
  -7   1  17       1385.71       1411.86        30.48 o                         
  -6   1  17        413.14        505.90        43.50 o                         
  -5   1  17       2020.21       1782.56        56.13 o                         
  -4   1  17          0.01          9.20        16.96 o                         
  -3   1  17      10259.28      10154.94       282.24 o                         
  -2   1  17       1680.16       1743.29        84.82 o                         
  -1   1  17        366.80        360.77        27.49 o                         
   0   1  17       1415.81       1310.94        51.38 o                         
   1   1  17       2155.78       2132.35        74.44 o                         
   2   1  17        155.20        170.48        29.73 o                         
   3   1  17          4.83         28.39        15.62 o                         
   4   1  17       1037.09       1144.42        43.40 o                         
   5   1  17        162.78        138.45        25.23 o                         
   6   1  17        172.07        239.79        37.45 o                         
   7   1  17          2.84         12.96        22.47 o                         
   8   1  17        802.04        819.41        44.65 o                         
   9   1  17        693.21        694.21        31.43 o                         
  10   1  17        664.42        680.29        28.04 o                         
  11   1  17         22.02         22.09        13.96 o                         
  12   1  17         29.99         23.41        14.71 o                         
  13   1  17         18.34          9.98        19.96 o                         
 -13   2  17          0.20        -10.72        10.72 o                         
 -12   2  17          1.94         10.08        11.79 o                         
 -11   2  17        207.33        259.77        32.06 o                         
 -10   2  17         32.77         27.55        12.01 o                         
  -9   2  17         46.15         60.17        12.26 o                         
  -8   2  17        134.34        152.82        16.01 o                         
  -7   2  17         30.96         27.68        10.41 o                         
  -6   2  17          0.43         15.52        12.61 o                         
  -5   2  17        570.20        680.31        29.32 o                         
  -4   2  17        193.72        153.83        16.00 o                         
  -3   2  17        579.13        631.27        33.53 o                         
  -2   2  17       2901.12       3007.12        77.05 o                         
  -1   2  17        447.90        416.62        24.62 o                         
   0   2  17        953.35        960.14        33.95 o                         
   1   2  17       1012.52        873.23        33.30 o                         
   2   2  17        114.88        157.75        20.63 o                         
   3   2  17       2043.45       2389.58        75.08 o                         
   4   2  17         82.28         73.47        16.91 o                         
   5   2  17       1969.65       1986.69        56.87 o                         
   6   2  17        709.95        703.13        30.78 o                         
   7   2  17        118.57        148.23        21.51 o                         
   8   2  17        808.62        793.28        32.56 o                         
   9   2  17        134.66        153.26        23.41 o                         
  10   2  17          0.94          9.09        14.37 o                         
  11   2  17        317.83        318.48        23.10 o                         
  12   2  17        282.86        304.13        21.84 o                         
 -12   3  17         58.48         72.46        10.76 o                         
 -11   3  17         16.22         28.84        12.93 o                         
 -10   3  17        486.46        602.35        22.60 o                         
  -9   3  17        316.39        367.67        24.76 o                         
  -8   3  17       1300.64       1245.22        29.62 o                         
  -7   3  17         15.77         24.35        16.22 o                         
  -6   3  17        507.59        515.08        20.47 o                         
  -5   3  17       3233.46       3160.84        52.59 o                         
  -4   3  17        366.46        332.77        29.96 o                         
  -3   3  17       2008.38       1723.52        44.56 o                         
  -2   3  17       4004.42       3810.20        95.59 o                         
  -1   3  17        916.52        844.81        32.16 o                         
   0   3  17          0.67          4.80        19.01 o                         
   1   3  17       1304.66       1328.73        47.24 o                         
   2   3  17         34.22          8.41        17.44 o                         
   3   3  17        339.45        316.68        22.39 o                         
   4   3  17         16.47          3.96        15.27 o                         
   5   3  17         18.09          3.66        14.83 o                         
   6   3  17        341.99        388.03        21.72 o                         
   7   3  17        223.15        202.30        22.22 o                         
   8   3  17         60.54         36.75        13.41 o                         
   9   3  17         72.97         85.91        16.96 o                         
  10   3  17         17.02         19.12        12.45 o                         
  11   3  17        187.65        231.76        21.17 o                         
  12   3  17         18.17         13.70        10.51 o                         
 -12   4  17         52.01         84.15        14.95 o                         
 -11   4  17         12.19         18.96         9.43 o                         
 -10   4  17         65.26         65.13        13.23 o                         
  -9   4  17        376.03        341.38        17.43 o                         
  -8   4  17         45.23         59.39        11.88 o                         
  -7   4  17        175.37        160.01        15.78 o                         
  -6   4  17        172.42        157.54        14.99 o                         
  -5   4  17       1530.13       1458.02        30.56 o                         
  -4   4  17       2447.61       2387.61        44.14 o                         
  -3   4  17        408.09        413.88        20.35 o                         
  -2   4  17        975.56       1017.21        37.73 o                         
  -1   4  17          0.04         15.72        23.11 o                         
   0   4  17          0.82         -2.93        12.99 o                         
   1   4  17        499.29        542.42        28.06 o                         
   2   4  17        116.88        123.80        18.80 o                         
   3   4  17        470.30        517.26        23.36 o                         
   4   4  17         60.50         82.76        13.65 o                         
   5   4  17         60.00        105.47        20.78 o                         
   6   4  17        906.95       1012.71        27.89 o                         
   7   4  17        284.43        287.77        19.03 o                         
   8   4  17        264.44        284.01        23.21 o                         
   9   4  17        110.33        103.45        19.71 o                         
  10   4  17         18.39         40.91        12.70 o                         
  11   4  17        196.39        217.00        22.95 o                         
 -11   5  17          6.10          4.13         9.47 o                         
 -10   5  17          0.02         -0.11         9.03 o                         
  -9   5  17         12.83         32.62        12.50 o                         
  -8   5  17        126.71         71.69        18.98 o                         
  -7   5  17         69.76        117.60        14.19 o                         
  -6   5  17       1324.53       1299.48        30.14 o                         
  -5   5  17       1576.58       1583.61        34.25 o                         
  -4   5  17        854.90        868.37        29.97 o                         
  -3   5  17          1.54         16.61        10.97 o                         
  -2   5  17        128.78        152.82        15.81 o                         
  -1   5  17         34.91         21.65        11.89 o                         
   0   5  17       1044.62        992.85        29.03 o                         
   1   5  17          0.62         -7.15        12.26 o                         
   2   5  17         42.63         58.98        14.30 o                         
   3   5  17        381.31        428.77        21.25 o                         
   4   5  17         38.83         53.89        12.44 o                         
   5   5  17          4.06         -4.87        10.94 o                         
   6   5  17        237.33        275.26        19.78 o                         
   7   5  17        115.35        131.54        13.48 o                         
   8   5  17         19.28         31.70        10.89 o                         
   9   5  17         15.75          5.91        11.52 o                         
  10   5  17         23.04         18.21        11.03 o                         
 -10   6  17         52.41         80.09        17.60 o                         
  -9   6  17         41.74         13.10         8.65 o                         
  -8   6  17         19.15         12.82        12.74 o                         
  -7   6  17         47.31         32.03        11.69 o                         
  -6   6  17       1591.37       1596.15        48.05 o                         
  -5   6  17         35.29         40.79        11.35 o                         
  -4   6  17         24.67         15.80        11.98 o                         
  -3   6  17          2.55          8.92        11.99 o                         
  -2   6  17         89.73         76.71        12.49 o                         
  -1   6  17         52.82         66.60        15.01 o                         
   0   6  17         32.25         48.72        22.24 o                         
   1   6  17         44.91         43.98        19.17 o                         
   2   6  17          5.64          9.23        11.83 o                         
   3   6  17          4.27         -6.44        11.52 o                         
   4   6  17        142.17        100.63        14.85 o                         
   5   6  17          1.13          1.01        10.39 o                         
   6   6  17         91.13        109.63        14.98 o                         
   7   6  17        135.40        113.88        12.27 o                         
   8   6  17        235.89        214.51        17.27 o                         
   9   6  17         12.07         13.55        12.07 o                         
  -8   7  17        591.20        528.97        21.49 o                         
  -7   7  17        438.92        509.88        20.37 o                         
  -6   7  17        682.03        672.83        23.37 o                         
  -5   7  17         58.22         52.10        16.99 o                         
  -4   7  17         14.96         30.37        23.79 o                         
  -3   7  17          5.91         -5.31        13.97 o                         
  -2   7  17          3.46         24.19        23.06 o                         
  -1   7  17         12.54         19.15        17.57 o                         
   0   7  17         64.50         62.54        12.85 o                         
   1   7  17          6.38         12.56        11.76 o                         
   2   7  17        124.27        186.16        27.12 o                         
   3   7  17        249.56        236.01        19.66 o                         
   4   7  17         10.35          1.83        10.06 o                         
   5   7  17        154.55        141.95        15.15 o                         
   6   7  17         44.98         49.25        19.59 o                         
   7   7  17         18.51         16.46        10.15 o                         
  -5   8  17        112.72        170.55        16.59 o                         
  -4   8  17         99.52        119.42        22.97 o                         
  -3   8  17          1.65        -12.65        12.65 o                         
  -2   8  17        508.60        508.55        36.60 o                         
  -1   8  17         92.15         78.86        30.94 o                         
   0   8  17         15.14         11.27        23.91 o                         
   1   8  17          8.26          7.62        15.61 o                         
   2   8  17          2.78          1.56        10.17 o                         
   3   8  17          0.77         -0.13        11.66 o                         
   4   8  17         94.09        103.05        16.05 o                         
   5   8  17         76.72         53.93        12.71 o                         
 -12   0  18          0.07         10.59        17.22 o                         
 -10   0  18        101.25         62.80        19.01 o                         
  -8   0  18        502.70        528.21        29.12 o                         
  -6   0  18         21.97          5.59        17.60 o                         
  -4   0  18         14.04         43.12        40.91 o                         
  -2   0  18       2099.14       2554.44       113.76 o                         
   0   0  18       4429.46       4957.19       207.56 o                         
   2   0  18       5594.43       5000.90       221.53 o                         
   4   0  18          5.94         53.89        39.92 o                         
   6   0  18          6.36         79.83        81.83 o                         
   8   0  18         49.76         35.64        20.09 o                         
  10   0  18         30.53         17.27        20.43 o                         
  12   0  18        156.13        143.70        39.92 o                         
 -13   1  18         64.76         39.08        21.84 o                         
 -12   1  18          0.92          5.27        17.69 o                         
 -11   1  18         34.63         33.36        12.35 o                         
 -10   1  18        307.89        329.84        20.56 o                         
  -9   1  18        450.70        554.99        23.78 o                         
  -8   1  18        531.50        584.85        20.73 o                         
  -7   1  18         14.59         13.11        11.24 o                         
  -6   1  18        423.01        415.85        25.50 o                         
  -5   1  18        219.40        339.64        21.63 o                         
  -4   1  18         68.73        122.48        17.04 o                         
  -3   1  18      15315.68      17172.22       584.67 o                         
  -2   1  18         38.61         28.44        16.76 o                         
  -1   1  18      15017.45      15172.38       419.13 o                         
   0   1  18       3922.53       4003.30       123.43 o                         
   1   1  18        553.48        436.17        33.95 o                         
   2   1  18        674.28        675.55        42.06 o                         
   3   1  18       2080.90       2260.97        96.80 o                         
   4   1  18         59.77         43.73        18.05 o                         
   5   1  18        820.78        989.91        45.32 o                         
   6   1  18        811.29        692.51        94.08 o                         
   7   1  18        591.73        619.57        28.28 o                         
   8   1  18       1185.65       1150.76        36.42 o                         
   9   1  18         97.54         79.54        30.91 o                         
  10   1  18        115.02        122.61        25.01 o                         
  11   1  18         37.59         73.57        25.95 o                         
  12   1  18         24.91         32.03        14.77 o                         
 -13   2  18        176.44        166.26        17.07 o                         
 -12   2  18          0.23        -11.45        11.45 o                         
 -11   2  18         18.77         13.41        11.76 o                         
 -10   2  18        104.14         80.29        14.00 o                         
  -9   2  18         95.09         87.04        13.22 o                         
  -8   2  18         62.67         52.13        14.54 o                         
  -7   2  18        117.26        130.56        13.76 o                         
  -6   2  18         19.12          6.94        11.93 o                         
  -5   2  18        202.00        261.98        22.96 o                         
  -4   2  18        620.94        626.50        25.21 o                         
  -3   2  18        456.78        454.49        34.47 o                         
  -2   2  18        531.69        562.38        33.93 o                         
  -1   2  18       2001.41       2043.73        57.32 o                         
   0   2  18       2723.42       2676.60        71.39 o                         
   1   2  18         19.77         -5.36        12.83 o                         
   2   2  18       7538.66       7957.23       187.75 o                         
   3   2  18      10293.55      11408.95       227.78 o                         
   4   2  18        869.42        742.68        33.81 o                         
   5   2  18       1114.40        929.35        39.09 o                         
   6   2  18        742.30        868.01        32.87 o                         
   7   2  18         22.42         35.29        14.89 o                         
   8   2  18        484.54        386.64        26.05 o                         
   9   2  18        263.91        286.19        23.79 o                         
  10   2  18         47.40         36.68        14.12 o                         
  11   2  18        285.03        369.92        25.40 o                         
  12   2  18        114.83        104.25        19.61 o                         
 -12   3  18         33.86         35.85        10.18 o                         
 -11   3  18        708.26        734.04        21.60 o                         
 -10   3  18         20.25         40.47        26.33 o                         
  -9   3  18         87.17        132.27        15.09 o                         
  -8   3  18          0.02         24.77        12.04 o                         
  -7   3  18        868.09        819.28        24.96 o                         
  -6   3  18       1327.21       1383.87        29.38 o                         
  -5   3  18         78.40         84.67        11.05 o                         
  -4   3  18         89.69         65.32        14.96 o                         
  -3   3  18       6599.34       6474.83       133.28 o                         
  -2   3  18        385.67        336.57        31.77 o                         
  -1   3  18        326.95        304.84        25.52 o                         
   0   3  18       5697.68       5788.33       120.99 o                         
   1   3  18        309.72        323.53        40.68 o                         
   2   3  18       3225.73       3222.80        75.17 o                         
   3   3  18        302.60        309.82        23.05 o                         
   4   3  18        307.65        302.98        30.57 o                         
   5   3  18        882.88        856.07        27.84 o                         
   6   3  18        182.50        209.96        20.30 o                         
   7   3  18         78.88         64.86        13.36 o                         
   8   3  18         92.40         65.77        19.74 o                         
   9   3  18          6.35         26.63        13.24 o                         
  10   3  18        329.42        319.76        22.64 o                         
  11   3  18         16.89         21.45        13.90 o                         
  12   3  18         74.25        133.72        23.95 o                         
 -12   4  18         82.56        111.78        14.87 o                         
 -11   4  18        132.53        127.85        14.47 o                         
 -10   4  18          9.80         12.59        10.22 o                         
  -9   4  18          9.64          1.50        11.75 o                         
  -8   4  18          3.61         26.42        10.52 o                         
  -7   4  18         16.71          2.15        10.23 o                         
  -6   4  18        239.72        224.52        18.79 o                         
  -5   4  18         22.39         12.64        10.97 o                         
  -4   4  18        150.44        153.60        14.80 o                         
  -3   4  18         28.77         66.56        16.80 o                         
  -2   4  18         13.50         -2.14        11.38 o                         
  -1   4  18         81.34         94.54        22.28 o                         
   0   4  18         13.94         45.14        17.86 o                         
   1   4  18        212.71        189.25        23.05 o                         
   2   4  18        582.31        650.18        26.79 o                         
   3   4  18         53.20         33.73        11.54 o                         
   4   4  18        208.45        270.53        17.82 o                         
   5   4  18       1005.74       1013.22        32.28 o                         
   6   4  18        255.34        281.26        17.85 o                         
   7   4  18          5.72          1.87        13.78 o                         
   8   4  18        461.76        405.72        21.04 o                         
   9   4  18         56.11         46.15        12.77 o                         
  10   4  18          6.06         25.59        11.93 o                         
  11   4  18         53.37         79.94        28.94 o                         
 -11   5  18        148.93        109.92        15.56 o                         
 -10   5  18        233.22        212.09        14.47 o                         
  -9   5  18          3.35          1.28         9.65 o                         
  -8   5  18          1.90         10.01        11.83 o                         
  -7   5  18          0.49         20.47        11.07 o                         
  -6   5  18         39.66         47.29        11.78 o                         
  -5   5  18          3.20         19.19        11.00 o                         
  -4   5  18          9.93         24.59        12.45 o                         
  -3   5  18          8.78          2.10        11.22 o                         
  -2   5  18        131.91         96.29        12.66 o                         
  -1   5  18        390.76        354.09        20.29 o                         
   0   5  18        172.33        180.40        17.42 o                         
   1   5  18         60.90         73.33        14.12 o                         
   2   5  18        402.26        450.03        27.27 o                         
   3   5  18        781.02        751.99        30.07 o                         
   4   5  18        264.86        268.45        19.93 o                         
   5   5  18        343.70        328.14        19.26 o                         
   6   5  18          0.15          2.15        10.26 o                         
   7   5  18         43.31         27.59        10.62 o                         
   8   5  18         11.57         14.25        10.45 o                         
   9   5  18        147.84        163.66        19.61 o                         
  10   5  18         86.65         67.38        14.37 o                         
  -9   6  18          0.70         -6.43         8.42 o                         
  -8   6  18         70.21         74.84        15.17 o                         
  -7   6  18         70.75         68.82        10.17 o                         
  -6   6  18          5.73         10.28        11.15 o                         
  -5   6  18         11.16         15.09        14.88 o                         
  -4   6  18         57.47         59.04        17.26 o                         
  -3   6  18          0.00         17.89        18.14 o                         
  -2   6  18         27.16         15.07        11.14 o                         
  -1   6  18        111.04        110.92        16.94 o                         
   0   6  18        920.85        902.94        26.86 o                         
   1   6  18        279.41        271.16        20.22 o                         
   2   6  18        307.54        319.40        21.05 o                         
   3   6  18         19.54         37.31        12.00 o                         
   4   6  18         16.52         11.16        12.06 o                         
   5   6  18        111.74        125.99        16.43 o                         
   6   6  18       1033.59       1052.22        27.79 o                         
   7   6  18        122.91        108.32        16.28 o                         
   8   6  18         11.54          8.90        13.08 o                         
   9   6  18         84.93         97.79        21.95 o                         
  -8   7  18        102.61        102.29        13.03 o                         
  -7   7  18          0.09          7.70        10.16 o                         
  -6   7  18         24.39         24.69        10.65 o                         
  -5   7  18        161.30        169.31        16.81 o                         
  -4   7  18        118.60        109.17        13.24 o                         
  -3   7  18         20.58          5.10        12.74 o                         
  -2   7  18          2.81          8.54        15.86 o                         
  -1   7  18         20.80         21.63        11.48 o                         
   0   7  18        138.77        156.31        18.67 o                         
   1   7  18        338.35        367.77        21.59 o                         
   2   7  18          0.22        -12.32        12.32 o                         
   3   7  18        172.63        187.07        16.30 o                         
   4   7  18         18.75         25.80        10.16 o                         
   5   7  18          0.96        -10.80        11.44 o                         
   6   7  18         46.94         48.81        10.91 o                         
   7   7  18          8.54         -2.46        13.75 o                         
  -5   8  18          0.09         -0.66        16.15 o                         
  -4   8  18         36.73         25.44        18.94 o                         
  -3   8  18         49.64         19.01        11.56 o                         
  -2   8  18        136.03        125.87        24.49 o                         
  -1   8  18          4.66         -4.41        13.35 o                         
   0   8  18          7.43         14.10        13.11 o                         
   1   8  18          6.88         -5.08        10.68 o                         
   2   8  18         25.56         24.93         9.02 o                         
   3   8  18         50.25         40.97        16.71 o                         
   4   8  18         41.02         46.86        10.24 o                         
 -13   0  19         13.31         49.90        30.94 o                         
 -11   0  19       1332.68       1488.47        81.43 o                         
  -9   0  19        645.78        696.61        31.73 o                         
  -7   0  19        303.33        297.61        33.34 o                         
  -5   0  19        287.06        294.89        56.88 o                         
  -3   0  19         13.26         15.97        23.95 o                         
  -1   0  19       2588.77       2720.09       123.74 o                         
   1   0  19        428.41        419.12        43.91 o                         
   3   0  19          1.58         37.92        33.93 o                         
   5   0  19       1552.19       1812.00       137.71 o                         
   7   0  19         40.10          5.51        42.91 o                         
   9   0  19       1352.86       1506.11        60.87 o                         
  11   0  19        619.95        515.45        47.90 o                         
 -13   1  19          3.62          0.59        18.02 o                         
 -12   1  19         59.20         14.36        13.06 o                         
 -11   1  19         50.81         45.19        16.89 o                         
 -10   1  19       3262.91       3212.02        61.75 o                         
  -9   1  19         65.52        115.02        23.80 o                         
  -8   1  19        235.55        265.76        20.05 o                         
  -7   1  19        161.29        174.97        17.04 o                         
  -6   1  19        258.34        242.40        33.66 o                         
  -5   1  19       1557.37       1483.42        40.32 o                         
  -4   1  19       3521.64       3905.76        82.46 o                         
  -3   1  19        152.12        142.24        27.94 o                         
  -2   1  19      24376.12      25361.92       690.10 o                         
  -1   1  19       2198.91       2281.59        78.24 o                         
   0   1  19       1954.57       1696.98        64.73 o                         
   1   1  19        325.38        360.69        34.04 o                         
   2   1  19         60.96         52.53        21.84 o                         
   3   1  19         15.25          2.28        23.95 o                         
   4   1  19         40.04         23.14        34.55 o                         
   5   1  19        177.48        167.32        30.70 o                         
   6   1  19        575.18        646.86        32.96 o                         
   7   1  19          1.22         24.74        17.28 o                         
   8   1  19          0.08         20.62        21.03 o                         
   9   1  19        360.03        348.60        28.38 o                         
  10   1  19        282.53        291.45        50.35 o                         
  11   1  19        475.45        550.45        77.84 o                         
  12   1  19         54.52         31.27        18.70 o                         
 -13   2  19        210.93        158.03        17.07 o                         
 -12   2  19        108.98         85.83        15.01 o                         
 -11   2  19          0.82         12.06        11.74 o                         
 -10   2  19        382.66        402.68        20.97 o                         
  -9   2  19        850.56        925.17        26.13 o                         
  -8   2  19          0.85         -3.94        12.67 o                         
  -7   2  19        249.70        239.94        21.56 o                         
  -6   2  19        201.51        204.73        17.00 o                         
  -5   2  19        194.02        243.34        28.19 o                         
  -4   2  19        126.30        140.75        21.33 o                         
  -3   2  19        840.22        841.36        31.69 o                         
  -2   2  19        956.02        962.79        35.27 o                         
  -1   2  19       1306.95       1285.29        43.40 o                         
   0   2  19        891.84        844.53        37.56 o                         
   1   2  19        772.99        825.13        34.50 o                         
   2   2  19        914.87        926.42        36.98 o                         
   3   2  19          1.23          9.89        15.24 o                         
   4   2  19        119.98         89.38        17.42 o                         
   5   2  19       1526.45       1753.51        51.86 o                         
   6   2  19         25.28         47.78        15.01 o                         
   7   2  19         15.42         12.36        14.66 o                         
   8   2  19         14.16         41.30        40.78 o                         
   9   2  19         10.40         39.01        15.17 o                         
  10   2  19        356.16        488.75        26.88 o                         
  11   2  19        421.23        376.06        24.67 o                         
  12   2  19          8.87         -1.00        14.11 o                         
 -12   3  19        192.47        191.78        15.94 o                         
 -11   3  19        278.68        312.76        22.31 o                         
 -10   3  19         20.08         13.42        11.51 o                         
  -9   3  19         33.68         55.70        18.30 o                         
  -8   3  19        504.23        479.06        20.84 o                         
  -7   3  19        928.51        916.54        24.36 o                         
  -6   3  19        952.07        979.15        29.88 o                         
  -5   3  19       1731.86       1705.70        35.38 o                         
  -4   3  19       1094.39       1233.73        47.25 o                         
  -3   3  19          0.22          1.50        11.46 o                         
  -2   3  19       2099.15       2116.96        76.16 o                         
  -1   3  19       1503.16       1608.05        51.66 o                         
   0   3  19        242.55        260.42        21.41 o                         
   1   3  19       1921.62       1910.30        61.66 o                         
   2   3  19        102.93         82.03        15.22 o                         
   3   3  19         16.29         35.08        18.15 o                         
   4   3  19        171.01        165.44        16.42 o                         
   5   3  19        257.35        242.78        20.80 o                         
   6   3  19        215.53        242.98        21.16 o                         
   7   3  19        432.10        400.42        23.48 o                         
   8   3  19        178.98        156.91        23.45 o                         
   9   3  19        175.85        117.75        33.93 o                         
  10   3  19         92.04         87.44        22.20 o                         
  11   3  19          1.45        -11.29        11.29 o                         
  12   3  19        706.16        729.12        27.49 o                         
 -12   4  19          2.56          5.70         9.96 o                         
 -11   4  19         48.25         54.58        16.24 o                         
 -10   4  19          0.96         -0.43        11.07 o                         
  -9   4  19         29.17          9.73        10.56 o                         
  -8   4  19        447.59        428.59        18.51 o                         
  -7   4  19        369.41        397.17        18.62 o                         
  -6   4  19        138.13        110.84        19.73 o                         
  -5   4  19         33.72         22.85        10.84 o                         
  -4   4  19          1.14         15.27        11.04 o                         
  -3   4  19        174.71        169.45        15.79 o                         
  -2   4  19        148.23        164.22        17.84 o                         
  -1   4  19        275.89        282.56        26.95 o                         
   0   4  19          3.09          8.11        11.96 o                         
   1   4  19          7.24         20.70        13.91 o                         
   2   4  19          1.42         -2.90        11.29 o                         
   3   4  19         48.74         52.33        11.74 o                         
   4   4  19         65.32         82.05        13.01 o                         
   5   4  19         56.27         84.86        18.30 o                         
   6   4  19          0.49         -9.72        11.60 o                         
   7   4  19        222.94        232.65        19.26 o                         
   8   4  19        204.42        184.46        21.67 o                         
   9   4  19        504.59        599.94        26.30 o                         
  10   4  19        129.42        141.35        19.01 o                         
  11   4  19         29.17         24.95         9.88 o                         
 -11   5  19         71.75         21.67        12.77 o                         
 -10   5  19          0.67         -5.34         9.23 o                         
  -9   5  19         24.02         34.00        10.30 o                         
  -8   5  19          8.72         28.99        14.47 o                         
  -7   5  19         58.73         76.13        11.42 o                         
  -6   5  19        141.73        142.08        17.51 o                         
  -5   5  19         59.01         72.50        17.50 o                         
  -4   5  19        206.04        208.44        19.88 o                         
  -3   5  19         65.21         33.66        10.93 o                         
  -2   5  19         15.55         17.13        12.85 o                         
  -1   5  19          0.27         -1.98        11.65 o                         
   0   5  19          0.01          8.31        15.07 o                         
   1   5  19        432.93        456.68        24.81 o                         
   2   5  19        137.08        121.09        19.49 o                         
   3   5  19         36.79         31.61        11.97 o                         
   4   5  19        282.49        299.97        20.48 o                         
   5   5  19          1.17         -0.92        10.69 o                         
   6   5  19        247.24        254.86        17.78 o                         
   7   5  19          7.71         -4.63        11.70 o                         
   8   5  19          0.18          1.53        10.24 o                         
   9   5  19         16.91         18.69        14.77 o                         
  10   5  19        139.74        159.28        17.60 o                         
  -9   6  19          0.94         35.41         9.06 o                         
  -8   6  19         92.79         67.64        13.54 o                         
  -7   6  19         73.57         49.94        12.46 o                         
  -6   6  19        461.91        448.33        32.63 o                         
  -5   6  19         17.34         11.81        11.17 o                         
  -4   6  19          6.82          8.79        10.99 o                         
  -3   6  19          0.09         29.26        13.87 o                         
  -2   6  19         89.37         87.61        14.91 o                         
  -1   6  19         22.61         28.30        12.35 o                         
   0   6  19          0.41        -11.93        11.93 o                         
   1   6  19         91.95        106.51        29.61 o                         
   2   6  19        168.19        180.92        18.19 o                         
   3   6  19        127.34        106.46        14.91 o                         
   4   6  19         19.83         16.65        11.68 o                         
   5   6  19        143.20        174.37        19.12 o                         
   6   6  19        121.05        146.66        16.47 o                         
   7   6  19        168.49        185.65        19.78 o                         
   8   6  19        845.48        860.22        36.01 o                         
   9   6  19         41.56         35.92        13.97 o                         
  -7   7  19          5.04         11.82        10.32 o                         
  -6   7  19        306.58        277.81        19.32 o                         
  -5   7  19         11.37         19.25        10.65 o                         
  -4   7  19          1.10        -11.29        11.29 o                         
  -3   7  19        202.63        196.97        20.20 o                         
  -2   7  19         87.92         91.49        15.80 o                         
  -1   7  19          4.65         51.18        20.95 o                         
   0   7  19         41.83         28.39        13.37 o                         
   1   7  19         45.45         39.25        13.24 o                         
   2   7  19        120.92        111.36        18.32 o                         
   3   7  19          0.54         -4.89        10.23 o                         
   4   7  19        108.30        129.20        15.22 o                         
   5   7  19         14.64         23.25         9.34 o                         
   6   7  19          0.85         -4.97         8.99 o                         
   7   7  19         27.15          3.49        10.27 o                         
  -5   8  19          2.62         41.91        35.92 o                         
  -4   8  19         77.54        108.06        16.76 o                         
  -3   8  19         14.93          6.57        12.16 o                         
  -2   8  19          1.42          0.70        11.39 o                         
  -1   8  19          0.00        -13.90        13.90 o                         
   0   8  19          0.11         -6.30        13.35 o                         
   1   8  19          5.39          0.15        10.24 o                         
   2   8  19         46.01         42.91        10.64 o                         
   3   8  19         25.59         37.42        12.10 o                         
   4   8  19         30.29          7.57        12.33 o                         
 -12   0  20          5.06        -14.43        16.92 o                         
 -10   0  20         58.33          1.31        17.48 o                         
  -8   0  20        206.65        252.88        25.30 o                         
  -6   0  20        567.55        658.46        38.64 o                         
  -4   0  20        876.66        783.24        43.11 o                         
  -2   0  20       6622.59       7154.18       289.39 o                         
   0   0  20       8430.87       8916.48       359.25 o                         
   2   0  20        653.92        572.80        83.82 o                         
   4   0  20        131.04        183.61        51.89 o                         
   6   0  20        261.57        331.30        57.88 o                         
   8   0  20        136.47         77.84        69.85 o                         
  10   0  20        387.72        329.67        35.47 o                         
  12   0  20        375.79        317.33        69.85 o                         
 -13   1  20         27.79          6.90        11.56 o                         
 -12   1  20          2.86          1.79        13.06 o                         
 -11   1  20          0.48         24.82        16.23 o                         
 -10   1  20         44.60         48.27        12.79 o                         
  -9   1  20       4233.76       4515.41        79.84 o                         
  -8   1  20       2283.35       2313.98        58.84 o                         
  -7   1  20       5328.53       5380.94        85.85 o                         
  -6   1  20        205.82        179.42        21.89 o                         
  -5   1  20        363.67        328.92        25.31 o                         
  -4   1  20        605.60        587.11        26.22 o                         
  -3   1  20       2355.23       2618.67       141.70 o                         
  -2   1  20         42.95         92.05        22.95 o                         
  -1   1  20      17608.18      18203.63       502.40 o                         
   0   1  20         85.09         64.65        24.95 o                         
   1   1  20       4391.51       4498.91       141.70 o                         
   2   1  20        182.84        241.80        36.87 o                         
   3   1  20        121.12        135.72        23.45 o                         
   4   1  20         39.09         -6.45        36.61 o                         
   5   1  20         90.00        124.44        49.73 o                         
   6   1  20          4.70          7.12        20.90 o                         
   7   1  20        121.87        119.00        16.93 o                         
   8   1  20        192.61        240.90        30.17 o                         
   9   1  20          8.92          6.51        16.03 o                         
  10   1  20         56.21         46.06        17.60 o                         
  11   1  20          2.29         -1.81        15.33 o                         
  12   1  20        150.22        128.06        23.50 o                         
 -13   2  20         40.45          7.26        11.22 o                         
 -12   2  20          2.71         11.49        15.27 o                         
 -11   2  20         32.76         35.15        13.09 o                         
 -10   2  20         21.97         23.29        11.93 o                         
  -9   2  20        205.84        321.82        21.21 o                         
  -8   2  20        172.10        135.91        14.15 o                         
  -7   2  20        123.12        134.14        18.62 o                         
  -6   2  20         20.74         22.83        13.85 o                         
  -5   2  20        416.67        447.65        25.24 o                         
  -4   2  20          0.88         58.33        22.34 o                         
  -3   2  20       6041.08       5490.56       101.08 o                         
  -2   2  20        822.57        752.89        32.05 o                         
  -1   2  20       1866.02       1903.55        48.32 o                         
   0   2  20       1185.59       1187.11        36.39 o                         
   1   2  20       1185.35       1052.00        34.60 o                         
   2   2  20         11.34         38.89        13.85 o                         
   3   2  20        122.98         69.44        14.27 o                         
   4   2  20        513.93        499.02        38.03 o                         
   5   2  20        564.14        535.49        31.36 o                         
   6   2  20        668.88        785.12        31.13 o                         
   7   2  20         35.82         45.48        20.60 o                         
   8   2  20         99.19        161.59        21.43 o                         
   9   2  20          0.71          2.60        14.44 o                         
  10   2  20         59.09         53.15        21.95 o                         
  11   2  20        505.97        528.87        27.49 o                         
  12   2  20          0.01         10.42        12.97 o                         
 -12   3  20        187.95        241.39        20.70 o                         
 -11   3  20        349.09        334.86        19.12 o                         
 -10   3  20        393.75        488.20        24.80 o                         
  -9   3  20        304.33        332.67        20.01 o                         
  -8   3  20        400.70        335.05        20.28 o                         
  -7   3  20        107.19        103.53        14.88 o                         
  -6   3  20       1440.08       1365.51        29.31 o                         
  -5   3  20        460.51        501.23        19.95 o                         
  -4   3  20        204.63        184.41        15.58 o                         
  -3   3  20       4021.30       3933.58        77.10 o                         
  -2   3  20         50.19         34.58        20.27 o                         
  -1   3  20         58.61        104.61        25.13 o                         
   0   3  20          7.64          6.07        15.80 o                         
   1   3  20       2922.26       3043.27        72.00 o                         
   2   3  20        362.08        308.55        23.62 o                         
   3   3  20        866.66        826.65        35.37 o                         
   4   3  20         33.54         25.75        12.09 o                         
   5   3  20         62.96         61.00        12.30 o                         
   6   3  20        561.43        567.09        25.72 o                         
   7   3  20        236.73        276.69        26.79 o                         
   8   3  20          1.20          8.52        14.24 o                         
   9   3  20          7.23         21.00        13.14 o                         
  10   3  20          0.83         14.41        12.47 o                         
  11   3  20        316.13        325.20        20.43 o                         
  12   3  20          7.78         45.21        16.96 o                         
 -11   4  20         70.62         45.22        10.22 o                         
 -10   4  20         95.91         75.37        19.71 o                         
  -9   4  20         23.79         40.26        13.14 o                         
  -8   4  20         19.67         12.55        11.15 o                         
  -7   4  20         85.14         66.31        12.30 o                         
  -6   4  20        285.75        299.98        19.34 o                         
  -5   4  20       1137.53       1134.64        28.60 o                         
  -4   4  20       1226.74       1207.54        28.85 o                         
  -3   4  20        446.67        497.52        20.29 o                         
  -2   4  20        214.27        211.33        17.70 o                         
  -1   4  20          7.80         39.33        23.21 o                         
   0   4  20        476.85        467.40        30.40 o                         
   1   4  20         76.19         77.32        13.58 o                         
   2   4  20         44.27         52.88        11.90 o                         
   3   4  20          0.15          2.88        18.65 o                         
   4   4  20        154.62        184.42        18.93 o                         
   5   4  20         15.57         35.11        14.28 o                         
   6   4  20        509.25        515.08        22.91 o                         
   7   4  20          2.96          8.91        11.38 o                         
   8   4  20        118.60        127.26        20.28 o                         
   9   4  20          3.81         17.56        14.68 o                         
  10   4  20          0.21          6.51        12.91 o                         
  11   4  20         44.30         54.12        11.79 o                         
 -11   5  20         29.49         33.89        13.63 o                         
 -10   5  20        223.74        233.53        18.70 o                         
  -9   5  20        136.74        122.73        14.24 o                         
  -8   5  20        276.54        259.87        18.45 o                         
  -7   5  20       1284.41       1328.48        36.99 o                         
  -6   5  20         19.26         12.29        11.65 o                         
  -5   5  20       3571.85       3628.39        62.13 o                         
  -4   5  20          8.39          1.95        13.04 o                         
  -3   5  20          0.72         14.99        10.65 o                         
  -2   5  20        221.06        229.45        19.91 o                         
  -1   5  20         27.68          9.48        13.16 o                         
   0   5  20        343.30        389.99        22.37 o                         
   1   5  20        423.07        474.43        22.76 o                         
   2   5  20         14.65         40.76        20.70 o                         
   3   5  20       1835.16       1923.99        44.49 o                         
   4   5  20        296.96        342.50        20.99 o                         
   5   5  20        254.76        291.58        18.58 o                         
   6   5  20          0.04          3.06        10.71 o                         
   7   5  20        109.17        121.55        21.77 o                         
   8   5  20         39.33         32.93        10.25 o                         
   9   5  20         11.38         22.08        11.03 o                         
  10   5  20         23.11         31.03        32.93 o                         
  -9   6  20         30.91         21.23         9.29 o                         
  -8   6  20         51.88         57.76        10.07 o                         
  -7   6  20         38.64         25.74        12.64 o                         
  -6   6  20        394.60        378.18        18.94 o                         
  -5   6  20        390.63        388.83        19.64 o                         
  -4   6  20          3.12         12.92        11.25 o                         
  -3   6  20          4.62         -3.20        12.75 o                         
  -2   6  20         48.22         58.27        15.47 o                         
  -1   6  20         23.36          2.87        13.33 o                         
   0   6  20        181.59        154.20        27.81 o                         
   1   6  20         52.49         39.74        12.58 o                         
   2   6  20         89.86         90.58        16.09 o                         
   3   6  20        148.28        173.11        19.21 o                         
   4   6  20          0.91          3.26        11.04 o                         
   5   6  20        203.65        227.45        21.49 o                         
   6   6  20         63.89         59.22        13.11 o                         
   7   6  20        173.48        162.35        17.01 o                         
   8   6  20        114.21         89.54        43.91 o                         
   9   6  20         90.99        115.76        21.95 o                         
  -7   7  20        154.16        136.56        14.65 o                         
  -6   7  20        396.55        420.83        24.12 o                         
  -5   7  20        564.34        479.86        21.13 o                         
  -4   7  20          5.25         -7.06        10.89 o                         
  -3   7  20         54.15         51.61        12.61 o                         
  -2   7  20         18.27         22.52        11.88 o                         
  -1   7  20         85.82         92.97        14.09 o                         
   0   7  20         56.70         43.64        11.80 o                         
   1   7  20        184.39        163.33        17.64 o                         
   2   7  20          6.78         21.84        10.99 o                         
   3   7  20        513.59        489.61        23.49 o                         
   4   7  20        139.95        149.78        14.99 o                         
   5   7  20        220.64        216.53        21.61 o                         
   6   7  20        122.36        122.76        14.52 o                         
   7   7  20         15.95         10.23        10.27 o                         
  -4   8  20        203.23        214.90        21.95 o                         
  -3   8  20         74.80         69.94        19.27 o                         
  -2   8  20         15.32         -6.00        14.11 o                         
  -1   8  20         38.49         22.35        13.28 o                         
   0   8  20          6.72          6.41        13.35 o                         
   1   8  20         99.80        112.73        24.49 o                         
   2   8  20         41.60         39.89        15.05 o                         
   3   8  20         13.92          7.08         9.65 o                         
   4   8  20          2.99         -9.40         9.40 o                         
 -13   0  21          0.07         -2.00        17.96 o                         
 -11   0  21        241.24        222.50        40.64 o                         
  -9   0  21          1.75        -16.74        16.74 o                         
  -7   0  21         22.20         30.46        17.10 o                         
  -5   0  21          9.86         -9.98        21.95 o                         
  -3   0  21       3581.80       3764.49       114.96 o                         
  -1   0  21      15016.06      17487.49       680.57 o                         
   1   0  21        380.80        412.72        47.90 o                         
   3   0  21        897.30        971.96        91.81 o                         
   5   0  21        204.34        245.48        71.85 o                         
   7   0  21         27.69         15.97        33.93 o                         
   9   0  21         38.87         32.56        22.06 o                         
  11   0  21       1669.46       1451.93       118.75 o                         
 -13   1  21          0.63         25.55        16.51 o                         
 -12   1  21        167.43        188.53        20.56 o                         
 -11   1  21          0.78        -13.02        13.02 o                         
 -10   1  21        502.35        456.05        25.88 o                         
  -9   1  21       1263.76       1306.33        32.48 o                         
  -8   1  21       6100.22       5973.88       102.50 o                         
  -7   1  21        424.27        403.64        21.68 o                         
  -6   1  21        105.83        143.13        19.82 o                         
  -5   1  21        585.81        610.10        34.67 o                         
  -4   1  21         61.65         43.69        15.00 o                         
  -3   1  21        120.74        161.55        31.49 o                         
  -2   1  21      12358.81      13796.17       385.27 o                         
  -1   1  21         42.25         67.92        21.57 o                         
   0   1  21      12869.94      13732.52       386.65 o                         
   1   1  21        404.61        560.82        57.88 o                         
   2   1  21        148.28        121.40        32.96 o                         
   3   1  21         19.00         -1.02        33.14 o                         
   4   1  21        160.46        167.38        42.27 o                         
   5   1  21        867.20        824.52        71.85 o                         
   6   1  21       1323.96       1354.87        48.66 o                         
   7   1  21        369.78        411.71        33.26 o                         
   8   1  21        239.54        246.59        29.18 o                         
   9   1  21         78.95         76.43        16.59 o                         
  10   1  21          3.82          7.01        16.73 o                         
  11   1  21         29.01          7.80        30.94 o                         
  12   1  21         23.89         23.13        22.95 o                         
 -12   2  21          0.36         -3.84        11.56 o                         
 -11   2  21         37.89         30.85        15.86 o                         
 -10   2  21          3.29        -12.54        12.54 o                         
  -9   2  21         70.56         92.82        15.65 o                         
  -8   2  21          0.01         16.93        11.60 o                         
  -7   2  21        141.24        155.88        16.47 o                         
  -6   2  21          8.22         13.25        10.79 o                         
  -5   2  21          1.73          2.89        23.26 o                         
  -4   2  21        198.56        198.52        27.61 o                         
  -3   2  21        857.05        868.10        31.06 o                         
  -2   2  21       3039.49       2901.49        65.52 o                         
  -1   2  21        216.42        269.42        41.86 o                         
   0   2  21       3835.84       3628.38        95.23 o                         
   1   2  21       3088.44       3067.25        83.77 o                         
   2   2  21       1723.75       1745.09        59.08 o                         
   3   2  21        133.74        189.06        24.37 o                         
   4   2  21         19.09         19.17        17.64 o                         
   5   2  21         42.70         58.13        14.88 o                         
   6   2  21        799.96        875.84        37.15 o                         
   7   2  21        174.24        153.91        31.05 o                         
   8   2  21         11.14         -1.15        21.65 o                         
   9   2  21        519.17        487.68        33.78 o                         
  10   2  21        128.79        157.67        23.87 o                         
  11   2  21        130.34        114.25        21.03 o                         
  12   2  21        280.44        246.95        20.14 o                         
 -12   3  21          1.55          7.98        14.11 o                         
 -11   3  21        644.21        611.32        20.95 o                         
 -10   3  21        108.17         99.38        16.36 o                         
  -9   3  21        635.67        654.58        23.95 o                         
  -8   3  21         10.53          3.43        11.17 o                         
  -7   3  21       1246.96       1243.08        28.43 o                         
  -6   3  21         22.03         57.46        12.41 o                         
  -5   3  21       3209.02       3345.21        53.49 o                         
  -4   3  21         12.64         21.18        11.69 o                         
  -3   3  21        476.26        486.66        23.98 o                         
  -2   3  21       1115.61       1201.19        37.41 o                         
  -1   3  21         41.48         32.06        14.82 o                         
   0   3  21       1833.65       2128.10        60.99 o                         
   1   3  21        681.54        654.47        38.93 o                         
   2   3  21       1230.46       1268.30        41.02 o                         
   3   3  21          2.06         17.78        14.35 o                         
   4   3  21       3847.68       3772.51        68.68 o                         
   5   3  21          0.77         -1.29        12.31 o                         
   6   3  21        127.39        182.85        20.08 o                         
   7   3  21        495.21        384.38        24.32 o                         
   8   3  21          6.43          0.45        14.61 o                         
   9   3  21          0.49         25.55        22.02 o                         
  10   3  21        161.25        214.66        21.84 o                         
  11   3  21          1.57          6.39        13.90 o                         
 -11   4  21         39.84         15.23        11.05 o                         
 -10   4  21          4.45         -3.44        10.37 o                         
  -9   4  21        143.67        122.61        17.85 o                         
  -8   4  21          0.03        -10.95        10.95 o                         
  -7   4  21        128.20        158.97        16.19 o                         
  -6   4  21          2.01         -2.21        11.30 o                         
  -5   4  21        180.45        152.93        18.43 o                         
  -4   4  21         73.32         86.18        11.67 o                         
  -3   4  21         11.44         21.62        10.32 o                         
  -2   4  21        142.24        150.12        17.61 o                         
  -1   4  21        266.77        260.98        21.86 o                         
   0   4  21       1607.42       1601.18        34.96 o                         
   1   4  21         68.14        110.47        14.76 o                         
   2   4  21        808.33        847.77        26.99 o                         
   3   4  21       1495.00       1611.94        40.28 o                         
   4   4  21        885.70        873.38        27.69 o                         
   5   4  21        484.33        547.54        23.65 o                         
   6   4  21         24.15         39.44        11.75 o                         
   7   4  21          1.79          1.24        11.68 o                         
   8   4  21        377.57        399.07        23.04 o                         
   9   4  21         73.09         62.08        17.36 o                         
  10   4  21        140.93        126.88        18.35 o                         
  11   4  21        147.01        208.49        17.60 o                         
 -10   5  21         50.24         33.46         8.78 o                         
  -9   5  21          1.93         -1.25         9.01 o                         
  -8   5  21         58.41         56.07        11.53 o                         
  -7   5  21         59.86         64.68        13.99 o                         
  -6   5  21        443.67        442.65        21.72 o                         
  -5   5  21       1336.25       1433.59        35.58 o                         
  -4   5  21        451.54        494.95        20.49 o                         
  -3   5  21        338.30        363.41        20.77 o                         
  -2   5  21         23.13         15.46        13.66 o                         
  -1   5  21          0.59         10.37        11.37 o                         
   0   5  21         59.46         87.49        11.93 o                         
   1   5  21        459.77        487.98        24.69 o                         
   2   5  21       2625.99       2759.21        57.93 o                         
   3   5  21        663.72        657.29        25.04 o                         
   4   5  21        367.10        391.40        21.53 o                         
   5   5  21        193.18        201.92        20.46 o                         
   6   5  21        113.50        101.12        18.30 o                         
   7   5  21         93.41        100.38        17.43 o                         
   8   5  21         19.70         31.29        10.66 o                         
   9   5  21          0.38          1.25        11.03 o                         
  10   5  21         95.50        123.93        14.62 o                         
  -9   6  21         12.61          9.79        14.69 o                         
  -8   6  21         13.59         18.39         8.82 o                         
  -7   6  21         10.92         13.42         9.57 o                         
  -6   6  21         24.35         -0.39        17.13 o                         
  -5   6  21          7.94         12.69        11.77 o                         
  -4   6  21         73.49         62.22        12.61 o                         
  -3   6  21         50.73         38.37        11.86 o                         
  -2   6  21         40.51         33.99        14.58 o                         
  -1   6  21          0.47          0.15        12.70 o                         
   0   6  21        141.01        106.75        22.18 o                         
   1   6  21         62.46         63.39        12.18 o                         
   2   6  21        193.03        181.74        19.34 o                         
   3   6  21         48.22         49.40        15.62 o                         
   4   6  21        135.62        113.49        15.48 o                         
   5   6  21        297.57        247.39        19.97 o                         
   6   6  21         39.95         40.06        10.60 o                         
   7   6  21         31.49         10.05        11.14 o                         
   8   6  21        115.69        103.19        19.24 o                         
  -7   7  21          6.83         17.20        25.69 o                         
  -6   7  21         13.57         -3.60         9.88 o                         
  -5   7  21          5.81          6.05        11.52 o                         
  -4   7  21        240.91        273.87        20.18 o                         
  -3   7  21         29.82         24.16        19.59 o                         
  -2   7  21        529.09        538.77        22.27 o                         
  -1   7  21         90.55         94.00        18.31 o                         
   0   7  21        120.29        150.84        15.01 o                         
   1   7  21        300.56        292.21        18.72 o                         
   2   7  21         29.80         39.73        12.95 o                         
   3   7  21          1.90         15.08        25.06 o                         
   4   7  21        367.04        374.84        18.36 o                         
   5   7  21         53.54         23.02         9.21 o                         
   6   7  21         50.22         19.00         9.88 o                         
  -4   8  21         54.91         57.44        16.10 o                         
  -3   8  21          3.97         19.53        24.36 o                         
  -2   8  21          1.57          7.26        12.19 o                         
  -1   8  21         47.42         35.64        13.60 o                         
   0   8  21         79.75         95.40        19.61 o                         
   1   8  21          1.89         11.03        15.28 o                         
   2   8  21          0.23          5.81        10.68 o                         
   3   8  21        100.59        109.58        14.95 o                         
 -12   0  22        732.93        528.89        41.91 o                         
 -10   0  22         17.82         34.48        18.22 o                         
  -8   0  22        341.09        479.11       107.77 o                         
  -6   0  22        260.88        229.74        40.76 o                         
  -4   0  22        115.25         79.83        21.95 o                         
  -2   0  22       6905.41       7547.35       309.35 o                         
   0   0  22         33.41         51.89        27.94 o                         
   2   0  22        169.07        157.67        43.91 o                         
   4   0  22        369.30        399.16       101.79 o                         
   6   0  22        679.27        656.62        61.87 o                         
   8   0  22        275.89        315.34        51.89 o                         
  10   0  22         64.59         91.81        41.91 o                         
 -13   1  22          0.40         25.95        12.70 o                         
 -12   1  22        281.70        325.42        22.64 o                         
 -11   1  22          2.11         -0.03        15.48 o                         
 -10   1  22          0.11         19.25        18.30 o                         
  -9   1  22        140.47        186.03        20.58 o                         
  -8   1  22       1282.87       1336.63        46.90 o                         
  -7   1  22        392.92        438.94        22.17 o                         
  -6   1  22       2418.19       2329.83        48.19 o                         
  -5   1  22        503.74        439.23        46.90 o                         
  -4   1  22        403.55        411.27        29.06 o                         
  -3   1  22        232.56        315.95        34.95 o                         
  -2   1  22        133.76        131.72        30.11 o                         
  -1   1  22       4144.87       4729.51       154.93 o                         
   0   1  22        145.42        150.29        28.56 o                         
   1   1  22         23.81         30.80        25.40 o                         
   2   1  22          3.93        -13.41        30.94 o                         
   3   1  22         83.74          5.99        38.10 o                         
   4   1  22        126.16        133.63        47.26 o                         
   5   1  22          6.41         19.26        25.85 o                         
   6   1  22         49.31         73.16        19.66 o                         
   7   1  22        533.03        486.47        45.51 o                         
   8   1  22        372.49        324.30        30.07 o                         
   9   1  22        142.99        150.40        26.13 o                         
  10   1  22        266.49        281.86        32.96 o                         
  11   1  22          0.60         21.32        14.77 o                         
  12   1  22          7.13         39.60        18.96 o                         
 -12   2  22         93.21         54.68        13.16 o                         
 -11   2  22         33.96         52.93        17.27 o                         
 -10   2  22        568.61        576.26        23.08 o                         
  -9   2  22        584.81        635.33        21.98 o                         
  -8   2  22        172.19        158.02        16.39 o                         
  -7   2  22         78.01         74.87        11.74 o                         
  -6   2  22        401.81        406.00        23.47 o                         
  -5   2  22        120.52        153.64        29.90 o                         
  -4   2  22        159.94        155.16        27.80 o                         
  -3   2  22        444.63        381.65        41.48 o                         
  -2   2  22        259.92        327.12        23.82 o                         
  -1   2  22       1470.57       1342.82        48.85 o                         
   0   2  22       1227.07       1223.94        47.07 o                         
   1   2  22         91.91         87.95        18.76 o                         
   2   2  22        403.27        396.74        37.18 o                         
   3   2  22          0.34         27.24        22.58 o                         
   4   2  22          9.44         23.13        30.52 o                         
   5   2  22         49.72         61.66        18.65 o                         
   6   2  22         72.11         76.35        15.97 o                         
   7   2  22         37.97         52.08        17.90 o                         
   8   2  22         14.35         25.52        16.34 o                         
   9   2  22         56.21         42.61        16.18 o                         
  10   2  22          1.22          9.88        18.96 o                         
  11   2  22        388.28        385.67        23.87 o                         
  12   2  22          0.04          5.99        14.97 o                         
 -12   3  22        261.63        302.01        21.02 o                         
 -11   3  22        979.46       1019.91        26.04 o                         
 -10   3  22        272.59        273.32        17.47 o                         
  -9   3  22        557.83        596.16        22.13 o                         
  -8   3  22        890.91        864.47        24.63 o                         
  -7   3  22         61.77         86.89        13.48 o                         
  -6   3  22       2333.05       2449.69        42.92 o                         
  -5   3  22        251.02        216.83        16.68 o                         
  -4   3  22       5282.26       5352.80        92.17 o                         
  -3   3  22         34.76         62.56        13.18 o                         
  -2   3  22        240.11        219.59        28.81 o                         
  -1   3  22        912.07       1017.98        38.41 o                         
   0   3  22        219.25        203.79        24.41 o                         
   1   3  22        945.03        980.93        35.96 o                         
   2   3  22          5.26         -2.72        16.84 o                         
   3   3  22        223.60        170.57        23.12 o                         
   4   3  22          7.49          9.57        13.18 o                         
   5   3  22         12.75         29.13        12.35 o                         
   6   3  22         51.43         31.87        19.30 o                         
   7   3  22        110.79         79.52        14.34 o                         
   8   3  22         47.24          2.13        15.19 o                         
   9   3  22          3.47         11.10        23.95 o                         
  10   3  22         27.65         40.36        12.47 o                         
  11   3  22         82.97         82.52        17.26 o                         
 -11   4  22         30.48         26.51         9.93 o                         
 -10   4  22        302.75        294.14        16.99 o                         
  -9   4  22          1.04        -10.22        10.22 o                         
  -8   4  22        552.87        577.91        20.58 o                         
  -7   4  22          0.82          6.52        11.35 o                         
  -6   4  22        212.88        259.71        18.28 o                         
  -5   4  22        246.84        240.74        19.57 o                         
  -4   4  22          0.04          2.58        11.54 o                         
  -3   4  22          0.16          0.63        10.49 o                         
  -2   4  22          0.19          2.60        11.78 o                         
  -1   4  22        198.77        214.64        20.07 o                         
   0   4  22         89.82         77.46        13.52 o                         
   1   4  22        958.96       1009.33        35.33 o                         
   2   4  22        589.82        620.38        25.24 o                         
   3   4  22         16.78         34.80        17.28 o                         
   4   4  22          7.76         21.28        22.35 o                         
   5   4  22          0.28          0.95        15.27 o                         
   6   4  22          0.17         18.03        12.19 o                         
   7   4  22          0.97         -1.75        13.80 o                         
   8   4  22        246.98        235.47        27.37 o                         
   9   4  22        949.37       1030.60        40.20 o                         
  10   4  22         55.28         97.48        26.94 o                         
  11   4  22        433.62        480.26        21.84 o                         
 -10   5  22        206.53        244.55        20.16 o                         
  -9   5  22         20.94         28.12        10.00 o                         
  -8   5  22          1.20         11.33         9.62 o                         
  -7   5  22        323.17        332.04        18.96 o                         
  -6   5  22        362.56        408.01        20.48 o                         
  -5   5  22        128.99        168.90        20.73 o                         
  -4   5  22       2268.84       2402.23        44.77 o                         
  -3   5  22        602.83        650.40        24.21 o                         
  -2   5  22         19.58         22.72        17.11 o                         
  -1   5  22          4.13          2.13        12.87 o                         
   0   5  22          5.04         -8.77        12.42 o                         
   1   5  22       1239.95       1209.35        37.03 o                         
   2   5  22        268.67        324.10        21.90 o                         
   3   5  22         20.63          6.57        12.38 o                         
   4   5  22         15.42         12.53        12.38 o                         
   5   5  22         94.71         70.33        12.60 o                         
   6   5  22        269.86        238.68        18.81 o                         
   7   5  22          1.22        -10.99        10.99 o                         
   8   5  22        157.40        161.07        21.44 o                         
   9   5  22         14.49         26.80        35.92 o                         
  10   5  22         47.13         44.04        18.38 o                         
  -9   6  22         23.34         15.57        13.25 o                         
  -8   6  22         52.25         39.61        10.55 o                         
  -7   6  22         26.82         26.78         9.57 o                         
  -6   6  22        161.33        145.80        21.88 o                         
  -5   6  22         29.31         16.11        12.35 o                         
  -4   6  22         23.20         56.91        21.72 o                         
  -3   6  22        242.20        275.20        19.55 o                         
  -2   6  22        124.39        107.52        18.64 o                         
  -1   6  22         52.42         55.83        10.84 o                         
   0   6  22         17.41         17.30        11.80 o                         
   1   6  22        272.09        287.11        20.74 o                         
   2   6  22          0.01         16.06        11.86 o                         
   3   6  22         28.42          6.66        12.30 o                         
   4   6  22         75.30         79.79        14.14 o                         
   5   6  22         62.90         53.31        14.11 o                         
   6   6  22          0.57         -2.31        10.83 o                         
   7   6  22        113.99        140.11        17.97 o                         
   8   6  22          4.65        -10.87        10.87 o                         
  -7   7  22          0.75         -4.32        10.04 o                         
  -6   7  22        148.93        151.38        15.35 o                         
  -5   7  22         47.96         64.34        25.98 o                         
  -4   7  22          0.68          0.38        11.25 o                         
  -3   7  22        729.36        716.41        28.33 o                         
  -2   7  22         28.78         23.04        11.75 o                         
  -1   7  22        110.04        117.93        13.80 o                         
   0   7  22         50.72         75.42        18.80 o                         
   1   7  22         18.38         17.89        14.58 o                         
   2   7  22        125.98        126.38        15.62 o                         
   3   7  22          2.11          6.53        10.18 o                         
   4   7  22        139.86        155.56        17.83 o                         
   5   7  22        128.53        119.88        15.04 o                         
   6   7  22         46.90         57.76        23.02 o                         
  -4   8  22          0.00         -4.23        20.96 o                         
  -3   8  22        111.70         83.32        14.89 o                         
  -2   8  22         51.78         93.26        24.38 o                         
  -1   8  22          6.86         -9.45        13.35 o                         
   0   8  22         52.04         53.97        17.96 o                         
   1   8  22         31.35         35.25        11.09 o                         
   2   8  22          0.60          1.53        24.95 o                         
   3   8  22         31.69         18.95         9.65 o                         
 -13   0  23        115.28         51.89        17.96 o                         
 -11   0  23          5.19         10.42        29.94 o                         
  -9   0  23        844.17        900.27        44.44 o                         
  -7   0  23       1587.34       1555.32        60.49 o                         
  -5   0  23        279.03        253.47        41.91 o                         
  -3   0  23       1125.07       1044.30        49.35 o                         
  -1   0  23       7182.53       6978.75       289.39 o                         
   1   0  23       2073.05       2039.52       125.74 o                         
   3   0  23       1253.70       1221.24       109.77 o                         
   5   0  23         23.23         25.95        33.93 o                         
   7   0  23        214.95        193.59        51.89 o                         
   9   0  23          2.71          5.99        27.94 o                         
  11   0  23         51.60         43.91        21.95 o                         
 -13   1  23          1.27         -5.99        16.96 o                         
 -12   1  23          1.75        -13.31        13.31 o                         
 -11   1  23        160.58        162.64        19.31 o                         
 -10   1  23         30.88         22.92        12.99 o                         
  -9   1  23       1686.82       1693.74        48.49 o                         
  -8   1  23       3564.78       3505.85        66.95 o                         
  -7   1  23          1.10         -9.25        12.73 o                         
  -6   1  23       1120.85       1100.45        31.98 o                         
  -5   1  23       1102.67       1066.35        44.44 o                         
  -4   1  23         25.04         22.58        15.45 o                         
  -3   1  23       1317.19       1259.02        64.41 o                         
  -2   1  23          0.13         24.33        15.07 o                         
  -1   1  23        851.51        931.86        41.14 o                         
   0   1  23       1058.55       1208.52        62.50 o                         
   1   1  23        557.51        550.84        52.23 o                         
   2   1  23         33.34          2.81        30.19 o                         
   3   1  23          8.12        -40.91        40.91 o                         
   4   1  23       1390.03       1123.41       166.55 o                         
   5   1  23         89.95         96.20        53.89 o                         
   6   1  23         11.64         -4.67        20.72 o                         
   7   1  23        221.60        163.81        29.34 o                         
   8   1  23         89.89         84.21        18.15 o                         
   9   1  23         18.94         -1.80        16.14 o                         
  10   1  23         12.07          9.09        14.69 o                         
  11   1  23         16.37         -9.43        14.77 o                         
  12   1  23         55.62         15.97        17.96 o                         
 -12   2  23         25.55         31.86        16.71 o                         
 -11   2  23          1.73          7.72        12.65 o                         
 -10   2  23         23.20         -5.66        13.77 o                         
  -9   2  23        324.63        343.25        20.95 o                         
  -8   2  23        205.37        213.69        19.13 o                         
  -7   2  23       1117.00       1131.57        33.40 o                         
  -6   2  23        102.99        104.08        19.20 o                         
  -5   2  23          0.00         -4.97        11.68 o                         
  -4   2  23        373.39        416.00        45.99 o                         
  -3   2  23       1711.11       1451.79        66.57 o                         
  -2   2  23       3648.33       3471.80        77.36 o                         
  -1   2  23        179.49        159.57        28.12 o                         
   0   2  23        549.96        507.24        51.67 o                         
   1   2  23          5.23         20.96        26.11 o                         
   2   2  23       1629.99       1531.53        58.84 o                         
   3   2  23        383.56        387.07        48.48 o                         
   4   2  23        216.27        201.52        27.02 o                         
   5   2  23         26.98         26.48        20.33 o                         
   6   2  23         10.28          0.06        16.76 o                         
   7   2  23          7.89         31.00        17.16 o                         
   8   2  23         91.12         77.04        19.71 o                         
   9   2  23         11.38          6.71        15.33 o                         
  10   2  23          0.44         12.93        19.96 o                         
  11   2  23          2.38         -6.41        12.91 o                         
  12   2  23         59.01         63.87        23.95 o                         
 -12   3  23         68.53         46.20        12.02 o                         
 -11   3  23        764.01        688.48        21.16 o                         
 -10   3  23        280.41        280.34        17.71 o                         
  -9   3  23       1900.38       1996.43        48.82 o                         
  -8   3  23         90.37        100.93        13.69 o                         
  -7   3  23        601.37        618.30        19.71 o                         
  -6   3  23       3832.70       3771.74        60.18 o                         
  -5   3  23       2124.01       2190.32        41.73 o                         
  -4   3  23        312.42        286.65        20.37 o                         
  -3   3  23       1360.28       1328.71        32.69 o                         
  -2   3  23         51.79         75.86        17.56 o                         
  -1   3  23          0.14         11.45        15.36 o                         
   0   3  23          3.43         33.36        18.01 o                         
   1   3  23       3816.92       3798.59        88.29 o                         
   2   3  23          0.01        -14.43        14.43 o                         
   3   3  23        230.61        241.47        23.95 o                         
   4   3  23          0.83         18.68        13.98 o                         
   5   3  23          0.66         -1.01        12.91 o                         
   6   3  23          7.89          7.23        13.53 o                         
   7   3  23         55.10         41.74        14.72 o                         
   8   3  23         49.85         42.43        16.18 o                         
   9   3  23         31.37         23.59        15.33 o                         
  10   3  23         82.72         74.27        20.96 o                         
  11   3  23          7.09          6.61        18.96 o                         
 -11   4  23          0.84          2.16         9.51 o                         
 -10   4  23          5.93         15.75         9.93 o                         
  -9   4  23        145.67         83.50        19.66 o                         
  -8   4  23         31.87         24.61        10.86 o                         
  -7   4  23          4.24         11.51        11.00 o                         
  -6   4  23        111.89         95.46        13.20 o                         
  -5   4  23         11.28         34.54        11.45 o                         
  -4   4  23        695.51        736.60        25.81 o                         
  -3   4  23        275.89        323.12        26.88 o                         
  -2   4  23         34.02         32.18        11.68 o                         
  -1   4  23         51.12         49.86        12.57 o                         
   0   4  23          7.43         -3.33        12.80 o                         
   1   4  23         17.10         24.51        11.58 o                         
   2   4  23        237.42        195.84        19.18 o                         
   3   4  23         34.74         16.65        16.02 o                         
   4   4  23         33.92         73.49        23.99 o                         
   5   4  23         58.58         37.21        17.07 o                         
   6   4  23        110.82        107.68        15.84 o                         
   7   4  23         23.76         21.44        17.41 o                         
   8   4  23          2.95         21.23        12.73 o                         
   9   4  23          1.84          9.98        12.70 o                         
  10   4  23          0.34          2.99        11.29 o                         
 -10   5  23        178.94        146.83        13.36 o                         
  -9   5  23         66.21         62.18         9.71 o                         
  -8   5  23          0.87         -2.34        11.31 o                         
  -7   5  23         42.99         45.42        14.13 o                         
  -6   5  23        126.80        105.56        14.89 o                         
  -5   5  23        469.36        515.24        28.41 o                         
  -4   5  23        205.04        192.27        21.34 o                         
  -3   5  23        796.33        870.49        26.39 o                         
  -2   5  23         13.21         20.68        11.30 o                         
  -1   5  23        119.79         90.05        12.70 o                         
   0   5  23        366.68        413.48        20.91 o                         
   1   5  23       1475.08       1542.67        40.63 o                         
   2   5  23        564.67        616.91        24.73 o                         
   3   5  23        527.38        519.00        24.01 o                         
   4   5  23        396.18        358.22        22.65 o                         
   5   5  23         82.68         91.23        14.43 o                         
   6   5  23        100.05         66.00        12.44 o                         
   7   5  23         40.19         27.46        11.17 o                         
   8   5  23         13.51          8.67        11.51 o                         
   9   5  23         80.47         76.11        14.37 o                         
  -9   6  23         87.89        102.61        17.60 o                         
  -8   6  23          5.46         -6.40         9.74 o                         
  -7   6  23          9.48         -4.01         9.43 o                         
  -6   6  23        254.10        241.62        18.58 o                         
  -5   6  23         66.01         64.75        13.26 o                         
  -4   6  23         73.25         54.48        12.29 o                         
  -3   6  23        361.10        389.56        21.72 o                         
  -2   6  23        118.42        134.22        12.89 o                         
  -1   6  23        166.65        179.82        20.53 o                         
   0   6  23        227.97        260.13        19.81 o                         
   1   6  23        188.71        194.55        22.25 o                         
   2   6  23        117.54        126.31        18.22 o                         
   3   6  23          6.19         15.93        11.40 o                         
   4   6  23        193.50        206.63        22.06 o                         
   5   6  23          1.22         -5.74        10.45 o                         
   6   6  23         55.57         72.36        12.73 o                         
   7   6  23         95.72         85.00        16.74 o                         
   8   6  23          2.76        -13.97        13.97 o                         
  -7   7  23        136.88         77.24        14.18 o                         
  -6   7  23        127.91        107.38        21.07 o                         
  -5   7  23        123.68        137.04        16.71 o                         
  -4   7  23         41.63         22.75        11.59 o                         
  -3   7  23         70.97         61.15        11.89 o                         
  -2   7  23         84.31         79.78        14.38 o                         
  -1   7  23        133.17        141.00        17.69 o                         
   0   7  23          6.83         14.68        11.19 o                         
   1   7  23         25.42         41.73        16.19 o                         
   2   7  23         17.49         42.80        33.61 o                         
   3   7  23        559.55        576.74        23.04 o                         
   4   7  23        887.46        838.90        26.50 o                         
   5   7  23         20.75         16.92        12.68 o                         
   6   7  23        200.25        195.11        17.26 o                         
  -3   8  23          1.15         12.91        11.93 o                         
  -2   8  23        115.87        119.09        19.61 o                         
  -1   8  23         13.99         16.79        13.97 o                         
   0   8  23         17.16         28.76        11.93 o                         
   1   8  23         44.47         40.43        37.92 o                         
   2   8  23          1.58        -10.02        10.02 o                         
 -12   0  24         38.17         45.90        19.96 o                         
 -10   0  24         13.58         68.26        61.87 o                         
  -8   0  24        382.39        528.00        37.22 o                         
  -6   0  24        104.20        117.68        27.49 o                         
  -4   0  24         11.90          9.98        19.96 o                         
  -2   0  24        187.05        172.81        35.81 o                         
   0   0  24       6138.48       6034.73       259.46 o                         
   2   0  24       2481.24       2215.15       137.71 o                         
   4   0  24        400.72        145.69        81.83 o                         
   6   0  24        992.36       1019.66        71.85 o                         
   8   0  24       2917.49       3244.79       145.69 o                         
  10   0  24         27.70         37.92        23.95 o                         
 -13   1  24        216.00        200.58        19.76 o                         
 -12   1  24         49.73         93.03        19.91 o                         
 -11   1  24         12.78         16.76        13.05 o                         
 -10   1  24        866.01        890.24        30.13 o                         
  -9   1  24        202.58        207.17        21.89 o                         
  -8   1  24         49.16         84.44        19.82 o                         
  -7   1  24        689.58        820.39        33.74 o                         
  -6   1  24        346.73        387.13        23.87 o                         
  -5   1  24         14.25          4.99        16.96 o                         
  -4   1  24          1.09         22.76        16.74 o                         
  -3   1  24        189.52        197.01        25.01 o                         
  -2   1  24          2.70         15.15        21.83 o                         
  -1   1  24        745.85        816.68        40.81 o                         
   0   1  24        148.07        140.35        19.29 o                         
   1   1  24         23.15         87.58        21.03 o                         
   2   1  24       1089.25       1050.36        89.98 o                         
   3   1  24       1272.70       1053.52        85.37 o                         
   4   1  24         78.80         94.72        27.49 o                         
   5   1  24        287.26        345.30        40.05 o                         
   6   1  24        983.44       1059.55        51.89 o                         
   7   1  24        335.64        329.13        50.29 o                         
   8   1  24        332.28        385.21        51.75 o                         
   9   1  24        650.96        602.78        39.53 o                         
  10   1  24         31.40         11.78        14.28 o                         
  11   1  24        180.15        167.79        24.38 o                         
  12   1  24          6.78         -9.98        17.96 o                         
 -12   2  24         75.33         97.98        19.71 o                         
 -11   2  24         17.48         12.62        12.08 o                         
 -10   2  24         22.42         34.89        15.20 o                         
  -9   2  24         17.56         32.78        11.97 o                         
  -8   2  24        200.14        215.25        26.58 o                         
  -7   2  24         30.71         24.27        13.91 o                         
  -6   2  24        101.87        110.89        18.39 o                         
  -5   2  24         20.14         14.37        12.07 o                         
  -4   2  24        131.41        207.35        38.54 o                         
  -3   2  24          7.60         19.26        33.93 o                         
  -2   2  24        338.71        342.38        32.39 o                         
  -1   2  24        463.04        480.46        84.82 o                         
   0   2  24          9.07        -15.99        23.53 o                         
   1   2  24       3509.95       3383.10        95.04 o                         
   2   2  24        256.32        238.46        32.30 o                         
   3   2  24       1295.76       1158.70        57.60 o                         
   4   2  24        297.95        280.62        30.86 o                         
   5   2  24        128.83         99.48        18.27 o                         
   6   2  24        374.04        381.61        36.99 o                         
   7   2  24         16.55        -17.52        17.52 o                         
   8   2  24         11.41         11.02        17.60 o                         
   9   2  24          1.34         10.31        21.95 o                         
  10   2  24         83.58        131.18        28.70 o                         
  11   2  24        220.56        161.42        41.91 o                         
  12   2  24         16.99         35.92        15.97 o                         
 -12   3  24         80.13        124.40        20.14 o                         
 -11   3  24         30.89         32.20        11.00 o                         
 -10   3  24       1273.85       1326.58        32.45 o                         
  -9   3  24        467.06        502.56        20.86 o                         
  -8   3  24         56.77         74.83        10.92 o                         
  -7   3  24        862.90        834.16        22.24 o                         
  -6   3  24         77.22         96.88        17.44 o                         
  -5   3  24        778.44        792.54        24.57 o                         
  -4   3  24        904.17        971.40        26.81 o                         
  -3   3  24        201.52        178.60        16.55 o                         
  -2   3  24         73.44         61.61        28.56 o                         
  -1   3  24         97.20         81.79        15.62 o                         
   0   3  24       1798.25       1799.40        48.52 o                         
   1   3  24          0.18         16.03        18.16 o                         
   2   3  24        520.50        532.76        25.89 o                         
   3   3  24       2123.73       2132.57        44.65 o                         
   4   3  24         38.35         56.31        13.15 o                         
   5   3  24         51.85         37.82        13.79 o                         
   6   3  24         13.84          7.55        14.95 o                         
   7   3  24        218.49        180.38        24.90 o                         
   8   3  24         15.55         19.67        14.97 o                         
   9   3  24         54.30         93.80        33.93 o                         
  10   3  24          1.91         -1.64        11.45 o                         
  11   3  24        223.02        218.78        36.92 o                         
 -11   4  24         68.42         48.79        11.25 o                         
 -10   4  24          1.14          6.96         9.82 o                         
  -9   4  24          0.10         21.67        10.23 o                         
  -8   4  24         10.73          0.81        11.31 o                         
  -7   4  24         53.39         40.13        12.09 o                         
  -6   4  24          6.19          6.11        11.66 o                         
  -5   4  24         23.05         25.69        11.30 o                         
  -4   4  24          9.31         18.21        12.43 o                         
  -3   4  24         10.27         23.41        12.54 o                         
  -2   4  24          3.46         20.04        11.78 o                         
  -1   4  24        321.11        313.96        28.20 o                         
   0   4  24        501.46        545.85        22.51 o                         
   1   4  24         46.34         48.14        12.23 o                         
   2   4  24       2050.68       2160.09        45.29 o                         
   3   4  24        667.54        712.62        31.32 o                         
   4   4  24        197.05        155.49        22.86 o                         
   5   4  24        876.06        933.37        29.12 o                         
   6   4  24        134.11        162.75        18.52 o                         
   7   4  24        184.39        226.07        26.40 o                         
   8   4  24         85.12         74.91        16.04 o                         
   9   4  24       1038.04        976.54        38.10 o                         
  10   4  24        260.90        250.32        19.01 o                         
 -10   5  24         96.11        102.31        16.05 o                         
  -9   5  24         62.41         72.75        11.10 o                         
  -8   5  24         27.00         14.86        10.86 o                         
  -7   5  24         13.46        -13.32        13.32 o                         
  -6   5  24        419.40        445.51        19.21 o                         
  -5   5  24        163.17        204.14        18.46 o                         
  -4   5  24       1161.69       1171.78        35.70 o                         
  -3   5  24        315.35        300.45        23.07 o                         
  -2   5  24         74.09         63.30        11.41 o                         
  -1   5  24        135.89        186.55        18.09 o                         
   0   5  24        305.00        293.04        20.46 o                         
   1   5  24        525.89        551.56        22.41 o                         
   2   5  24         44.62         65.63        12.89 o                         
   3   5  24        308.89        309.98        21.18 o                         
   4   5  24         89.26         82.02        12.93 o                         
   5   5  24       1692.38       1673.38        43.86 o                         
   6   5  24         84.82        126.16        20.04 o                         
   7   5  24         13.71         46.16        12.11 o                         
   8   5  24         35.63         14.93        13.24 o                         
   9   5  24         49.50         76.74        18.18 o                         
  -9   6  24         21.44         19.56         9.94 o                         
  -8   6  24          6.39          1.41         9.11 o                         
  -7   6  24         14.75          2.48         9.89 o                         
  -6   6  24         55.05         49.96        23.36 o                         
  -5   6  24         52.05         55.63        12.90 o                         
  -4   6  24          9.95         -1.68        12.71 o                         
  -3   6  24          8.61         13.44        11.66 o                         
  -2   6  24        157.64        135.45        14.84 o                         
  -1   6  24          7.32         -7.96        11.57 o                         
   0   6  24        129.72        110.54        18.56 o                         
   1   6  24         69.68         77.12        13.12 o                         
   2   6  24        216.97        232.85        20.50 o                         
   3   6  24          5.27         -9.81        12.10 o                         
   4   6  24        144.96        180.43        16.49 o                         
   5   6  24        358.76        376.15        22.45 o                         
   6   6  24         20.59         11.89        11.56 o                         
   7   6  24        166.14        122.98        19.65 o                         
   8   6  24        502.49        574.79        31.93 o                         
  -6   7  24         15.48         11.11         8.75 o                         
  -5   7  24         27.27          5.81        10.44 o                         
  -4   7  24        339.82        311.63        18.75 o                         
  -3   7  24         20.23         21.83        11.00 o                         
  -2   7  24        534.72        523.50        28.48 o                         
  -1   7  24          5.71          3.41        12.40 o                         
   0   7  24        340.46        375.52        17.96 o                         
   1   7  24        346.78        309.49        18.69 o                         
   2   7  24         48.61         68.59        14.59 o                         
   3   7  24       1027.89        972.61        27.15 o                         
   4   7  24         24.82         20.26        11.54 o                         
   5   7  24        341.63        334.74        38.60 o                         
   6   7  24         10.68         -9.96         9.96 o                         
  -2   8  24          2.35        -11.93        11.93 o                         
  -1   8  24          8.63          8.22        12.97 o                         
   0   8  24          7.96        -11.93        11.93 o                         
   1   8  24          1.58         -2.62        11.03 o                         
   2   8  24          7.35         17.84        11.03 o                         
 -11   0  25        113.68         55.44        23.95 o                         
  -9   0  25       3852.89       3848.48       131.72 o                         
  -7   0  25       1842.92       1742.03        66.86 o                         
  -5   0  25        310.55        341.28        51.89 o                         
  -3   0  25         49.83         55.88        23.95 o                         
  -1   0  25       3343.85       3326.50       131.72 o                         
   1   0  25       1811.64       1442.77       111.77 o                         
   3   0  25          0.47        -67.86        67.86 o                         
   5   0  25         19.38         85.82        31.93 o                         
   7   0  25         28.04         99.79        29.94 o                         
   9   0  25        133.98        215.55        41.91 o                         
  11   0  25          9.75          7.98        19.96 o                         
 -12   1  25          0.71         -5.36        13.35 o                         
 -11   1  25          2.02          6.86        17.16 o                         
 -10   1  25        202.54        280.62        26.59 o                         
  -9   1  25       1007.67       1091.13        32.13 o                         
  -8   1  25       5107.46       5253.33       100.28 o                         
  -7   1  25        420.24        449.17        24.86 o                         
  -6   1  25      10307.13       9985.42       163.49 o                         
  -5   1  25        697.10        625.85        39.03 o                         
  -4   1  25          0.58         18.96        18.96 o                         
  -3   1  25        477.35        557.12        56.85 o                         
  -2   1  25         27.14         23.57        21.55 o                         
  -1   1  25          3.85         17.09        17.32 o                         
   0   1  25        481.10        543.29        39.63 o                         
   1   1  25         22.92         25.99        21.57 o                         
   2   1  25        260.53        196.18        38.83 o                         
   3   1  25          4.06         80.53        50.75 o                         
   4   1  25        236.49        218.82        34.34 o                         
   5   1  25          7.34          5.51        21.75 o                         
   6   1  25          1.80         19.38        21.84 o                         
   7   1  25         66.25         62.00        21.03 o                         
   8   1  25        981.06        894.48        38.49 o                         
   9   1  25         21.53         25.08        17.42 o                         
  10   1  25        942.33        816.95        40.14 o                         
  11   1  25         56.10         35.92        17.96 o                         
 -12   2  25         24.35         41.76        17.20 o                         
 -11   2  25        649.31        617.76        23.80 o                         
 -10   2  25         88.71        112.57        21.67 o                         
  -9   2  25        577.72        503.08        22.84 o                         
  -8   2  25        528.92        585.71        24.35 o                         
  -7   2  25       1330.03       1314.28        30.51 o                         
  -6   2  25         57.78         64.33        13.65 o                         
  -5   2  25        293.16        336.78        23.64 o                         
  -4   2  25         54.84         37.68        16.15 o                         
  -3   2  25        178.48        211.36        39.56 o                         
  -2   2  25        238.58        226.91        32.69 o                         
  -1   2  25         60.72        101.79        55.88 o                         
   0   2  25       2447.37       2379.02        75.39 o                         
   1   2  25        321.67        302.49        50.54 o                         
   2   2  25        193.45        161.25        34.85 o                         
   3   2  25          4.96          1.27        20.72 o                         
   4   2  25         11.87         14.62        16.90 o                         
   5   2  25          2.35         -5.48        17.92 o                         
   6   2  25          1.58          5.67        20.48 o                         
   7   2  25         20.51         -7.34        18.67 o                         
   8   2  25         57.26         37.28        16.78 o                         
   9   2  25         39.75         55.36        21.95 o                         
  10   2  25        674.68        573.77        30.12 o                         
  11   2  25         73.55        118.44        39.92 o                         
 -12   3  25          4.14        -12.91        12.91 o                         
 -11   3  25          4.22         11.27        10.81 o                         
 -10   3  25        868.57        875.55        25.08 o                         
  -9   3  25        535.53        675.00        29.54 o                         
  -8   3  25        941.35        976.90        24.95 o                         
  -7   3  25         29.50         60.27        12.26 o                         
  -6   3  25       1059.98       1114.33        28.03 o                         
  -5   3  25       7332.92       7448.08       115.62 o                         
  -4   3  25       1608.54       1578.48        36.32 o                         
  -3   3  25       2923.75       3001.19        53.32 o                         
  -2   3  25         47.66         39.67        11.59 o                         
  -1   3  25        232.40        295.99        25.81 o                         
   0   3  25        259.40        247.41        27.91 o                         
   1   3  25         84.12        103.51        18.07 o                         
   2   3  25        101.35        131.58        20.07 o                         
   3   3  25         94.99         81.89        14.85 o                         
   4   3  25          0.96         -2.45        14.21 o                         
   5   3  25        102.09         87.92        19.93 o                         
   6   3  25        152.80        133.34        23.86 o                         
   7   3  25          8.84         -0.69        16.23 o                         
   8   3  25        840.91        815.37        38.92 o                         
   9   3  25         36.82         38.11        16.96 o                         
  10   3  25        178.30        164.10        21.84 o                         
  11   3  25         76.87         82.01        18.09 o                         
 -11   4  25         84.86         59.93        17.00 o                         
 -10   4  25        398.68        458.36        22.88 o                         
  -9   4  25         26.90         14.17        12.82 o                         
  -8   4  25         17.26         23.75        11.85 o                         
  -7   4  25         48.26         14.05        18.27 o                         
  -6   4  25        178.79        153.01        15.97 o                         
  -5   4  25        698.56        723.27        23.50 o                         
  -4   4  25          0.33          7.60        11.82 o                         
  -3   4  25         57.02         89.14        15.17 o                         
  -2   4  25        372.77        356.09        21.29 o                         
  -1   4  25        348.74        331.79        19.54 o                         
   0   4  25        143.07        204.80        20.05 o                         
   1   4  25        468.19        532.27        29.69 o                         
   2   4  25        102.46        105.15        13.98 o                         
   3   4  25          1.64         -8.03        14.14 o                         
   4   4  25         24.33         16.42        12.67 o                         
   5   4  25        112.18         85.52        16.74 o                         
   6   4  25        237.57        256.58        23.27 o                         
   7   4  25          1.38          8.02        15.00 o                         
   8   4  25         93.38         47.61        20.16 o                         
   9   4  25         54.12        119.75        27.94 o                         
  10   4  25          1.33         19.03        10.51 o                         
 -10   5  25        428.79        470.66        23.60 o                         
  -9   5  25         49.47         37.19        10.83 o                         
  -8   5  25         58.18         71.19        15.32 o                         
  -7   5  25         99.03         90.25        11.66 o                         
  -6   5  25         50.22         52.01        10.30 o                         
  -5   5  25       2200.42       2340.68        54.60 o                         
  -4   5  25        338.38        386.74        20.14 o                         
  -3   5  25       5044.10       5262.60        91.37 o                         
  -2   5  25         60.61         43.56        10.93 o                         
  -1   5  25          3.19         14.56        12.24 o                         
   0   5  25          0.01          3.69        11.72 o                         
   1   5  25         50.72         37.94        12.10 o                         
   2   5  25          8.95          9.73        12.08 o                         
   3   5  25         10.19         -3.17        14.24 o                         
   4   5  25         26.51         11.02        12.73 o                         
   5   5  25         11.32         15.62        12.88 o                         
   6   5  25        281.24        268.73        19.47 o                         
   7   5  25         48.40         34.10        11.96 o                         
   8   5  25         78.03         48.25        16.55 o                         
   9   5  25         32.61         22.89        15.97 o                         
  -8   6  25         45.48         47.12         9.51 o                         
  -7   6  25         21.00          5.11         9.40 o                         
  -6   6  25         47.64         48.49        10.32 o                         
  -5   6  25        502.79        510.93        21.54 o                         
  -4   6  25         82.37         50.76        15.53 o                         
  -3   6  25         24.28         39.25        14.18 o                         
  -2   6  25         12.86         12.34        11.77 o                         
  -1   6  25         52.05         43.31        16.84 o                         
   0   6  25          5.07         -1.22        11.47 o                         
   1   6  25        133.65        130.58        19.85 o                         
   2   6  25          7.91         -4.07        12.30 o                         
   3   6  25        288.34        247.38        20.88 o                         
   4   6  25         56.49         63.61        20.13 o                         
   5   6  25         14.09          6.64        11.00 o                         
   6   6  25         52.62         50.68        14.18 o                         
   7   6  25          0.69          1.00        11.79 o                         
   8   6  25         17.12         29.94        13.97 o                         
  -6   7  25         24.65          5.78         8.75 o                         
  -5   7  25         17.10         11.93         9.53 o                         
  -4   7  25         32.74         22.18        11.34 o                         
  -3   7  25       1051.62       1008.43        29.10 o                         
  -2   7  25         91.62         71.25        14.40 o                         
  -1   7  25        909.92        981.26        34.80 o                         
   0   7  25          2.22        -11.00        11.00 o                         
   1   7  25         17.03          0.63        11.64 o                         
   2   7  25         24.55         33.15        17.57 o                         
   3   7  25         62.62        114.00        18.15 o                         
   4   7  25        120.54        116.48        14.40 o                         
   5   7  25         69.40         92.36        19.64 o                         
  -2   8  25         66.32         18.67        11.93 o                         
  -1   8  25         13.53          2.00        11.29 o                         
   0   8  25          3.22          0.93        10.51 o                         
   1   8  25         33.10          3.99        15.97 o                         
 -12   0  26          4.04        -13.97        19.96 o                         
 -10   0  26        132.46        152.67        24.73 o                         
  -8   0  26        424.29        442.83        36.37 o                         
  -6   0  26          1.28        -18.22        20.25 o                         
  -4   0  26         11.23          2.00        21.95 o                         
  -2   0  26         17.29         75.29        53.89 o                         
   0   0  26       2421.96       2275.07        90.63 o                         
   2   0  26        299.69        325.32       103.78 o                         
   4   0  26        747.14        598.74        63.87 o                         
   6   0  26        617.18        662.61        59.87 o                         
   8   0  26         13.52        -25.95        25.95 o                         
  10   0  26        329.17        347.27        37.92 o                         
 -12   1  26          1.98         -8.30        13.35 o                         
 -11   1  26          6.23        -13.06        13.06 o                         
 -10   1  26         46.69         64.97        15.21 o                         
  -9   1  26       1183.02       1185.51        37.90 o                         
  -8   1  26         15.20        -14.05        14.05 o                         
  -7   1  26       4790.69       4887.33        96.36 o                         
  -6   1  26       1294.69       1283.73        33.73 o                         
  -5   1  26       4589.09       4315.59        84.55 o                         
  -4   1  26        245.61        277.15        38.89 o                         
  -3   1  26        462.56        365.58        28.87 o                         
  -2   1  26        527.77        482.16        57.58 o                         
  -1   1  26        120.45         89.07        18.59 o                         
   0   1  26       1475.92       1375.52        55.74 o                         
   1   1  26       2080.61       1671.06        51.59 o                         
   2   1  26        739.85        718.31        49.55 o                         
   3   1  26          0.23         30.70        29.24 o                         
   4   1  26         30.18         52.54        20.92 o                         
   5   1  26        187.55        209.51        28.15 o                         
   6   1  26         39.06         14.90        21.03 o                         
   7   1  26        163.04        168.83        41.91 o                         
   8   1  26          1.81         -0.80        21.03 o                         
   9   1  26        370.80        379.20        39.92 o                         
  10   1  26          0.24         20.87        14.77 o                         
  11   1  26          0.18         -2.00        15.97 o                         
 -12   2  26         76.83        102.89        20.14 o                         
 -11   2  26          0.50        -11.79        11.79 o                         
 -10   2  26        141.95        110.81        14.67 o                         
  -9   2  26         11.50         32.36        12.13 o                         
  -8   2  26          7.49          0.20        14.67 o                         
  -7   2  26        409.71        418.86        26.06 o                         
  -6   2  26         25.03         32.07        17.70 o                         
  -5   2  26        163.61        193.29        21.49 o                         
  -4   2  26         92.16         95.71        16.09 o                         
  -3   2  26         25.98         18.18        22.82 o                         
  -2   2  26        572.72        596.00        35.59 o                         
  -1   2  26        461.24        421.77        30.87 o                         
   0   2  26         76.64         48.02        21.81 o                         
   1   2  26        106.98         86.06        32.87 o                         
   2   2  26         56.46         86.35        25.93 o                         
   3   2  26          5.82         44.00        19.30 o                         
   4   2  26        677.91        696.27        48.40 o                         
   5   2  26          9.34        -16.90        17.57 o                         
   6   2  26         93.71        108.66        32.67 o                         
   7   2  26         10.97          5.27        17.31 o                         
   8   2  26         18.33         25.95        19.93 o                         
   9   2  26         25.86         40.17        17.98 o                         
  10   2  26         17.24         -5.13        14.37 o                         
  11   2  26        176.12         49.90        43.91 o                         
 -11   3  26         85.42         35.55        12.32 o                         
 -10   3  26         94.16        150.14        17.60 o                         
  -9   3  26       1093.10       1136.40        33.37 o                         
  -8   3  26         12.26         27.38        15.33 o                         
  -7   3  26          2.42         16.49        11.96 o                         
  -6   3  26       1699.80       1677.57        37.79 o                         
  -5   3  26         41.52         41.28        12.36 o                         
  -4   3  26        756.90        750.28        35.38 o                         
  -3   3  26       3866.20       3700.93        65.47 o                         
  -2   3  26       2132.45       2240.81        47.24 o                         
  -1   3  26          7.20         24.53        18.14 o                         
   0   3  26         43.65         44.66        15.77 o                         
   1   3  26       1289.54       1333.77        39.31 o                         
   2   3  26       1125.34       1212.99        49.27 o                         
   3   3  26        631.33        697.11        29.59 o                         
   4   3  26        216.69        227.07        22.06 o                         
   5   3  26          0.03        -14.95        14.95 o                         
   6   3  26        527.51        445.10        28.82 o                         
   7   3  26        232.21        249.65        27.54 o                         
   8   3  26          0.44        -13.97        27.94 o                         
   9   3  26         51.06         56.49        13.90 o                         
  10   3  26          5.48         17.85        11.79 o                         
  11   3  26          0.44         17.96        13.97 o                         
 -11   4  26         38.26         31.02        13.90 o                         
 -10   4  26        169.21        178.74        21.61 o                         
  -9   4  26          1.02        -10.21        10.94 o                         
  -8   4  26          0.61          0.89        14.85 o                         
  -7   4  26          4.17         -9.54        11.39 o                         
  -6   4  26        528.49        527.56        21.15 o
[truncated: 180,550 more chars]
